# Supplementary material for: Extensive localization of long noncoding RNAs to the cytosol and mono- and polyribosomal complexes
Source: Genome Biol. 2014 Jan 7;15(1):R6. doi: 10.1186/gb-2014-15-1-r6 (PMC4053777; doi:10.1186/gb-2014-15-1-r6)
Supplement: Additional file 2 — Table showing the raw read counts of all sequenced fractions per gene. [file gb-2014-15-1-r6-S2.xlsx]

## Sheet: rawcountsannotated.txt
Additional file 2) raw read counts per gene per sequenced fraction.
gene ID	chromosome	gene type	gene status	gene name	nuclear	free	40S60S	80S (monosome)	2x ribo	3x ribo	4x ribo	5x ribo	6x ribo	>6x ribo
ENSG00000000003.10	chrX	protein_coding	KNOWN	TSPAN6	202	57	293	299	518	852	859	1735	932	654
ENSG00000000419.8	chr20	protein_coding	KNOWN	DPM1	214	32	191	365	526	751	814	1960	1014	901
ENSG00000000457.8	chr1	protein_coding	KNOWN	SCYL3	180	10	75	103	120	167	93	187	79	78
ENSG00000000460.12	chr1	protein_coding	KNOWN	C1orf112	448	18	264	230	421	464	304	443	185	174
ENSG00000000938.8	chr1	protein_coding	KNOWN	FGR	1	1	2	3	1	3	0	2	1	0
ENSG00000000971.11	chr1	protein_coding	KNOWN	CFH	0	1	1	2	7	2	1	3	2	0
ENSG00000001036.8	chr6	protein_coding	KNOWN	FUCA2	748	140	657	584	1900	3803	3805	7214	2994	2111
ENSG00000001084.6	chr6	protein_coding	KNOWN	GCLC	314	34	174	186	455	859	849	1867	905	823
ENSG00000001167.10	chr6	protein_coding	KNOWN	NFYA	173	6	161	242	237	254	153	413	166	210
ENSG00000001460.13	chr1	protein_coding	KNOWN	STPG1	50	7	166	106	153	213	145	232	92	99
ENSG00000001461.12	chr1	protein_coding	KNOWN	NIPAL3	355	79	433	702	1633	2451	1883	3002	1222	1109
ENSG00000001497.12	chrX	protein_coding	KNOWN	LAS1L	295	9	87	88	157	190	112	223	116	269
ENSG00000001561.6	chr6	protein_coding	KNOWN	ENPP4	289	18	231	249	480	680	426	614	216	198
ENSG00000001617.7	chr3	protein_coding	KNOWN	SEMA3F	363	63	442	502	1397	1876	1366	2303	777	581
ENSG00000001626.9	chr7	protein_coding	KNOWN	CFTR	102	0	31	45	74	95	71	115	45	58
ENSG00000001629.5	chr7	protein_coding	KNOWN	ANKIB1	350	53	422	656	1032	1043	761	1197	466	480
ENSG00000001630.11	chr7	protein_coding	KNOWN	CYP51A1	160	19	98	85	262	379	317	577	305	424
ENSG00000001631.10	chr7	protein_coding	KNOWN	KRIT1	196	16	195	162	213	272	217	365	160	204
ENSG00000002016.12	chr12	protein_coding	KNOWN	RAD52	173	16	124	142	279	263	175	339	136	117
ENSG00000002079.8	chr7	pseudogene	KNOWN	MYH16	3	0	1	1	0	4	2	3	2	0
ENSG00000002330.9	chr11	protein_coding	KNOWN	BAD	102	49	802	1172	2983	2104	956	1075	380	244
ENSG00000002549.8	chr4	protein_coding	KNOWN	LAP3	443	20	131	192	427	565	457	815	451	840
ENSG00000002586.13	chrX	protein_coding	KNOWN	CD99	56	39	228	306	1307	1419	693	808	261	172
ENSG00000002587.5	chr4	protein_coding	KNOWN	HS3ST1	55	14	240	167	367	488	333	515	146	109
ENSG00000002726.15	chr7	protein_coding	KNOWN	AOC1	8	2	8	5	18	22	15	21	16	19
ENSG00000002745.8	chr7	protein_coding	KNOWN	WNT16	0	1	0	0	0	1	1	3	2	0
ENSG00000002746.9	chr7	protein_coding	KNOWN	HECW1	2	0	4	4	5	3	1	8	2	0
ENSG00000002822.11	chr7	protein_coding	KNOWN	MAD1L1	232	10	105	123	277	272	157	304	119	130
ENSG00000002834.13	chr17	protein_coding	KNOWN	LASP1	783	126	1002	730	1679	2431	2059	5349	3615	3382
ENSG00000002919.10	chr17	protein_coding	KNOWN	SNX11	153	38	306	407	960	1496	1069	1425	530	295
ENSG00000002933.3	chr7	protein_coding	KNOWN	TMEM176A	1	0	1	1	1	0	3	2	0	3
ENSG00000003056.3	chr12	protein_coding	KNOWN	M6PR	1225	249	1095	1341	3314	6408	6107	11029	4535	2917
ENSG00000003096.9	chrX	protein_coding	KNOWN	KLHL13	2	0	2	6	4	2	2	4	0	7
ENSG00000003137.4	chr2	protein_coding	KNOWN	CYP26B1	59	4	26	15	62	74	63	94	40	32
ENSG00000003147.13	chr7	protein_coding	KNOWN	ICA1	260	40	412	635	1378	1648	1284	1953	740	614
ENSG00000003249.9	chr16	protein_coding	KNOWN	DBNDD1	61	54	1706	795	1673	1112	454	675	185	146
ENSG00000003393.10	chr2	protein_coding	KNOWN	ALS2	371	22	186	184	360	465	369	656	282	279
ENSG00000003400.10	chr2	protein_coding	KNOWN	CASP10	7	1	3	6	7	10	8	7	7	3
ENSG00000003402.14	chr2	protein_coding	KNOWN	CFLAR	238	25	146	144	324	544	412	676	313	208
ENSG00000003436.10	chr2	protein_coding	KNOWN	TFPI	2	0	8	10	11	13	2	9	2	1
ENSG00000003509.11	chr2	protein_coding	KNOWN	NDUFAF7	260	12	85	99	177	224	219	388	190	279
ENSG00000003756.12	chr3	protein_coding	KNOWN	RBM5	565	17	373	270	430	415	219	310	116	124
ENSG00000003987.9	chr8	protein_coding	KNOWN	MTMR7	0	0	0	2	1	2	2	0	1	0
ENSG00000003989.12	chr8	protein_coding	KNOWN	SLC7A2	3	2	35	8	21	8	15	19	10	0
ENSG00000004059.6	chr7	protein_coding	KNOWN	ARF5	417	180	1071	2132	8354	9993	5172	4358	1562	876
ENSG00000004139.9	chr17	protein_coding	KNOWN	SARM1	198	44	334	311	909	1286	895	1405	495	276
ENSG00000004142.7	chr17	protein_coding	KNOWN	POLDIP2	718	316	2424	2414	8954	13757	8545	10130	3280	1907
ENSG00000004399.8	chr3	protein_coding	KNOWN	PLXND1	105	21	197	281	622	618	326	616	220	204
ENSG00000004455.12	chr1	protein_coding	KNOWN	AK2	1077	298	1277	1632	3493	6270	6880	12971	6509	3069
ENSG00000004468.7	chr4	protein_coding	KNOWN	CD38	1	1	5	2	6	15	9	8	4	3
ENSG00000004478.5	chr12	protein_coding	KNOWN	FKBP4	1270	125	907	956	1514	2079	1819	3950	2927	5485
ENSG00000004487.11	chr1	protein_coding	KNOWN	KDM1A	880	53	434	433	717	1074	855	1777	977	1649
ENSG00000004534.10	chr3	protein_coding	KNOWN	RBM6	336	24	180	185	410	489	358	535	256	260
ENSG00000004660.10	chr17	protein_coding	KNOWN	CAMKK1	254	5	130	186	370	430	253	506	228	242
ENSG00000004700.11	chr12	protein_coding	KNOWN	RECQL	329	5	40	67	139	140	95	152	78	103
ENSG00000004766.11	chr7	protein_coding	KNOWN	CCDC132	234	7	79	116	171	157	104	162	74	80
ENSG00000004776.7	chr19	protein_coding	KNOWN	HSPB6	3	0	0	1	4	4	2	4	2	0
ENSG00000004777.14	chr19	protein_coding	KNOWN	ARHGAP33	23	0	7	16	27	35	13	38	10	8
ENSG00000004779.5	chr16	protein_coding	KNOWN	NDUFAB1	673	308	1217	2476	5087	10119	9816	13911	4169	1864
ENSG00000004799.7	chr7	protein_coding	KNOWN	PDK4	2	0	2	3	0	3	0	3	0	1
ENSG00000004809.9	chr6	protein_coding	KNOWN	SLC22A16	0	0	0	0	0	1	0	0	0	0
ENSG00000004838.9	chr3	protein_coding	KNOWN	ZMYND10	2	0	7	13	17	11	4	13	10	8
ENSG00000004846.12	chr7	protein_coding	KNOWN	ABCB5	11	7	40	22	9	11	7	7	4	2
ENSG00000004848.6	chrX	protein_coding	KNOWN	ARX	1	0	3	3	1	1	2	0	0	0
ENSG00000004864.9	chr7	protein_coding	KNOWN	SLC25A13	348	20	291	259	519	538	371	595	280	282
ENSG00000004866.14	chr7	protein_coding	KNOWN	ST7	157	39	822	628	873	918	501	708	287	236
ENSG00000004897.7	chr17	protein_coding	KNOWN	CDC27	428	32	837	688	1042	1125	665	978	430	473
ENSG00000004939.9	chr17	protein_coding	KNOWN	SLC4A1	2	0	3	1	0	1	1	1	0	1
ENSG00000004948.9	chr7	protein_coding	KNOWN	CALCR	6	2	3	0	1	6	3	4	2	3
ENSG00000004961.10	chrX	protein_coding	KNOWN	HCCS	85	24	220	191	209	403	363	819	388	450
ENSG00000004975.7	chr17	protein_coding	KNOWN	DVL2	253	22	268	227	589	757	570	1009	571	526
ENSG00000005001.5	chr16	protein_coding	KNOWN	PRSS22	84	8	78	80	169	228	151	325	165	108
ENSG00000005007.8	chr19	protein_coding	KNOWN	UPF1	620	20	230	217	566	545	327	550	212	211
ENSG00000005020.8	chr7	protein_coding	KNOWN	SKAP2	56	5	76	88	96	139	88	120	70	126
ENSG00000005022.5	chrX	protein_coding	KNOWN	SLC25A5	1220	321	2717	2250	3722	5372	6223	11795	7312	9450
ENSG00000005059.11	chr4	protein_coding	KNOWN	CCDC109B	163	64	384	900	2284	2497	1363	1304	400	299
ENSG00000005073.5	chr7	protein_coding	KNOWN	HOXA11	99	19	169	137	412	578	524	926	389	226
ENSG00000005075.11	chr7	protein_coding	KNOWN	POLR2J	103	102	2185	1897	2253	1397	553	633	248	174
ENSG00000005100.8	chr17	protein_coding	KNOWN	DHX33	260	34	207	264	390	540	395	1030	486	708
ENSG00000005102.8	chr17	protein_coding	KNOWN	MEOX1	0	0	0	0	0	0	0	2	0	0
ENSG00000005108.10	chr7	protein_coding	KNOWN	THSD7A	0	0	5	1	1	2	1	1	0	0
ENSG00000005156.7	chr17	protein_coding	KNOWN	LIG3	287	10	178	137	289	292	175	341	175	224
ENSG00000005175.5	chr12	protein_coding	KNOWN	RPAP3	124	7	83	70	155	192	142	212	96	171
ENSG00000005187.7	chr16	protein_coding	KNOWN	ACSM3	45	0	35	34	56	50	37	88	43	108
ENSG00000005189.15	chr16	protein_coding	NOVEL	AC004381.6	151	13	126	155	213	263	189	250	118	127
ENSG00000005194.10	chr16	protein_coding	KNOWN	CIAPIN1	507	67	566	523	840	1205	1094	2318	1665	2076
ENSG00000005206.11	chr19	processed_transcript	KNOWN	SPPL2B	395	16	418	265	736	804	469	945	399	498
ENSG00000005238.15	chr9	protein_coding	KNOWN	FAM214B	30	6	78	71	205	277	137	223	62	36
ENSG00000005243.5	chr17	protein_coding	KNOWN	COPZ2	0	0	0	0	1	0	0	0	0	0
ENSG00000005249.8	chr7	protein_coding	KNOWN	PRKAR2B	1	0	1	3	0	3	1	1	1	0
ENSG00000005302.13	chrX	protein_coding	KNOWN	MSL3	87	21	225	212	440	577	465	574	248	141
ENSG00000005339.8	chr16	protein_coding	KNOWN	CREBBP	253	19	377	287	381	354	259	590	216	201
ENSG00000005379.11	chr17	protein_coding	KNOWN	BZRAP1	317	15	126	132	402	565	389	708	251	230
ENSG00000005381.6	chr17	protein_coding	KNOWN	MPO	1	0	1	0	1	0	2	2	1	0
ENSG00000005421.4	chr7	protein_coding	KNOWN	PON1	1	0	0	0	1	1	0	1	1	0
ENSG00000005436.9	chr2	protein_coding	KNOWN	GCFC2	268	28	468	498	787	798	523	863	416	474
ENSG00000005448.12	chr2	protein_coding	KNOWN	WDR54	20	10	31	38	96	224	232	477	215	110
ENSG00000005469.7	chr7	protein_coding	KNOWN	CROT	43	1	23	27	82	65	42	49	20	18
ENSG00000005471.11	chr7	protein_coding	KNOWN	ABCB4	24	3	4	7	9	4	4	10	5	5
ENSG00000005483.15	chr7	protein_coding	KNOWN	KMT2E	247	16	186	196	278	266	192	489	158	162
ENSG00000005486.12	chr7	protein_coding	KNOWN	RHBDD2	342	156	1746	1097	3518	4979	3422	4975	1671	958
ENSG00000005513.9	chr16	protein_coding	KNOWN	SOX8	0	0	1	0	0	0	2	2	0	0
ENSG00000005700.10	chr6	protein_coding	KNOWN	IBTK	812	46	307	361	549	936	836	1476	681	873
ENSG00000005801.12	chr11	protein_coding	KNOWN	ZNF195	496	21	397	397	801	880	542	687	264	209
ENSG00000005810.13	chr13	protein_coding	KNOWN	MYCBP2	902	14	215	236	274	370	247	401	187	209
ENSG00000005812.6	chr13	protein_coding	KNOWN	FBXL3	257	53	382	482	872	1458	1296	2314	1077	875
ENSG00000005844.13	chr16	protein_coding	KNOWN	ITGAL	1	1	4	0	1	0	1	5	2	2
ENSG00000005882.7	chr17	protein_coding	KNOWN	PDK2	175	52	441	410	1309	1650	1271	2569	1057	488
ENSG00000005884.13	chr17	protein_coding	KNOWN	ITGA3	458	22	169	180	397	486	306	554	244	253
ENSG00000005889.11	chrX	protein_coding	KNOWN	ZFX	280	24	274	408	495	537	353	676	331	378
ENSG00000005893.11	chrX	protein_coding	KNOWN	LAMP2	307	10	195	189	198	248	215	429	280	588
ENSG00000005955.8	chr17	protein_coding	KNOWN	GGNBP2	393	20	157	244	413	478	299	425	169	227
ENSG00000005961.13	chr17	protein_coding	KNOWN	ITGA2B	2	0	2	1	0	3	4	3	0	0
ENSG00000005981.8	chr7	protein_coding	KNOWN	ASB4	75	8	68	84	152	215	180	328	125	136
ENSG00000006007.7	chr16	protein_coding	KNOWN	GDE1	615	222	4606	4383	6711	6933	4229	5073	1934	1281
ENSG00000006015.13	chr19	protein_coding	KNOWN	C19orf60	244	63	322	605	2590	3664	2190	2414	640	335
ENSG00000006016.6	chr19	protein_coding	KNOWN	CRLF1	1	0	6	5	19	28	8	11	2	1
ENSG00000006025.7	chr17	protein_coding	KNOWN	OSBPL7	97	1	81	47	91	110	87	125	43	62
ENSG00000006042.7	chr17	protein_coding	KNOWN	TMEM98	2	0	2	10	4	3	0	1	0	3
ENSG00000006047.8	chr17	protein_coding	KNOWN	YBX2	129	5	79	66	178	201	142	248	111	40
ENSG00000006059.3	chr17	protein_coding	KNOWN	KRT33A	0	0	1	1	0	0	0	0	0	0
ENSG00000006062.9	chr17	processed_transcript	KNOWN	MAP3K14	63	13	106	98	145	112	61	140	49	37
ENSG00000006071.7	chr11	protein_coding	KNOWN	ABCC8	4	0	1	1	1	1	4	4	1	0
ENSG00000006074.4	chr17	protein_coding	KNOWN	CCL18	1	0	0	0	4	1	0	0	1	0
ENSG00000006075.11	chr17	protein_coding	KNOWN	CCL3	0	0	0	0	1	0	0	0	0	1
ENSG00000006114.11	chr17	protein_coding	KNOWN	SYNRG	133	10	167	121	161	131	74	158	61	57
ENSG00000006116.3	chr16	protein_coding	KNOWN	CACNG3	0	0	0	1	0	0	0	0	0	0
ENSG00000006118.10	chr11	protein_coding	KNOWN	TMEM132A	442	34	173	191	546	753	557	1103	645	691
ENSG00000006125.12	chr17	protein_coding	KNOWN	AP2B1	476	29	648	544	607	710	498	1022	440	546
ENSG00000006194.6	chr16	protein_coding	KNOWN	ZNF263	549	50	252	348	1062	1896	1459	2398	974	753
ENSG00000006210.6	chr16	protein_coding	KNOWN	CX3CL1	4	0	1	2	1	0	1	1	1	0
ENSG00000006282.15	chr17	protein_coding	KNOWN	SPATA20	711	114	1267	1024	3180	4040	2374	3277	1332	963
ENSG00000006283.13	chr17	protein_coding	KNOWN	CACNA1G	31	10	66	91	24	21	12	19	7	5
ENSG00000006327.9	chr16	protein_coding	KNOWN	TNFRSF12A	590	149	1039	2552	8273	8845	4493	4787	1531	1035
ENSG00000006377.9	chr7	protein_coding	KNOWN	DLX6	5	1	12	8	7	4	4	2	9	3
ENSG00000006432.11	chr14	protein_coding	KNOWN	MAP3K9	202	14	86	75	162	241	179	513	249	191
ENSG00000006451.3	chr7	protein_coding	KNOWN	RALA	94	33	182	251	418	743	648	1174	450	263
ENSG00000006453.9	chr7	protein_coding	KNOWN	BAIAP2L1	204	18	236	189	374	404	277	484	225	234
ENSG00000006459.6	chr7	protein_coding	KNOWN	JHDM1D	613	28	237	315	488	648	513	947	419	545
ENSG00000006468.9	chr7	protein_coding	KNOWN	ETV1	0	0	6	5	0	2	2	3	0	0
ENSG00000006530.11	chr7	protein_coding	KNOWN	AGK	114	3	72	54	83	118	64	144	51	119
ENSG00000006534.11	chr11	protein_coding	KNOWN	ALDH3B1	66	15	134	122	461	694	397	530	237	174
ENSG00000006555.6	chr1	protein_coding	KNOWN	TTC22	7	1	0	2	1	0	0	2	0	0
ENSG00000006576.12	chr7	protein_coding	KNOWN	PHTF2	259	31	298	291	505	887	785	1654	641	615
ENSG00000006606.4	chr7	protein_coding	KNOWN	CCL26	2	3	11	28	84	154	98	104	45	5
ENSG00000006607.8	chr2	protein_coding	KNOWN	FARP2	153	11	162	122	221	209	152	254	167	174
ENSG00000006611.11	chr11	protein_coding	KNOWN	USH1C	162	17	154	157	323	370	303	524	340	377
ENSG00000006625.13	chr7	protein_coding	KNOWN	GGCT	268	75	482	921	2452	2852	1959	2486	707	630
ENSG00000006634.3	chr7	protein_coding	KNOWN	DBF4	269	31	421	389	877	1189	918	1164	496	425
ENSG00000006638.7	chr19	protein_coding	KNOWN	TBXA2R	3	2	3	3	4	12	8	18	4	1
ENSG00000006652.9	chr7	protein_coding	KNOWN	IFRD1	339	23	170	172	398	686	570	891	265	202
ENSG00000006659.8	chr19	protein_coding	KNOWN	LGALS14	0	0	1	0	0	1	0	0	1	0
ENSG00000006695.6	chr17	protein_coding	KNOWN	COX10	188	46	1248	690	1346	1476	966	1381	498	282
ENSG00000006704.6	chr7	protein_coding	KNOWN	GTF2IRD1	249	14	425	250	511	624	416	824	365	332
ENSG00000006712.10	chr19	protein_coding	KNOWN	PAF1	245	17	201	127	226	255	203	412	228	483
ENSG00000006715.11	chr7	protein_coding	KNOWN	VPS41	264	20	71	70	170	268	274	541	360	484
ENSG00000006740.11	chr17	protein_coding	KNOWN	ARHGAP44	106	8	96	77	259	373	290	483	202	157
ENSG00000006744.13	chr17	protein_coding	KNOWN	ELAC2	897	32	333	373	610	717	579	1000	496	752
ENSG00000006747.10	chr7	protein_coding	KNOWN	SCIN	28	0	7	8	11	13	10	18	11	14
ENSG00000006756.11	chrX	protein_coding	KNOWN	ARSD	326	20	169	205	455	650	517	1105	603	613
ENSG00000006757.7	chrX	protein_coding	KNOWN	PNPLA4	53	19	243	493	936	1186	686	713	214	154
ENSG00000006788.7	chr17	protein_coding	KNOWN	MYH13	201	1	31	48	108	124	132	231	121	106
ENSG00000006831.9	chr12	protein_coding	KNOWN	ADIPOR2	529	108	693	1033	2268	3095	2034	3681	1300	1156
ENSG00000006837.6	chr5	protein_coding	KNOWN	CDKL3	10	7	26	31	35	63	44	46	14	3
ENSG00000007001.8	chr2	protein_coding	KNOWN	UPP2	0	0	2	1	0	2	0	1	0	0
ENSG00000007038.6	chr16	protein_coding	KNOWN	PRSS21	0	0	2	1	0	1	0	1	0	0
ENSG00000007047.10	chr19	protein_coding	KNOWN	MARK4	44	16	174	118	213	302	193	422	139	64
ENSG00000007062.7	chr4	protein_coding	KNOWN	PROM1	2	1	1	2	5	5	4	2	1	1
ENSG00000007080.6	chr19	protein_coding	KNOWN	CCDC124	99	38	178	300	898	1421	1328	1604	433	314
ENSG00000007129.13	chr19	protein_coding	KNOWN	CEACAM21	0	2	12	2	7	6	3	5	4	3
ENSG00000007168.7	chr17	protein_coding	KNOWN	PAFAH1B1	556	41	304	313	597	918	684	1342	743	1105
ENSG00000007171.12	chr17	protein_coding	KNOWN	NOS2	1	1	2	0	1	3	1	2	0	0
ENSG00000007174.12	chr17	protein_coding	KNOWN	DNAH9	1	1	3	9	1	2	1	4	1	0
ENSG00000007202.10	chr17	protein_coding	KNOWN	KIAA0100	3167	549	1922	3396	8849	16302	13445	24114	9866	7296
ENSG00000007216.10	chr17	protein_coding	KNOWN	SLC13A2	0	0	1	3	1	0	0	0	0	0
ENSG00000007237.13	chr17	protein_coding	KNOWN	GAS7	39	11	87	110	248	372	239	385	146	105
ENSG00000007255.6	chr19	protein_coding	KNOWN	TRAPPC6A	107	44	202	374	1687	2735	1978	1769	576	255
ENSG00000007264.9	chr19	protein_coding	KNOWN	MATK	1	0	2	1	6	4	2	3	0	0
ENSG00000007306.10	chr19	protein_coding	KNOWN	CEACAM7	3	0	1	0	0	5	1	5	4	3
ENSG00000007312.8	chr17	protein_coding	KNOWN	CD79B	4	0	6	3	16	25	20	47	8	3
ENSG00000007314.7	chr17	protein_coding	KNOWN	SCN4A	11	1	5	11	19	11	15	17	8	5
ENSG00000007341.14	chr1	protein_coding	KNOWN	ST7L	195	27	236	211	568	894	641	729	275	179
ENSG00000007350.12	chrX	protein_coding	KNOWN	TKTL1	0	0	0	0	1	0	0	0	0	0
ENSG00000007372.16	chr11	protein_coding	KNOWN	PAX6	68	5	174	58	115	122	70	117	62	62
ENSG00000007376.3	chr16	protein_coding	KNOWN	RPUSD1	527	164	1984	1881	5895	6741	3730	4010	1574	957
ENSG00000007384.11	chr16	protein_coding	KNOWN	RHBDF1	189	13	190	182	350	358	285	627	359	440
ENSG00000007392.12	chr16	protein_coding	KNOWN	LUC7L	553	17	199	214	393	318	212	350	145	265
ENSG00000007402.7	chr3	protein_coding	KNOWN	CACNA2D2	29	2	60	25	61	69	54	90	33	19
ENSG00000007516.9	chr16	protein_coding	KNOWN	BAIAP3	48	5	19	19	48	67	41	84	42	27
ENSG00000007520.3	chr16	protein_coding	KNOWN	TSR3	151	77	195	596	2744	3054	1608	1778	668	439
ENSG00000007541.10	chr16	protein_coding	KNOWN	PIGQ	288	59	370	310	883	1497	1173	2203	928	602
ENSG00000007545.11	chr16	protein_coding	KNOWN	CRAMP1L	99	2	49	53	96	102	82	149	55	65
ENSG00000007866.14	chr6	protein_coding	KNOWN	TEAD3	103	16	202	101	261	287	287	647	264	160
ENSG00000007908.10	chr1	protein_coding	KNOWN	SELE	0	0	2	0	0	5	0	1	0	0
ENSG00000007923.11	chr1	protein_coding	KNOWN	DNAJC11	719	84	591	485	1250	1934	1831	4193	2403	3041
ENSG00000007933.8	chr1	protein_coding	KNOWN	FMO3	0	0	2	0	3	0	2	0	0	0
ENSG00000007944.10	chr6	protein_coding	KNOWN	MYLIP	270	34	495	304	516	630	417	766	321	379
ENSG00000007952.13	chrX	protein_coding	KNOWN	NOX1	254	8	240	150	185	235	164	237	136	171
ENSG00000007968.6	chr1	protein_coding	KNOWN	E2F2	382	55	452	499	959	1347	1020	2185	1131	878
ENSG00000008018.8	chr6	protein_coding	KNOWN	PSMB1	1157	297	962	1438	2673	5870	8430	20370	9294	4822
ENSG00000008056.8	chrX	protein_coding	KNOWN	SYN1	0	0	2	10	0	1	1	0	0	0
ENSG00000008083.9	chr6	protein_coding	KNOWN	JARID2	158	5	60	79	208	254	175	327	169	134
ENSG00000008086.6	chrX	protein_coding	KNOWN	CDKL5	17	1	15	18	18	26	26	51	22	15
ENSG00000008118.5	chr1	protein_coding	KNOWN	CAMK1G	1	0	0	1	1	0	0	0	0	0
ENSG00000008128.18	chr1	protein_coding	KNOWN	CDK11A	71	4	57	32	46	40	18	23	13	14
ENSG00000008130.11	chr1	protein_coding	KNOWN	NADK	712	212	1838	2399	6929	8528	4820	6169	2218	1288
ENSG00000008196.8	chr6	protein_coding	KNOWN	TFAP2B	0	0	1	4	0	0	1	1	0	0
ENSG00000008197.4	chr6	protein_coding	NOVEL	TFAP2D	0	0	1	0	0	0	1	0	0	0
ENSG00000008226.15	chr3	protein_coding	KNOWN	DLEC1	3	0	2	1	0	1	1	0	0	0
ENSG00000008256.11	chr7	protein_coding	KNOWN	CYTH3	139	24	226	168	354	623	495	825	318	223
ENSG00000008277.10	chr7	protein_coding	KNOWN	ADAM22	0	1	7	6	6	1	0	2	3	0
ENSG00000008282.3	chr7	protein_coding	KNOWN	SYPL1	273	49	389	349	438	694	738	1861	815	1023
ENSG00000008283.11	chr17	protein_coding	KNOWN	CYB561	890	235	1143	1502	4188	7323	5375	8406	3140	2169
ENSG00000008294.16	chr17	protein_coding	KNOWN	SPAG9	616	12	119	112	256	282	210	354	185	271
ENSG00000008300.10	chr3	protein_coding	KNOWN	CELSR3	106	7	25	24	86	73	62	104	35	29
ENSG00000008311.10	chr7	protein_coding	KNOWN	AASS	183	5	73	64	96	112	73	91	38	34
ENSG00000008323.11	chr12	protein_coding	KNOWN	PLEKHG6	83	6	166	116	274	348	276	451	248	210
ENSG00000008324.6	chr3	protein_coding	KNOWN	SS18L2	70	32	327	1073	1638	1050	424	442	152	111
ENSG00000008382.11	chr19	protein_coding	KNOWN	MPND	65	11	92	148	526	807	465	661	221	160
ENSG00000008394.8	chr12	protein_coding	KNOWN	MGST1	399	120	483	663	1663	2970	2461	4711	1785	1236
ENSG00000008405.7	chr12	protein_coding	KNOWN	CRY1	311	15	179	204	330	526	505	950	541	713
ENSG00000008438.4	chr19	protein_coding	KNOWN	PGLYRP1	0	0	0	0	0	0	0	1	0	1
ENSG00000008441.12	chr19	protein_coding	KNOWN	NFIX	207	50	338	305	652	1031	633	2208	930	501
ENSG00000008513.10	chr8	protein_coding	KNOWN	ST3GAL1	238	11	116	134	366	435	314	613	266	251
ENSG00000008516.12	chr16	protein_coding	KNOWN	MMP25	3	0	13	7	9	10	8	13	3	2
ENSG00000008517.12	chr16	protein_coding	KNOWN	IL32	154	73	312	447	1106	1969	1863	3216	1236	544
ENSG00000008710.13	chr16	protein_coding	KNOWN	PKD1	504	23	217	197	587	633	383	671	239	178
ENSG00000008735.10	chr22	protein_coding	KNOWN	MAPK8IP2	4	1	2	4	9	10	10	17	5	3
ENSG00000008838.13	chr17	protein_coding	KNOWN	MED24	394	43	586	466	937	1049	615	1262	603	974
ENSG00000008853.12	chr8	protein_coding	KNOWN	RHOBTB2	114	22	139	159	243	459	343	569	299	232
ENSG00000008869.7	chr2	protein_coding	KNOWN	HEATR5B	854	20	214	251	444	359	224	359	91	113
ENSG00000008952.12	chr3	protein_coding	KNOWN	SEC62	419	26	308	413	520	566	411	743	398	1137
ENSG00000008988.5	chr8	protein_coding	KNOWN	RPS20	1156	831	22508	19651	19498	18801	12598	16585	4952	2784
ENSG00000009307.11	chr1	protein_coding	KNOWN	CSDE1	1434	121	1305	1521	2966	3348	2330	3492	1534	1739
ENSG00000009335.13	chr7	protein_coding	KNOWN	UBE3C	1459	200	1246	1725	3777	6350	5387	9361	4388	3682
ENSG00000009413.11	chr6	protein_coding	KNOWN	REV3L	652	29	296	308	620	699	413	703	215	269
ENSG00000009694.9	chrX	protein_coding	KNOWN	TENM1	81	1	29	24	65	70	41	65	25	32
ENSG00000009709.7	chr1	protein_coding	KNOWN	PAX7	0	2	1	2	2	4	1	2	1	1
ENSG00000009724.12	chr1	protein_coding	KNOWN	MASP2	3	1	0	3	1	1	1	1	0	1
ENSG00000009765.10	chr6	protein_coding	KNOWN	IYD	9	2	5	5	17	17	14	28	10	4
ENSG00000009780.11	chr1	protein_coding	KNOWN	FAM76A	101	18	219	275	521	827	576	703	267	136
ENSG00000009790.10	chr1	protein_coding	KNOWN	TRAF3IP3	0	0	2	1	2	0	0	0	0	1
ENSG00000009830.7	chr14	protein_coding	KNOWN	POMT2	232	16	168	215	469	539	337	538	241	174
ENSG00000009844.11	chr6	protein_coding	KNOWN	VTA1	226	24	374	282	389	524	548	1434	927	1309
ENSG00000009950.11	chr7	protein_coding	KNOWN	MLXIPL	209	5	115	89	167	172	75	140	55	52
ENSG00000009954.6	chr7	protein_coding	KNOWN	BAZ1B	921	40	482	489	836	909	608	1240	475	618
ENSG00000010017.9	chr6	protein_coding	KNOWN	RANBP9	172	35	531	433	543	775	596	1372	522	579
ENSG00000010030.9	chr6	protein_coding	KNOWN	ETV7	31	8	57	117	322	393	239	341	137	99
ENSG00000010072.11	chr1	protein_coding	KNOWN	SPRTN	167	10	169	125	187	257	189	337	167	239
ENSG00000010165.14	chr1	protein_coding	KNOWN	METTL13	287	21	165	250	401	463	364	872	511	1106
ENSG00000010219.9	chr12	protein_coding	KNOWN	DYRK4	146	41	262	614	916	968	726	1267	504	288
ENSG00000010244.12	chr17	protein_coding	KNOWN	ZNF207	1325	85	1271	1102	2029	2340	1489	2427	1369	2150
ENSG00000010256.6	chr3	protein_coding	KNOWN	UQCRC1	1608	202	1107	1511	2591	4300	4206	9955	6474	9730
ENSG00000010270.9	chr7	protein_coding	KNOWN	STARD3NL	0	0	0	0	0	3	1	1	0	0
ENSG00000010278.7	chr12	protein_coding	KNOWN	CD9	582	112	670	580	890	1285	1420	3314	1940	2219
ENSG00000010282.10	chr3	protein_coding	KNOWN	HHATL	0	0	2	3	1	0	0	0	0	0
ENSG00000010292.8	chr12	protein_coding	KNOWN	NCAPD2	1088	35	415	488	810	925	659	1247	542	614
ENSG00000010295.15	chr12	protein_coding	KNOWN	IFFO1	5	0	5	2	7	3	3	7	3	1
ENSG00000010310.4	chr19	protein_coding	KNOWN	GIPR	30	2	13	12	20	45	35	44	15	14
ENSG00000010318.14	chr3	protein_coding	KNOWN	PHF7	47	11	119	116	255	315	153	229	85	50
ENSG00000010319.2	chr3	protein_coding	KNOWN	SEMA3G	107	6	18	28	71	79	44	100	51	62
ENSG00000010322.11	chr3	protein_coding	KNOWN	NISCH	428	24	389	427	1018	1260	726	1081	520	380
ENSG00000010327.6	chr3	protein_coding	KNOWN	STAB1	2	2	3	9	5	5	2	6	2	1
ENSG00000010361.9	chr19	protein_coding	KNOWN	FUZ	1	0	0	2	0	0	0	0	1	1
ENSG00000010379.11	chr12	protein_coding	KNOWN	SLC6A13	0	0	3	2	0	1	0	0	0	0
ENSG00000010404.13	chrX	protein_coding	KNOWN	IDS	60	26	1083	436	504	489	213	442	135	96
ENSG00000010438.12	chr9	protein_coding	KNOWN	PRSS3	106	104	544	556	3268	2799	1445	1399	635	289
ENSG00000010539.7	chr16	protein_coding	KNOWN	ZNF200	114	10	240	127	254	317	228	369	143	170
ENSG00000010610.5	chr12	protein_coding	KNOWN	CD4	9	2	19	12	79	59	32	41	9	11
ENSG00000010626.10	chr12	protein_coding	KNOWN	LRRC23	42	4	44	91	457	423	235	230	115	55
ENSG00000010671.11	chrX	protein_coding	KNOWN	BTK	0	0	1	1	0	1	2	1	0	0
ENSG00000010704.14	chr6	protein_coding	KNOWN	HFE	167	12	72	103	114	192	213	397	256	328
ENSG00000010803.12	chr1	protein_coding	KNOWN	SCMH1	168	47	1880	672	1149	1159	576	948	331	208
ENSG00000010810.12	chr6	protein_coding	KNOWN	FYN	3	0	3	5	8	10	12	13	5	5
ENSG00000010818.4	chr6	protein_coding	KNOWN	HIVEP2	99	10	37	58	114	165	105	229	99	85
ENSG00000010932.11	chr1	protein_coding	KNOWN	FMO1	1	0	0	0	0	0	0	2	1	0
ENSG00000011007.7	chr1	protein_coding	KNOWN	TCEB3	283	17	520	542	768	861	550	815	290	314
ENSG00000011009.6	chr1	protein_coding	KNOWN	LYPLA2	396	171	864	808	2365	4622	4444	6968	2497	995
ENSG00000011021.17	chr1	protein_coding	KNOWN	CLCN6	142	5	92	64	121	103	60	127	36	35
ENSG00000011028.9	chr17	protein_coding	KNOWN	MRC2	1	1	2	3	4	6	0	7	0	1
ENSG00000011083.4	chr5	protein_coding	KNOWN	SLC6A7	17	1	8	3	17	14	7	13	2	3
ENSG00000011105.7	chr12	protein_coding	KNOWN	TSPAN9	73	10	60	71	170	277	270	448	210	174
ENSG00000011114.10	chr14	protein_coding	KNOWN	BTBD7	242	48	268	416	666	783	621	1225	520	528
ENSG00000011132.7	chr19	protein_coding	KNOWN	APBA3	142	35	193	161	518	839	792	1362	592	223
ENSG00000011143.12	chr17	protein_coding	KNOWN	MKS1	124	13	80	110	199	269	227	419	229	375
ENSG00000011198.3	chr3	protein_coding	KNOWN	ABHD5	191	54	275	421	1261	2043	1621	1960	631	397
ENSG00000011201.6	chrX	protein_coding	KNOWN	KAL1	4	2	5	3	10	9	7	9	3	5
ENSG00000011243.12	chr19	protein_coding	KNOWN	AKAP8L	351	9	132	164	322	283	159	255	114	109
ENSG00000011258.11	chr17	protein_coding	KNOWN	MBTD1	273	13	269	230	249	339	242	436	194	212
ENSG00000011260.9	chr17	protein_coding	KNOWN	UTP18	297	18	138	182	369	525	449	800	364	731
ENSG00000011275.14	chr7	protein_coding	KNOWN	RNF216	403	17	258	220	412	432	311	499	260	375
ENSG00000011295.11	chr17	protein_coding	KNOWN	TTC19	781	110	526	660	1242	2822	3134	6357	2790	1830
ENSG00000011304.12	chr19	protein_coding	KNOWN	PTBP1	1391	109	3678	1569	2887	2792	1698	2888	1334	1698
ENSG00000011332.15	chr19	protein_coding	KNOWN	DPF1	15	1	33	16	27	41	34	58	26	24
ENSG00000011347.5	chr11	protein_coding	KNOWN	SYT7	107	27	311	276	812	944	509	889	299	178
ENSG00000011376.5	chr3	protein_coding	KNOWN	LARS2	587	9	115	153	249	310	214	409	184	273
ENSG00000011405.9	chr11	protein_coding	KNOWN	PIK3C2A	598	36	258	390	682	817	588	1042	420	568
ENSG00000011422.7	chr19	protein_coding	KNOWN	PLAUR	53	15	114	89	158	202	212	448	196	141
ENSG00000011426.6	chr7	protein_coding	KNOWN	ANLN	1056	27	846	633	843	819	441	678	270	271
ENSG00000011451.12	chr19	protein_coding	KNOWN	WIZ	94	27	899	374	791	819	445	863	242	219
ENSG00000011454.12	chr9	protein_coding	KNOWN	RABGAP1	403	15	362	280	328	371	226	400	209	164
ENSG00000011465.12	chr12	protein_coding	KNOWN	DCN	0	0	1	2	1	0	0	3	1	1
ENSG00000011478.7	chr19	protein_coding	KNOWN	QPCTL	90	31	249	293	550	808	660	1192	467	234
ENSG00000011485.10	chr19	protein_coding	KNOWN	PPP5C	306	26	188	249	423	641	642	1512	987	1200
ENSG00000011523.9	chr2	protein_coding	KNOWN	CEP68	138	8	140	96	208	220	210	404	195	219
ENSG00000011566.9	chr2	protein_coding	KNOWN	MAP4K3	344	27	156	154	331	509	342	669	372	402
ENSG00000011590.9	chr19	protein_coding	KNOWN	ZBTB32	0	0	1	2	1	4	1	1	0	0
ENSG00000011600.7	chr19	protein_coding	KNOWN	TYROBP	0	1	1	0	0	1	0	1	0	0
ENSG00000011638.6	chr16	protein_coding	KNOWN	TMEM159	122	76	523	670	1641	2047	1235	1344	487	272
ENSG00000011677.7	chrX	protein_coding	KNOWN	GABRA3	34	20	170	142	287	323	197	337	110	74
ENSG00000012048.15	chr17	protein_coding	KNOWN	BRCA1	483	24	148	237	390	477	360	672	336	298
ENSG00000012061.11	chr19	protein_coding	KNOWN	ERCC1	152	54	361	671	1863	2470	1516	1793	604	337
ENSG00000012124.10	chr19	protein_coding	KNOWN	CD22	6	3	21	8	23	27	10	43	19	16
ENSG00000012171.13	chr3	processed_transcript	KNOWN	SEMA3B	93	2	23	41	108	90	56	96	33	53
ENSG00000012174.7	chrX	protein_coding	KNOWN	MBTPS2	141	16	134	138	148	186	167	641	259	341
ENSG00000012211.8	chrX	protein_coding	KNOWN	PRICKLE3	57	10	174	108	178	239	171	392	145	122
ENSG00000012223.8	chr3	protein_coding	KNOWN	LTF	4	0	4	4	5	19	15	10	5	3
ENSG00000012232.4	chr8	protein_coding	KNOWN	EXTL3	380	68	492	422	981	1626	1254	2015	957	743
ENSG00000012504.9	chr12	protein_coding	KNOWN	NR1H4	0	0	0	2	1	1	0	1	0	0
ENSG00000012660.9	chr6	protein_coding	KNOWN	ELOVL5	452	33	497	399	644	722	436	866	435	664
ENSG00000012779.6	chr10	protein_coding	KNOWN	ALOX5	31	1	15	12	29	42	43	82	50	55
ENSG00000012817.11	chrY	protein_coding	KNOWN	KDM5D	3	2	6	4	4	2	3	6	2	1
ENSG00000012822.11	chr12	protein_coding	KNOWN	CALCOCO1	135	5	25	29	78	44	41	74	50	55
ENSG00000012963.9	chr14	protein_coding	KNOWN	UBR7	193	30	227	219	463	633	604	1307	800	958
ENSG00000012983.7	chr14	protein_coding	KNOWN	MAP4K5	257	10	160	158	216	275	214	344	127	168
ENSG00000013016.10	chr2	protein_coding	KNOWN	EHD3	0	0	0	3	4	6	1	3	3	1
ENSG00000013275.3	chr19	protein_coding	KNOWN	PSMC4	631	81	585	563	982	1322	1187	2764	1894	2652
ENSG00000013288.4	chr4	protein_coding	KNOWN	MAN2B2	213	17	111	112	228	269	302	889	472	622
ENSG00000013293.4	chr3	protein_coding	KNOWN	SLC7A14	1	0	1	0	1	1	0	4	0	0
ENSG00000013297.6	chr3	protein_coding	KNOWN	CLDN11	6	2	12	7	21	3	5	3	2	2
ENSG00000013306.11	chr17	protein_coding	KNOWN	SLC25A39	1301	474	8749	8869	21140	17936	8202	9008	3078	2107
ENSG00000013364.14	chr16	protein_coding	KNOWN	MVP	384	8	79	120	320	390	280	423	251	277
ENSG00000013374.11	chr7	protein_coding	KNOWN	NUB1	388	46	370	316	641	877	867	1483	830	847
ENSG00000013375.10	chr6	protein_coding	KNOWN	PGM3	765	23	329	338	501	561	415	636	305	510
ENSG00000013392.6	chr6	protein_coding	KNOWN	RWDD2A	74	7	106	94	138	220	151	258	86	90
ENSG00000013441.11	chr2	protein_coding	KNOWN	CLK1	1060	28	383	306	423	418	276	415	170	162
ENSG00000013503.5	chr12	protein_coding	KNOWN	POLR3B	210	13	114	107	136	161	89	139	52	80
ENSG00000013523.5	chr14	protein_coding	KNOWN	ANGEL1	326	26	168	176	440	665	469	1038	528	549
ENSG00000013561.13	chr5	protein_coding	KNOWN	RNF14	237	39	408	424	1016	1525	1305	2022	996	813
ENSG00000013563.8	chrX	protein_coding	KNOWN	DNASE1L1	215	56	988	917	2084	2373	1362	1644	594	426
ENSG00000013573.12	chr12	protein_coding	KNOWN	DDX11	686	14	238	210	476	456	235	460	213	184
ENSG00000013583.4	chr12	protein_coding	KNOWN	HEBP1	59	13	82	82	176	276	270	842	255	181
ENSG00000013588.5	chr12	protein_coding	KNOWN	GPRC5A	584	55	658	533	840	898	600	1336	534	556
ENSG00000013619.9	chrX	protein_coding	KNOWN	MAMLD1	24	6	63	29	46	53	43	158	54	32
ENSG00000013725.10	chr11	protein_coding	KNOWN	CD6	3	6	49	36	45	46	29	36	17	3
ENSG00000013810.14	chr4	protein_coding	KNOWN	TACC3	258	15	165	199	328	342	253	529	265	446
ENSG00000014123.9	chr6	protein_coding	KNOWN	UFL1	848	15	216	339	384	401	233	409	185	262
ENSG00000014138.4	chr11	protein_coding	KNOWN	POLA2	273	20	203	143	237	270	203	313	148	271
ENSG00000014164.6	chr8	protein_coding	KNOWN	ZC3H3	54	3	98	44	65	68	46	97	46	37
ENSG00000014216.11	chr11	protein_coding	KNOWN	CAPN1	816	84	1044	746	1941	2593	1833	3154	1811	2054
ENSG00000014257.11	chr3	protein_coding	KNOWN	ACPP	4	0	4	3	2	2	2	6	0	8
ENSG00000014641.13	chr2	protein_coding	KNOWN	MDH1	968	78	617	632	1059	1473	1200	2406	1459	2962
ENSG00000014824.8	chr4	protein_coding	KNOWN	SLC30A9	497	129	538	956	2687	4381	3225	4057	1458	1068
ENSG00000014914.15	chr1	protein_coding	KNOWN	MTMR11	31	3	33	19	56	64	48	71	31	16
ENSG00000014919.8	chr10	protein_coding	KNOWN	COX15	403	28	207	234	411	522	460	903	642	1203
ENSG00000015133.14	chr14	protein_coding	KNOWN	CCDC88C	245	11	288	299	417	394	248	398	188	238
ENSG00000015153.10	chr12	protein_coding	KNOWN	YAF2	247	29	305	312	577	867	665	833	264	130
ENSG00000015171.14	chr10	protein_coding	KNOWN	ZMYND11	393	39	229	351	872	1081	764	1322	561	675
ENSG00000015285.6	chrX	protein_coding	KNOWN	WAS	3	0	4	8	1	8	3	2	3	3
ENSG00000015413.5	chr16	protein_coding	KNOWN	DPEP1	1724	126	893	1045	2047	2755	2432	5327	3288	5136
ENSG00000015475.14	chr22	protein_coding	KNOWN	BID	140	66	242	536	1659	2403	1448	1590	544	312
ENSG00000015479.13	chr5	protein_coding	KNOWN	MATR3	3211	120	2844	2332	3100	3306	2198	3326	1368	1385
ENSG00000015520.10	chr7	protein_coding	KNOWN	NPC1L1	4	0	3	2	6	7	1	2	0	4
ENSG00000015532.5	chr17	protein_coding	KNOWN	XYLT2	245	18	134	133	248	291	253	427	252	303
ENSG00000015568.8	chr2	protein_coding	KNOWN	RGPD5	401	11	73	91	179	181	118	195	57	83
ENSG00000015592.12	chr8	protein_coding	KNOWN	STMN4	2	0	1	1	1	1	0	0	0	1
ENSG00000015676.12	chr7	protein_coding	KNOWN	NUDCD3	411	46	332	344	662	800	540	1098	675	1094
ENSG00000016082.10	chr5	protein_coding	KNOWN	ISL1	41	2	78	19	36	54	30	75	37	52
ENSG00000016391.5	chr3	protein_coding	KNOWN	CHDH	437	21	153	211	479	579	532	1052	519	618
ENSG00000016402.8	chr6	protein_coding	KNOWN	IL20RA	293	85	1037	1119	2039	2551	1754	2422	981	725
ENSG00000016490.11	chr1	protein_coding	KNOWN	CLCA1	0	1	1	0	0	0	0	0	0	0
ENSG00000016602.8	chr1	protein_coding	KNOWN	CLCA4	0	0	0	0	0	0	1	2	1	1
ENSG00000016864.12	chr3	protein_coding	KNOWN	GLT8D1	211	17	221	277	586	718	456	668	235	211
ENSG00000017260.15	chr3	protein_coding	KNOWN	ATP2C1	692	33	237	332	583	861	745	1496	639	751
ENSG00000017373.11	chr17	protein_coding	KNOWN	SRCIN1	2	2	6	3	5	6	1	5	2	2
ENSG00000017427.11	chr12	protein_coding	KNOWN	IGF1	0	0	0	4	8	7	1	7	1	2
ENSG00000017483.10	chrX	protein_coding	KNOWN	SLC38A5	9	6	37	26	85	127	63	100	41	29
ENSG00000017621.11	chrX	protein_coding	KNOWN	MAGIX	20	13	57	96	287	341	233	290	144	89
ENSG00000017797.7	chr18	protein_coding	KNOWN	RALBP1	477	108	602	727	1619	2303	1840	3557	1639	1727
ENSG00000018189.8	chr4	protein_coding	KNOWN	RUFY3	216	9	69	74	180	231	173	326	168	128
ENSG00000018236.10	chr12	protein_coding	KNOWN	CNTN1	2	1	1	1	0	0	0	2	2	0
ENSG00000018280.12	chr2	protein_coding	KNOWN	SLC11A1	21	9	41	59	95	94	43	47	15	13
ENSG00000018408.10	chr3	protein_coding	KNOWN	WWTR1	9	4	25	13	20	27	22	63	34	37
ENSG00000018510.8	chr2	protein_coding	KNOWN	AGPS	578	33	200	407	616	785	506	838	414	650
ENSG00000018607.5	chr2	pseudogene	KNOWN	ZNF806	1	0	0	2	0	1	0	1	0	0
ENSG00000018610.8	chrX	protein_coding	KNOWN	CXorf56	89	13	110	120	188	306	310	779	399	476
ENSG00000018625.10	chr1	protein_coding	KNOWN	ATP1A2	7	0	1	1	0	0	1	3	3	2
ENSG00000018699.7	chr2	protein_coding	KNOWN	TTC27	413	16	154	181	293	387	268	423	231	274
ENSG00000018869.12	chr19	protein_coding	KNOWN	ZNF582	0	0	0	3	3	4	1	2	0	1
ENSG00000019102.7	chr11	protein_coding	KNOWN	VSIG2	0	0	0	0	3	2	1	1	0	0
ENSG00000019144.12	chr11	protein_coding	KNOWN	PHLDB1	179	23	155	143	228	268	213	338	221	203
ENSG00000019169.9	chr2	protein_coding	KNOWN	MARCO	9	0	0	3	8	10	20	31	11	16
ENSG00000019186.5	chr20	protein_coding	KNOWN	CYP24A1	0	0	0	0	0	4	0	2	1	1
ENSG00000019485.8	chr11	protein_coding	KNOWN	PRDM11	55	16	118	149	314	369	243	366	126	87
ENSG00000019505.3	chr11	protein_coding	KNOWN	SYT13	3	1	7	8	17	12	10	13	3	7
ENSG00000019549.4	chr8	protein_coding	KNOWN	SNAI2	1	0	5	2	1	2	3	4	0	0
ENSG00000019582.10	chr5	protein_coding	KNOWN	CD74	0	1	9	8	5	3	6	4	3	1
ENSG00000019991.11	chr7	protein_coding	KNOWN	HGF	2	0	1	0	2	1	0	2	0	1
ENSG00000019995.6	chr10	protein_coding	KNOWN	ZRANB1	199	29	209	281	617	816	602	889	420	351
ENSG00000020129.11	chr1	protein_coding	KNOWN	NCDN	146	10	117	93	236	279	176	358	154	149
ENSG00000020181.13	chr8	protein_coding	KNOWN	GPR124	25	2	18	33	83	116	91	147	45	33
ENSG00000020219.8	chr7	pseudogene	KNOWN	CCT8L1P	0	0	3	1	1	1	0	1	0	1
ENSG00000020256.15	chr20	protein_coding	KNOWN	ZFP64	59	15	340	297	185	310	235	618	221	147
ENSG00000020426.6	chr14	protein_coding	KNOWN	MNAT1	70	7	42	47	92	197	205	464	254	233
ENSG00000020577.9	chr14	protein_coding	KNOWN	SAMD4A	129	11	122	125	219	236	180	257	115	90
ENSG00000020633.14	chr1	protein_coding	KNOWN	RUNX3	0	1	3	0	1	2	0	0	0	0
ENSG00000020922.8	chr11	protein_coding	KNOWN	MRE11A	367	7	88	90	146	118	93	135	65	38
ENSG00000021300.9	chr11	protein_coding	KNOWN	PLEKHB1	9	4	27	30	52	104	140	258	68	29
ENSG00000021355.8	chr6	protein_coding	KNOWN	SERPINB1	833	98	1263	1500	1903	2424	2034	3328	1899	2775
ENSG00000021461.12	chr7	protein_coding	KNOWN	CYP3A43	1	0	0	1	3	2	1	1	0	0
ENSG00000021488.8	chr19	protein_coding	KNOWN	SLC7A9	0	0	3	1	0	0	2	0	0	0
ENSG00000021574.7	chr2	protein_coding	KNOWN	SPAST	231	30	177	274	619	898	679	1139	546	537
ENSG00000021645.13	chr14	protein_coding	KNOWN	NRXN3	60	3	38	16	31	31	31	87	35	44
ENSG00000021762.15	chr11	protein_coding	KNOWN	OSBPL5	1382	115	718	918	2424	3326	2623	4805	2386	2145
ENSG00000021776.6	chr15	protein_coding	KNOWN	AQR	660	18	229	204	359	356	238	323	141	160
ENSG00000021826.10	chr2	protein_coding	KNOWN	CPS1	448	11	68	110	221	274	184	460	215	216
ENSG00000021852.8	chr1	protein_coding	KNOWN	C8B	0	2	1	0	0	0	0	1	0	0
ENSG00000022267.12	chrX	protein_coding	KNOWN	FHL1	3	0	4	4	3	7	8	13	2	6
ENSG00000022277.8	chr20	protein_coding	KNOWN	RTFDC1	338	93	313	424	767	1660	2099	4719	2369	1562
ENSG00000022355.10	chr5	protein_coding	KNOWN	GABRA1	10	1	0	0	1	0	1	0	0	1
ENSG00000022556.11	chr19	protein_coding	KNOWN	NLRP2	2	0	2	1	0	3	0	0	3	2
ENSG00000022567.5	chr8	protein_coding	KNOWN	SLC45A4	120	26	241	188	374	496	365	695	286	258
ENSG00000022840.11	chr12	protein_coding	KNOWN	RNF10	410	141	1095	1605	3717	4981	3246	4569	1554	1048
ENSG00000022976.11	chr14	protein_coding	KNOWN	ZNF839	125	15	164	152	369	404	276	489	165	129
ENSG00000023041.7	chr10	protein_coding	KNOWN	ZDHHC6	406	100	1048	1449	2989	3533	1974	2721	1108	757
ENSG00000023171.10	chr11	protein_coding	KNOWN	GRAMD1B	215	13	169	123	271	348	268	363	153	162
ENSG00000023191.12	chr11	protein_coding	KNOWN	RNH1	803	81	629	616	1475	2186	1709	3407	2052	2362
ENSG00000023228.8	chr2	protein_coding	KNOWN	NDUFS1	911	39	304	484	1042	1418	1036	1455	759	782
ENSG00000023287.8	chr8	protein_coding	KNOWN	RB1CC1	437	32	158	329	657	851	621	1000	381	478
ENSG00000023318.7	chr9	protein_coding	KNOWN	ERP44	239	6	173	91	173	205	167	283	155	218
ENSG00000023330.10	chr3	protein_coding	KNOWN	ALAS1	320	49	506	448	1171	1392	838	1189	531	434
ENSG00000023445.9	chr11	protein_coding	KNOWN	BIRC3	62	9	120	157	250	345	211	283	120	115
ENSG00000023516.7	chr13	protein_coding	KNOWN	AKAP11	468	15	281	478	613	595	373	666	252	229
ENSG00000023572.4	chr1	protein_coding	KNOWN	GLRX2	65	18	88	319	855	1006	630	532	199	120
ENSG00000023608.4	chr14	protein_coding	KNOWN	SNAPC1	25	1	36	38	38	66	58	103	70	105
ENSG00000023697.8	chr12	protein_coding	KNOWN	DERA	263	114	582	1096	2584	3304	2572	3280	1041	648
ENSG00000023734.6	chr12	protein_coding	KNOWN	STRAP	655	159	1204	1369	2703	4173	3340	6610	3381	2844
ENSG00000023839.6	chr10	protein_coding	KNOWN	ABCC2	42	5	28	25	54	36	24	24	12	12
ENSG00000023892.9	chr6	protein_coding	KNOWN	DEF6	239	20	85	111	264	531	553	1211	548	494
ENSG00000023902.9	chr1	protein_coding	KNOWN	PLEKHO1	19	6	41	41	140	170	82	109	43	25
ENSG00000023909.5	chr1	protein_coding	KNOWN	GCLM	160	31	168	203	280	485	549	1336	626	404
ENSG00000024048.6	chr6	protein_coding	KNOWN	UBR2	794	18	151	191	280	297	226	356	151	143
ENSG00000024422.7	chr19	protein_coding	KNOWN	EHD2	3	0	3	0	4	1	2	8	1	4
ENSG00000024526.12	chr1	protein_coding	KNOWN	DEPDC1	630	59	365	490	884	1022	778	1376	665	841
ENSG00000024862.12	chr6	protein_coding	KNOWN	CCDC28A	55	13	107	226	649	981	732	792	200	174
ENSG00000025039.9	chr6	protein_coding	KNOWN	RRAGD	0	1	2	3	2	1	1	4	1	0
ENSG00000025156.7	chr6	protein_coding	KNOWN	HSF2	195	8	161	88	112	106	68	118	41	53
ENSG00000025293.11	chr20	protein_coding	KNOWN	PHF20	140	14	145	167	215	240	189	382	151	166
ENSG00000025423.7	chr12	protein_coding	KNOWN	HSD17B6	27	4	22	32	60	137	107	124	49	37
ENSG00000025434.14	chr11	protein_coding	KNOWN	NR1H3	99	29	198	198	621	1097	809	980	391	199
ENSG00000025708.8	chr22	protein_coding	KNOWN	TYMP	32	2	29	45	141	176	103	170	101	72
ENSG00000025770.14	chr22	protein_coding	KNOWN	NCAPH2	557	77	416	540	1513	2487	2245	4125	1944	1355
ENSG00000025772.7	chr20	protein_coding	KNOWN	TOMM34	432	147	665	737	1774	3747	4047	7611	2792	1419
ENSG00000025796.9	chr6	protein_coding	KNOWN	SEC63	186	15	139	99	113	114	79	162	64	123
ENSG00000025800.9	chr1	protein_coding	KNOWN	KPNA6	505	22	200	253	409	506	324	718	366	478
ENSG00000026025.9	chr10	protein_coding	KNOWN	VIM	3	1	8	2	2	0	4	1	0	1
ENSG00000026036.16	chr20	protein_coding	NOVEL	RTEL1-TNFRSF6B	58	0	43	29	66	64	38	52	33	10
ENSG00000026103.15	chr10	protein_coding	KNOWN	FAS	122	30	280	189	334	482	447	784	299	276
ENSG00000026297.11	chr6	protein_coding	KNOWN	RNASET2	111	18	94	123	357	538	469	778	324	223
ENSG00000026508.12	chr11	protein_coding	KNOWN	CD44	1193	47	1403	846	906	880	599	1349	634	711
ENSG00000026559.8	chr20	protein_coding	KNOWN	KCNG1	0	0	2	2	0	2	0	0	0	0
ENSG00000026652.9	chr6	protein_coding	KNOWN	AGPAT4	58	2	16	22	49	53	32	66	27	25
ENSG00000026751.12	chr1	protein_coding	KNOWN	SLAMF7	1	2	6	4	2	1	0	2	0	1
ENSG00000026950.12	chr6	protein_coding	KNOWN	BTN3A1	11	1	7	12	22	40	45	59	29	22
ENSG00000027001.7	chr13	protein_coding	KNOWN	MIPEP	163	4	78	86	156	205	164	239	127	176
ENSG00000027075.9	chr14	protein_coding	KNOWN	PRKCH	0	1	5	4	3	1	3	3	4	0
ENSG00000027644.4	chr1	protein_coding	KNOWN	INSRR	0	0	1	4	0	0	0	2	0	1
ENSG00000027697.8	chr6	protein_coding	KNOWN	IFNGR1	260	21	214	180	277	422	410	842	478	726
ENSG00000027847.9	chr5	protein_coding	KNOWN	B4GALT7	151	64	700	751	2162	2158	1067	1379	568	365
ENSG00000027869.7	chr1	protein_coding	KNOWN	SH2D2A	69	29	170	168	496	868	611	716	249	117
ENSG00000028116.12	chr2	protein_coding	KNOWN	VRK2	109	12	143	173	280	328	241	396	194	291
ENSG00000028137.12	chr1	protein_coding	KNOWN	TNFRSF1B	192	30	133	169	441	843	718	1384	500	302
ENSG00000028203.13	chr12	protein_coding	KNOWN	VEZT	346	49	601	537	1237	1550	1147	1809	731	623
ENSG00000028277.16	chr19	protein_coding	KNOWN	POU2F2	12	1	21	8	13	21	9	18	1	6
ENSG00000028310.13	chr5	protein_coding	KNOWN	BRD9	477	15	200	206	334	389	291	602	288	270
ENSG00000028528.10	chr15	protein_coding	KNOWN	SNX1	241	25	270	321	290	401	397	1015	535	962
ENSG00000028839.5	chr6	protein_coding	KNOWN	TBPL1	108	29	526	583	1235	1307	702	777	236	159
ENSG00000029153.10	chr12	protein_coding	KNOWN	ARNTL2	235	52	650	1120	1517	1498	920	1240	436	400
ENSG00000029363.11	chr6	protein_coding	KNOWN	BCLAF1	2190	26	362	409	800	835	523	804	358	463
ENSG00000029364.7	chr14	protein_coding	KNOWN	SLC39A9	1412	236	1167	2156	4747	7961	6468	11409	4925	3357
ENSG00000029534.15	chr8	protein_coding	KNOWN	ANK1	4	1	12	13	36	37	24	37	8	10
ENSG00000029559.5	chr4	protein_coding	KNOWN	IBSP	0	0	1	1	0	0	2	1	0	0
ENSG00000029639.6	chr6	protein_coding	KNOWN	TFB1M	144	5	96	89	166	176	125	246	133	209
ENSG00000029725.12	chr17	protein_coding	KNOWN	RABEP1	377	31	215	378	881	1220	823	1415	572	573
ENSG00000029993.10	chrX	protein_coding	KNOWN	HMGB3	244	44	149	247	469	847	953	2098	1105	1050
ENSG00000030066.9	chr11	protein_coding	KNOWN	NUP160	554	18	209	313	349	410	281	552	202	184
ENSG00000030110.8	chr6	protein_coding	KNOWN	BAK1	276	100	753	813	2549	4293	3268	4450	1463	743
ENSG00000030304.8	chr9	protein_coding	KNOWN	MUSK	1	1	3	0	0	1	0	0	0	2
ENSG00000030419.12	chr2	protein_coding	KNOWN	IKZF2	10	2	6	13	5	14	6	14	8	2
ENSG00000030582.12	chr17	protein_coding	KNOWN	GRN	485	71	458	389	1247	2369	1789	2886	1143	927
ENSG00000031003.6	chr5	protein_coding	KNOWN	FAM13B	205	27	239	233	356	451	307	531	187	141
ENSG00000031081.6	chr3	protein_coding	KNOWN	ARHGAP31	28	0	19	35	36	48	24	81	41	31
ENSG00000031544.9	chr15	processed_transcript	KNOWN	NR2E3	5	0	4	0	1	2	1	4	1	1
ENSG00000031691.6	chr6	protein_coding	KNOWN	CENPQ	103	21	226	100	140	189	207	427	257	378
ENSG00000031698.8	chr1	protein_coding	KNOWN	SARS	908	93	906	1505	2995	2855	1627	2532	1470	2683
ENSG00000031823.10	chr19	protein_coding	KNOWN	RANBP3	210	37	360	286	543	622	469	865	377	748
ENSG00000032219.14	chr14	protein_coding	KNOWN	ARID4A	134	2	37	43	64	50	38	47	24	19
ENSG00000032389.8	chr2	protein_coding	KNOWN	TSSC1	637	214	1109	1387	4413	7549	6650	10219	4214	2201
ENSG00000032444.11	chr19	protein_coding	KNOWN	PNPLA6	377	29	270	257	732	1118	873	1509	822	752
ENSG00000032742.13	chr13	protein_coding	KNOWN	IFT88	141	15	117	131	198	225	144	222	106	110
ENSG00000033011.7	chr16	protein_coding	KNOWN	ALG1	329	26	230	325	542	856	730	1463	886	982
ENSG00000033030.9	chr12	protein_coding	KNOWN	ZCCHC8	276	10	236	161	209	152	110	154	54	66
ENSG00000033050.3	chr7	protein_coding	KNOWN	ABCF2	714	39	593	494	901	1061	756	1197	712	796
ENSG00000033100.10	chr7	protein_coding	KNOWN	CHPF2	448	21	92	150	408	492	332	721	313	338
ENSG00000033122.13	chr1	protein_coding	KNOWN	LRRC7	10	2	14	12	13	18	11	12	9	5
ENSG00000033170.12	chr14	protein_coding	KNOWN	FUT8	123	17	191	182	315	458	402	739	289	289
ENSG00000033178.7	chr4	protein_coding	KNOWN	UBA6	757	6	153	209	297	333	243	293	132	106
ENSG00000033327.8	chr11	protein_coding	KNOWN	GAB2	70	6	41	69	121	164	96	184	109	81
ENSG00000033627.10	chr17	protein_coding	KNOWN	ATP6V0A1	339	4	158	127	251	290	163	293	157	128
ENSG00000033800.9	chr15	protein_coding	KNOWN	PIAS1	138	14	391	104	153	128	79	143	58	71
ENSG00000033867.12	chr3	protein_coding	KNOWN	SLC4A7	850	36	466	392	557	586	348	494	257	251
ENSG00000034053.10	chr15	protein_coding	KNOWN	APBA2	1	0	0	2	0	4	2	1	0	1
ENSG00000034063.9	chr19	processed_transcript	KNOWN	UHRF1	411	14	102	163	412	395	243	406	172	263
ENSG00000034152.14	chr17	protein_coding	KNOWN	MAP2K3	155	55	353	373	1047	1620	1120	3260	1005	475
ENSG00000034239.6	chr8	protein_coding	KNOWN	EFCAB1	1	0	2	2	1	2	0	2	0	1
ENSG00000034510.4	chr2	protein_coding	KNOWN	TMSB10	13125	7825	64678	155604	626449	364350	105747	108941	41881	25182
ENSG00000034533.7	chr3	protein_coding	KNOWN	ASTE1	144	7	194	118	196	207	136	230	114	116
ENSG00000034677.7	chr8	protein_coding	KNOWN	RNF19A	225	25	161	256	350	498	375	746	371	442
ENSG00000034693.10	chr6	protein_coding	KNOWN	PEX3	112	8	58	79	84	128	144	339	215	403
ENSG00000034713.3	chr16	protein_coding	KNOWN	GABARAPL2	116	44	178	377	1271	1824	1060	928	281	199
ENSG00000034971.9	chr1	protein_coding	KNOWN	MYOC	0	0	0	0	0	2	0	0	0	0
ENSG00000035115.17	chr2	protein_coding	KNOWN	SH3YL1	697	71	459	790	1306	1861	1652	2722	1047	795
ENSG00000035141.3	chr2	protein_coding	KNOWN	FAM136A	690	127	1223	1893	6028	5644	2779	3103	1113	908
ENSG00000035403.12	chr10	protein_coding	KNOWN	VCL	2837	36	404	439	771	754	514	848	351	346
ENSG00000035499.8	chr5	protein_coding	KNOWN	DEPDC1B	179	46	336	409	831	1417	1166	1515	497	367
ENSG00000035664.7	chr15	protein_coding	KNOWN	DAPK2	21	0	12	17	26	38	17	50	32	32
ENSG00000035681.3	chr8	protein_coding	KNOWN	NSMAF	355	33	366	464	1099	1445	1028	1502	681	563
ENSG00000035687.9	chr1	protein_coding	KNOWN	ADSS	269	20	134	170	274	397	335	624	311	569
ENSG00000035720.3	chr4	protein_coding	KNOWN	STAP1	1	0	0	0	0	0	0	0	0	0
ENSG00000035862.8	chr17	protein_coding	KNOWN	TIMP2	41	26	130	121	331	634	582	1043	304	184
ENSG00000035928.10	chr4	protein_coding	KNOWN	RFC1	577	7	258	304	430	496	285	470	210	241
ENSG00000036054.8	chr3	protein_coding	KNOWN	TBC1D23	194	19	192	213	300	359	261	452	283	569
ENSG00000036257.8	chr2	protein_coding	KNOWN	CUL3	388	40	215	212	331	496	388	857	427	694
ENSG00000036448.5	chr8	protein_coding	KNOWN	MYOM2	3	1	12	10	10	24	25	45	26	14
ENSG00000036473.5	chrX	protein_coding	KNOWN	OTC	0	0	0	1	1	1	0	1	0	0
ENSG00000036530.4	chr14	protein_coding	KNOWN	CYP46A1	4	0	2	0	1	2	5	2	0	1
ENSG00000036549.8	chr1	protein_coding	KNOWN	ZZZ3	578	50	640	684	1128	1369	1071	1848	859	965
ENSG00000036565.10	chr8	protein_coding	KNOWN	SLC18A1	0	0	3	2	2	1	2	0	1	0
ENSG00000036672.11	chr11	protein_coding	KNOWN	USP2	6	2	20	14	26	27	22	31	11	11
ENSG00000036828.9	chr3	protein_coding	KNOWN	CASR	1	0	0	2	2	1	0	0	0	0
ENSG00000037042.8	chr17	protein_coding	KNOWN	TUBG2	175	41	300	215	571	937	963	1765	928	573
ENSG00000037241.3	chr5	protein_coding	KNOWN	RPL26L1	144	79	340	420	917	1921	2010	3480	1268	487
ENSG00000037280.11	chr5	protein_coding	KNOWN	FLT4	0	1	0	2	1	4	1	3	0	2
ENSG00000037474.10	chr5	protein_coding	KNOWN	NSUN2	598	38	219	285	410	578	439	903	536	1421
ENSG00000037637.6	chr1	protein_coding	KNOWN	FBXO42	193	28	191	205	438	582	449	974	488	511
ENSG00000037749.7	chr5	protein_coding	KNOWN	MFAP3	328	40	494	499	654	797	485	894	437	537
ENSG00000037757.9	chr19	protein_coding	KNOWN	MRI1	355	16	151	147	293	417	361	866	610	516
ENSG00000037897.12	chr12	protein_coding	KNOWN	METTL1	79	25	185	188	252	362	351	632	492	410
ENSG00000037965.4	chr12	protein_coding	KNOWN	HOXC8	0	0	1	2	0	3	1	3	1	0
ENSG00000038002.4	chr4	protein_coding	KNOWN	AGA	43	1	27	34	48	71	65	140	91	95
ENSG00000038210.9	chr4	protein_coding	KNOWN	PI4K2B	357	79	246	302	801	1838	1955	3435	1410	943
ENSG00000038219.8	chr4	protein_coding	KNOWN	BOD1L1	651	19	134	177	540	502	235	264	94	92
ENSG00000038274.11	chr5	protein_coding	KNOWN	MAT2B	312	79	674	700	1170	1883	1959	3220	1415	1179
ENSG00000038295.3	chr4	protein_coding	KNOWN	TLL1	1	1	0	3	0	1	1	4	1	0
ENSG00000038358.10	chr16	protein_coding	KNOWN	EDC4	286	9	96	125	209	251	133	238	85	121
ENSG00000038382.13	chr5	protein_coding	KNOWN	TRIO	1296	24	276	225	428	546	297	611	259	295
ENSG00000038427.11	chr5	protein_coding	KNOWN	VCAN	464	10	147	155	168	160	115	168	68	65
ENSG00000038532.10	chr16	protein_coding	KNOWN	CLEC16A	138	15	281	153	275	340	236	535	255	246
ENSG00000038945.10	chr8	protein_coding	KNOWN	MSR1	1	0	4	2	6	7	2	5	2	0
ENSG00000039068.14	chr16	protein_coding	KNOWN	CDH1	184	19	241	182	340	373	267	483	156	164
ENSG00000039123.11	chr5	protein_coding	KNOWN	SKIV2L2	582	9	174	184	276	287	247	348	153	157
ENSG00000039139.9	chr5	protein_coding	KNOWN	DNAH5	2	3	5	2	3	5	1	14	1	1
ENSG00000039319.12	chr5	protein_coding	KNOWN	ZFYVE16	453	10	124	187	277	297	227	395	178	230
ENSG00000039523.13	chr16	protein_coding	KNOWN	FAM65A	105	11	136	90	159	162	106	511	204	217
ENSG00000039537.9	chr5	protein_coding	KNOWN	C6	2	0	3	0	1	1	0	0	0	0
ENSG00000039560.9	chr5	protein_coding	KNOWN	RAI14	112	11	223	154	190	238	158	345	174	236
ENSG00000039600.6	chr5	protein_coding	KNOWN	SOX30	3	1	7	8	6	9	5	11	3	1
ENSG00000039650.5	chr19	protein_coding	KNOWN	PNKP	240	36	227	243	490	645	678	1548	895	663
ENSG00000039987.2	chr19	protein_coding	KNOWN	BEST2	0	0	3	0	2	2	1	2	0	1
ENSG00000040199.14	chr16	protein_coding	KNOWN	PHLPP2	193	22	137	122	231	320	253	503	206	265
ENSG00000040275.12	chr5	protein_coding	KNOWN	SPDL1	160	8	300	203	294	298	196	318	148	197
ENSG00000040341.13	chr8	protein_coding	KNOWN	STAU2	164	22	294	241	278	387	273	512	224	241
ENSG00000040487.8	chr1	protein_coding	KNOWN	PQLC2	174	17	158	196	547	670	457	841	368	302
ENSG00000040531.10	chr17	protein_coding	KNOWN	CTNS	141	17	230	139	425	554	376	764	315	324
ENSG00000040608.9	chr22	protein_coding	KNOWN	RTN4R	111	50	1377	693	1637	1747	975	1438	384	237
ENSG00000040633.8	chr17	protein_coding	KNOWN	PHF23	204	50	877	575	1254	1859	1435	2199	1227	917
ENSG00000040731.6	chr5	protein_coding	KNOWN	CDH10	0	1	0	0	0	0	0	0	2	0
ENSG00000040933.10	chr2	protein_coding	KNOWN	INPP4A	293	10	120	173	334	495	368	748	370	359
ENSG00000041353.5	chr18	protein_coding	KNOWN	RAB27B	589	83	557	1099	1860	2630	2091	3426	1519	1218
ENSG00000041357.11	chr15	protein_coding	KNOWN	PSMA4	751	67	459	573	978	1458	1493	3390	2133	3352
ENSG00000041515.11	chr13	protein_coding	KNOWN	MYO16	5	0	5	5	6	7	2	6	5	0
ENSG00000041802.6	chr3	protein_coding	KNOWN	LSG1	780	22	226	257	482	504	346	626	388	927
ENSG00000041880.10	chr3	protein_coding	KNOWN	PARP3	128	11	238	257	552	447	245	401	127	125
ENSG00000041982.10	chr9	protein_coding	KNOWN	TNC	4	0	5	10	2	2	2	1	1	1
ENSG00000041988.11	chr1	protein_coding	KNOWN	THAP3	75	24	122	220	566	867	667	888	330	152
ENSG00000042062.7	chr20	protein_coding	KNOWN	FAM65C	19	0	13	19	16	25	13	33	12	14
ENSG00000042088.9	chr14	protein_coding	KNOWN	TDP1	241	34	391	359	764	1071	751	1184	523	442
ENSG00000042286.10	chr10	protein_coding	KNOWN	AIFM2	220	35	173	202	416	584	607	1622	872	765
ENSG00000042304.6	chr2	protein_coding	KNOWN	C2orf83	0	0	0	1	0	0	1	0	0	0
ENSG00000042317.12	chr14	protein_coding	KNOWN	SPATA7	48	10	143	107	139	107	51	86	45	32
ENSG00000042429.6	chr11	protein_coding	KNOWN	MED17	485	80	694	290	366	342	218	322	149	150
ENSG00000042445.9	chr2	protein_coding	KNOWN	RETSAT	1428	46	544	728	1032	1127	787	1366	700	925
ENSG00000042493.11	chr2	protein_coding	KNOWN	CAPG	25	8	16	35	105	150	120	206	122	103
ENSG00000042753.7	chr19	protein_coding	KNOWN	AP2S1	745	373	2504	6626	18005	16127	7015	6516	2460	1439
ENSG00000042781.8	chr1	protein_coding	KNOWN	USH2A	0	0	5	4	2	3	1	2	1	2
ENSG00000042813.3	chr7	protein_coding	KNOWN	ZPBP	0	0	0	0	0	0	2	0	1	0
ENSG00000042832.7	chr8	protein_coding	KNOWN	TG	17	0	3	7	10	23	12	23	14	12
ENSG00000042980.8	chr8	protein_coding	KNOWN	ADAM28	2	0	6	1	0	2	0	1	3	1
ENSG00000043039.5	chr11	protein_coding	KNOWN	BARX2	18	5	129	76	121	158	121	177	68	48
ENSG00000043093.9	chr3	protein_coding	KNOWN	DCUN1D1	269	22	332	347	423	454	384	812	468	519
ENSG00000043143.16	chr5	protein_coding	KNOWN	PHF15	458	74	493	687	1434	2065	1597	2971	1383	1087
ENSG00000043355.6	chr13	protein_coding	KNOWN	ZIC2	118	12	297	147	259	338	196	448	178	158
ENSG00000043462.7	chr5	protein_coding	KNOWN	LCP2	2	1	3	1	1	1	1	2	0	1
ENSG00000043514.11	chr1	protein_coding	KNOWN	TRIT1	279	28	266	384	635	692	482	749	460	608
ENSG00000043591.4	chr10	protein_coding	KNOWN	ADRB1	0	0	0	0	0	0	1	1	0	0
ENSG00000044012.3	chr1	protein_coding	KNOWN	GUCA2B	0	0	0	1	2	0	0	2	0	0
ENSG00000044090.4	chr6	protein_coding	KNOWN	CUL7	375	10	80	96	229	255	139	221	107	116
ENSG00000044115.15	chr5	protein_coding	KNOWN	CTNNA1	2023	48	499	492	1147	1311	1017	1567	760	899
ENSG00000044446.6	chrX	protein_coding	KNOWN	PHKA2	245	5	69	65	101	104	65	94	47	44
ENSG00000044459.10	chr9	protein_coding	KNOWN	CNTLN	280	18	180	144	223	362	323	510	210	151
ENSG00000044524.6	chr3	protein_coding	KNOWN	EPHA3	0	0	0	1	0	1	0	2	0	0
ENSG00000044574.7	chr9	protein_coding	KNOWN	HSPA5	500	25	501	450	388	445	377	599	290	369
ENSG00000046604.8	chr18	protein_coding	KNOWN	DSG2	1622	71	646	831	976	1157	821	1823	832	1140
ENSG00000046647.9	chrX	protein_coding	KNOWN	GEMIN8	90	5	68	62	102	131	129	244	128	193
ENSG00000046651.10	chrX	protein_coding	KNOWN	OFD1	302	6	119	101	181	185	88	142	75	56
ENSG00000046653.10	chrX	protein_coding	KNOWN	GPM6B	3	2	2	2	3	3	2	2	1	0
ENSG00000046774.9	chrX	protein_coding	KNOWN	MAGEC2	0	0	1	0	0	1	0	1	3	3
ENSG00000046889.14	chr8	protein_coding	KNOWN	PREX2	2	0	2	2	2	0	1	4	1	0
ENSG00000047056.10	chr10	protein_coding	KNOWN	WDR37	182	29	224	277	471	589	412	591	235	208
ENSG00000047188.11	chr5	protein_coding	KNOWN	YTHDC2	273	7	68	62	99	103	67	112	40	29
ENSG00000047230.10	chrX	protein_coding	KNOWN	CTPS2	181	10	115	126	160	212	143	306	162	215
ENSG00000047249.12	chr8	protein_coding	KNOWN	ATP6V1H	275	11	132	127	215	232	189	300	172	257
ENSG00000047315.10	chr4	protein_coding	KNOWN	POLR2B	1748	27	190	250	615	673	502	906	486	784
ENSG00000047346.8	chr15	protein_coding	KNOWN	FAM214A	79	6	65	57	50	33	37	72	25	53
ENSG00000047365.7	chr4	protein_coding	KNOWN	ARAP2	475	23	253	220	282	338	220	377	154	173
ENSG00000047410.8	chr1	protein_coding	KNOWN	TPR	1950	17	176	204	340	406	194	324	106	168
ENSG00000047457.9	chr3	protein_coding	KNOWN	CP	1	0	6	1	1	2	1	1	1	1
ENSG00000047578.8	chr16	protein_coding	KNOWN	KIAA0556	145	4	144	117	201	200	120	185	76	69
ENSG00000047579.15	chr6	protein_coding	KNOWN	DTNBP1	61	2	70	62	98	130	90	294	121	113
ENSG00000047597.5	chrX	protein_coding	KNOWN	XK	280	71	1080	1360	2223	2319	1407	2014	764	551
ENSG00000047617.10	chr12	protein_coding	KNOWN	ANO2	1	0	0	3	2	3	2	3	2	0
ENSG00000047621.7	chr12	protein_coding	KNOWN	C12orf4	119	5	160	137	209	214	166	278	138	167
ENSG00000047634.10	chrX	protein_coding	KNOWN	SCML1	296	20	283	309	503	615	452	649	219	168
ENSG00000047644.13	chrX	protein_coding	KNOWN	WWC3	100	8	66	94	178	177	146	301	111	98
ENSG00000047648.17	chrX	protein_coding	KNOWN	ARHGAP6	2	0	7	6	4	6	5	4	1	0
ENSG00000047662.4	chr4	protein_coding	KNOWN	FAM184B	1	0	4	1	2	4	1	5	4	1
ENSG00000047849.17	chr3	protein_coding	KNOWN	MAP4	656	21	350	253	432	463	293	647	291	295
ENSG00000047932.9	chr6	protein_coding	KNOWN	GOPC	425	15	86	142	225	272	211	469	229	581
ENSG00000047936.6	chr6	protein_coding	KNOWN	ROS1	0	0	2	1	0	0	1	0	0	1
ENSG00000048028.7	chr11	protein_coding	KNOWN	USP28	481	40	334	489	1270	1444	932	1480	637	732
ENSG00000048052.16	chr7	protein_coding	KNOWN	HDAC9	0	2	2	4	4	3	4	5	0	0
ENSG00000048140.13	chr5	protein_coding	KNOWN	TSPAN17	292	72	2155	1999	3368	2999	1663	2074	826	644
ENSG00000048162.15	chr5	protein_coding	KNOWN	NOP16	265	78	367	752	1513	2911	2627	3147	793	534
ENSG00000048342.11	chr4	protein_coding	KNOWN	CC2D2A	16	0	12	12	27	24	12	12	7	6
ENSG00000048392.7	chr8	protein_coding	KNOWN	RRM2B	210	49	177	295	447	817	800	1872	929	833
ENSG00000048405.5	chr7	protein_coding	KNOWN	ZNF800	267	27	680	307	333	331	195	407	146	175
ENSG00000048462.6	chr16	protein_coding	KNOWN	TNFRSF17	0	0	0	0	1	1	0	0	0	0
ENSG00000048471.9	chr16	protein_coding	KNOWN	SNX29	114	4	79	91	167	136	98	175	78	70
ENSG00000048540.10	chr12	protein_coding	KNOWN	LMO3	1	1	1	1	1	0	0	1	2	0
ENSG00000048544.5	chr6	protein_coding	KNOWN	MRPS10	246	111	551	760	1839	3723	3474	3788	1077	698
ENSG00000048545.9	chr6	protein_coding	KNOWN	GUCA1A	1	0	1	0	0	0	0	1	0	0
ENSG00000048649.9	chr11	protein_coding	KNOWN	RSF1	447	22	362	384	461	407	259	444	166	192
ENSG00000048707.9	chr1	protein_coding	KNOWN	VPS13D	683	11	205	156	269	385	218	424	182	134
ENSG00000048740.12	chr10	protein_coding	KNOWN	CELF2	2	0	1	5	5	4	4	7	4	2
ENSG00000048828.12	chr9	protein_coding	KNOWN	FAM120A	861	151	1296	1309	2201	2980	2169	5365	2213	2497
ENSG00000048991.12	chr2	protein_coding	KNOWN	R3HDM1	148	21	911	337	430	476	258	867	277	184
ENSG00000049089.9	chr1	protein_coding	KNOWN	COL9A2	1	1	3	0	1	4	1	0	1	0
ENSG00000049130.9	chr12	protein_coding	KNOWN	KITLG	914	146	1108	1658	2962	4865	4349	7475	2821	2066
ENSG00000049167.9	chr5	protein_coding	KNOWN	ERCC8	135	24	176	442	1106	1162	640	737	293	178
ENSG00000049192.10	chr5	protein_coding	KNOWN	ADAMTS6	6	1	19	9	13	17	9	13	2	3
ENSG00000049239.8	chr1	protein_coding	KNOWN	H6PD	279	33	124	175	372	640	455	1063	464	401
ENSG00000049245.8	chr1	protein_coding	KNOWN	VAMP3	342	123	1157	1395	3858	5837	3412	3723	893	617
ENSG00000049246.10	chr1	protein_coding	KNOWN	PER3	35	6	45	49	76	87	52	151	45	54
ENSG00000049247.9	chr1	protein_coding	KNOWN	UTS2	1	0	0	5	0	1	0	1	0	0
ENSG00000049249.4	chr1	protein_coding	KNOWN	TNFRSF9	2	0	0	1	0	0	1	1	2	0
ENSG00000049283.13	chr17	protein_coding	KNOWN	EPN3	77	10	117	84	294	448	328	604	249	155
ENSG00000049319.2	chr2	processed_transcript	KNOWN	SRD5A2	1	0	1	0	3	3	0	0	0	0
ENSG00000049323.11	chr2	protein_coding	KNOWN	LTBP1	163	5	53	55	118	135	98	176	77	68
ENSG00000049449.4	chr11	protein_coding	KNOWN	RCN1	384	48	261	372	695	1003	910	1924	999	1357
ENSG00000049540.12	chr7	protein_coding	KNOWN	ELN	0	0	3	4	3	3	2	5	0	3
ENSG00000049541.6	chr7	protein_coding	KNOWN	RFC2	258	68	340	508	1081	1616	1741	3467	1607	1020
ENSG00000049618.16	chr6	protein_coding	KNOWN	ARID1B	390	22	284	270	511	595	398	926	405	376
ENSG00000049656.9	chr5	protein_coding	KNOWN	CLPTM1L	620	148	1288	1569	4447	5906	3530	4678	1822	1232
ENSG00000049759.12	chr18	protein_coding	KNOWN	NEDD4L	300	16	284	178	257	382	225	477	254	218
ENSG00000049768.10	chrX	protein_coding	KNOWN	FOXP3	0	0	3	1	1	0	0	4	2	0
ENSG00000049769.8	chrX	protein_coding	KNOWN	PPP1R3F	19	3	10	20	68	96	74	62	22	8
ENSG00000049860.9	chr5	protein_coding	KNOWN	HEXB	768	65	327	451	812	1257	1449	3337	1716	2298
ENSG00000049883.10	chr5	protein_coding	KNOWN	PTCD2	91	8	79	63	104	173	115	205	89	96
ENSG00000050030.8	chrX	protein_coding	KNOWN	KIAA2022	0	0	2	7	5	3	3	3	1	1
ENSG00000050130.13	chr14	protein_coding	KNOWN	JKAMP	371	109	487	639	1363	2266	2157	3852	1386	1122
ENSG00000050165.13	chr11	protein_coding	KNOWN	DKK3	5	1	2	8	14	18	17	14	10	6
ENSG00000050327.10	chr7	protein_coding	KNOWN	ARHGEF5	188	17	81	141	282	344	276	480	226	205
ENSG00000050344.8	chr7	protein_coding	KNOWN	NFE2L3	921	33	257	343	732	931	771	1499	767	1091
ENSG00000050393.7	chr6	protein_coding	KNOWN	MCUR1	250	118	2227	2190	2921	3199	1868	2455	796	495
ENSG00000050405.9	chr12	protein_coding	KNOWN	LIMA1	233	7	159	102	162	211	122	251	115	132
ENSG00000050426.11	chr12	protein_coding	KNOWN	LETMD1	456	43	649	719	992	1073	649	1025	458	406
ENSG00000050438.12	chr12	protein_coding	KNOWN	SLC4A8	39	2	20	14	32	44	39	65	24	22
ENSG00000050555.13	chr9	protein_coding	KNOWN	LAMC3	1	0	1	2	2	3	4	5	2	2
ENSG00000050628.16	chr1	protein_coding	KNOWN	PTGER3	2	0	3	1	3	2	4	2	0	0
ENSG00000050730.11	chr4	protein_coding	KNOWN	TNIP3	1	0	2	2	1	1	1	2	0	1
ENSG00000050748.12	chr5	protein_coding	KNOWN	MAPK9	301	86	1682	1631	2147	2398	1436	2196	732	566
ENSG00000050767.11	chr5	protein_coding	KNOWN	COL23A1	2	1	3	0	0	0	0	2	0	0
ENSG00000050820.12	chr16	protein_coding	KNOWN	BCAR1	355	44	766	495	1069	1413	1118	2338	1120	1101
ENSG00000051009.6	chr11	protein_coding	KNOWN	FAM160A2	292	19	201	160	386	479	325	709	328	463
ENSG00000051108.10	chr16	protein_coding	KNOWN	HERPUD1	338	76	583	538	774	1276	1537	3599	1613	1189
ENSG00000051128.14	chr19	protein_coding	KNOWN	HOMER3	75	12	82	185	547	711	435	571	197	135
ENSG00000051180.12	chr15	protein_coding	KNOWN	RAD51	95	9	170	85	132	239	220	534	288	421
ENSG00000051341.9	chr3	protein_coding	KNOWN	POLQ	739	11	118	178	296	361	184	331	122	151
ENSG00000051382.4	chr3	protein_coding	KNOWN	PIK3CB	123	17	116	186	212	260	219	637	248	222
ENSG00000051523.6	chr16	protein_coding	KNOWN	CYBA	849	233	919	1328	2520	4553	5454	12469	7231	4525
ENSG00000051596.5	chr5	protein_coding	KNOWN	THOC3	345	134	354	462	1044	2849	3815	7227	2899	1461
ENSG00000051620.6	chr6	protein_coding	KNOWN	HEBP2	262	63	376	1015	2673	2778	1254	1297	569	401
ENSG00000051825.10	chr12	protein_coding	KNOWN	MPHOSPH9	460	59	494	655	1360	1751	1054	1750	625	527
ENSG00000052126.10	chr12	protein_coding	KNOWN	PLEKHA5	215	13	188	152	260	262	180	254	123	114
ENSG00000052344.11	chr16	protein_coding	KNOWN	PRSS8	116	32	237	211	805	1374	783	1388	531	313
ENSG00000052723.7	chr1	protein_coding	KNOWN	SIKE1	331	67	627	1217	2279	2536	1407	1721	542	382
ENSG00000052749.9	chr10	protein_coding	KNOWN	RRP12	521	14	96	141	303	295	184	274	126	107
ENSG00000052795.8	chr4	protein_coding	KNOWN	FNIP2	268	25	188	346	548	707	524	1051	400	323
ENSG00000052802.8	chr4	protein_coding	KNOWN	MSMO1	349	41	960	522	837	1092	782	1249	699	1086
ENSG00000052841.10	chr11	protein_coding	KNOWN	TTC17	731	22	531	610	817	904	600	817	364	423
ENSG00000052850.5	chr11	protein_coding	KNOWN	ALX4	0	0	3	6	1	3	2	0	1	1
ENSG00000053108.12	chr5	protein_coding	KNOWN	FSTL4	15	3	19	25	42	66	65	131	59	38
ENSG00000053254.11	chr14	protein_coding	KNOWN	FOXN3	101	20	275	329	540	632	455	722	247	167
ENSG00000053328.8	chr6	protein_coding	KNOWN	METTL24	0	0	0	1	0	2	0	0	0	1
ENSG00000053371.8	chr1	protein_coding	KNOWN	AKR7A2	270	95	348	513	1164	2467	2901	5207	1884	914
ENSG00000053372.4	chr1	protein_coding	KNOWN	MRTO4	296	81	406	439	815	1450	1706	3892	2161	1837
ENSG00000053438.7	chr20	protein_coding	KNOWN	NNAT	0	0	1	2	0	0	0	0	0	0
ENSG00000053501.8	chr19	protein_coding	KNOWN	USE1	45	14	117	258	353	415	359	573	167	127
ENSG00000053524.7	chr3	protein_coding	KNOWN	MCF2L2	7	1	3	4	5	5	0	5	2	0
ENSG00000053702.10	chr12	protein_coding	KNOWN	NRIP2	1	0	1	0	1	0	3	0	1	0
ENSG00000053747.11	chr18	protein_coding	KNOWN	LAMA3	148	2	39	58	76	86	57	103	41	42
ENSG00000053770.7	chr14	protein_coding	KNOWN	AP5M1	535	103	1137	1106	1945	2940	2454	4050	1576	1134
ENSG00000053900.6	chr4	protein_coding	KNOWN	ANAPC4	419	9	69	95	153	134	96	179	77	145
ENSG00000053918.11	chr11	protein_coding	KNOWN	KCNQ1	89	5	218	150	226	260	197	432	157	144
ENSG00000054116.7	chr1	protein_coding	KNOWN	TRAPPC3	443	167	763	1717	4741	6841	4358	4061	1321	800
ENSG00000054118.9	chr1	protein_coding	KNOWN	THRAP3	675	12	179	206	360	360	224	393	188	192
ENSG00000054148.13	chr9	protein_coding	KNOWN	PHPT1	380	101	544	1445	4323	4445	2186	2305	805	461
ENSG00000054179.7	chr9	protein_coding	KNOWN	ENTPD2	17	3	14	20	24	29	17	97	48	21
ENSG00000054219.9	chr2	protein_coding	KNOWN	LY75	0	1	2	2	0	0	0	1	0	0
ENSG00000054267.16	chr1	protein_coding	KNOWN	ARID4B	363	9	108	95	200	137	107	148	58	72
ENSG00000054277.8	chr1	protein_coding	KNOWN	OPN3	43	13	118	139	397	417	252	350	128	81
ENSG00000054282.11	chr1	protein_coding	KNOWN	SDCCAG8	95	6	95	111	162	206	180	259	91	106
ENSG00000054356.9	chr2	protein_coding	KNOWN	PTPRN	1	1	1	1	1	2	3	5	4	1
ENSG00000054392.8	chr1	protein_coding	KNOWN	HHAT	21	5	18	23	43	66	52	87	30	34
ENSG00000054523.12	chr1	protein_coding	KNOWN	KIF1B	308	16	168	148	248	237	178	376	134	173
ENSG00000054598.5	chr6	protein_coding	KNOWN	FOXC1	10	1	36	16	29	26	14	41	21	16
ENSG00000054611.9	chr22	protein_coding	KNOWN	TBC1D22A	136	34	185	179	415	830	724	1433	783	504
ENSG00000054654.11	chr14	protein_coding	KNOWN	SYNE2	2808	41	507	378	481	580	401	720	232	259
ENSG00000054690.9	chr14	protein_coding	KNOWN	PLEKHH1	203	13	120	69	170	207	125	229	95	107
ENSG00000054793.9	chr20	protein_coding	KNOWN	ATP9A	165	14	91	116	184	245	190	454	202	217
ENSG00000054796.8	chr20	protein_coding	KNOWN	SPO11	1	0	2	2	0	0	0	2	0	0
ENSG00000054803.3	chr20	protein_coding	KNOWN	CBLN4	1	0	1	0	1	4	0	1	1	0
ENSG00000054938.11	chr11	protein_coding	KNOWN	CHRDL2	1	0	1	2	1	0	0	2	0	1
ENSG00000054965.6	chr11	protein_coding	KNOWN	FAM168A	223	11	103	93	205	303	193	600	292	284
ENSG00000054967.8	chr11	protein_coding	KNOWN	RELT	265	24	181	185	412	691	569	955	378	233
ENSG00000054983.12	chr14	protein_coding	KNOWN	GALC	1	1	0	4	1	1	0	2	0	2
ENSG00000055044.6	chr2	protein_coding	KNOWN	NOP58	1178	27	372	495	760	687	485	693	252	413
ENSG00000055070.12	chr1	protein_coding	KNOWN	SZRD1	490	237	2831	2876	7639	8012	4067	5619	2083	1329
ENSG00000055118.10	chr7	protein_coding	KNOWN	KCNH2	128	28	310	276	800	951	589	1086	390	263
ENSG00000055130.11	chr7	protein_coding	KNOWN	CUL1	301	20	343	309	468	424	297	507	216	369
ENSG00000055147.13	chr5	protein_coding	KNOWN	FAM114A2	98	16	165	119	183	234	246	443	212	250
ENSG00000055163.14	chr5	protein_coding	KNOWN	CYFIP2	283	21	304	186	531	556	338	763	324	448
ENSG00000055208.13	chr6	protein_coding	KNOWN	TAB2	144	40	765	508	660	751	544	1084	413	321
ENSG00000055211.8	chr6	protein_coding	KNOWN	GINM1	144	22	279	283	486	705	728	1171	403	266
ENSG00000055332.11	chr2	protein_coding	KNOWN	EIF2AK2	624	25	401	309	462	499	388	862	380	522
ENSG00000055483.14	chr17	protein_coding	KNOWN	USP36	230	15	300	217	329	337	148	364	123	96
ENSG00000055609.13	chr7	protein_coding	KNOWN	KMT2C	648	43	818	478	575	649	400	720	236	205
ENSG00000055732.8	chr1	protein_coding	KNOWN	MCOLN3	2	0	0	2	4	0	0	1	1	0
ENSG00000055813.5	chr2	protein_coding	KNOWN	CCDC85A	0	0	1	2	0	0	0	0	0	0
ENSG00000055917.11	chr2	protein_coding	KNOWN	PUM2	702	66	834	924	1050	1480	933	2858	1046	978
ENSG00000055950.12	chr10	protein_coding	KNOWN	MRPL43	293	101	669	1242	4165	5404	3594	3327	1043	528
ENSG00000055955.11	chr3	protein_coding	KNOWN	ITIH4	1	0	0	0	1	0	0	1	1	0
ENSG00000055957.6	chr3	protein_coding	KNOWN	ITIH1	2	1	1	6	1	2	0	1	0	1
ENSG00000056050.6	chr4	protein_coding	KNOWN	C4orf27	30	13	32	62	106	184	207	536	242	246
ENSG00000056097.11	chr5	protein_coding	KNOWN	ZFR	569	29	682	491	679	638	413	635	284	296
ENSG00000056277.11	chrX	protein_coding	KNOWN	ZNF280C	53	6	354	71	79	66	46	103	31	38
ENSG00000056291.13	chr4	protein_coding	KNOWN	NPFFR2	0	1	1	0	0	0	0	0	0	0
ENSG00000056487.11	chr22	protein_coding	KNOWN	PHF21B	3	0	2	0	0	2	1	0	1	0
ENSG00000056558.6	chr9	protein_coding	KNOWN	TRAF1	19	1	22	23	22	17	9	20	10	9
ENSG00000056586.11	chr9	protein_coding	KNOWN	RC3H2	323	39	420	567	1032	1153	731	1107	438	302
ENSG00000056661.9	chr17	protein_coding	KNOWN	PCGF2	53	40	320	140	167	172	99	207	79	35
ENSG00000056736.5	chr3	protein_coding	KNOWN	IL17RB	593	27	296	417	733	831	658	1183	490	510
ENSG00000056972.14	chr6	protein_coding	KNOWN	TRAF3IP2	132	17	639	338	485	504	388	657	267	287
ENSG00000056998.14	chrX	protein_coding	KNOWN	GYG2	0	1	0	1	3	0	0	1	0	0
ENSG00000057019.11	chr3	protein_coding	KNOWN	DCBLD2	811	70	466	603	1386	2333	2126	3755	1590	1328
ENSG00000057149.10	chr18	protein_coding	KNOWN	SERPINB3	1	0	1	0	1	2	0	0	0	0
ENSG00000057252.8	chr1	protein_coding	KNOWN	SOAT1	84	4	48	52	87	76	59	95	63	104
ENSG00000057294.9	chr12	protein_coding	KNOWN	PKP2	607	64	1084	857	1360	1520	1038	1630	721	818
ENSG00000057468.6	chr1	protein_coding	KNOWN	MSH4	23	2	14	5	7	6	3	5	2	1
ENSG00000057593.9	chr13	protein_coding	KNOWN	F7	11	4	5	15	18	30	19	38	11	20
ENSG00000057608.11	chr10	protein_coding	KNOWN	GDI2	1563	127	2287	1618	2225	2451	1845	3034	1807	3241
ENSG00000057657.10	chr6	protein_coding	KNOWN	PRDM1	8	1	25	10	19	17	14	25	4	8
ENSG00000057663.8	chr6	protein_coding	KNOWN	ATG5	253	94	1325	1059	1972	2594	1675	2250	892	519
ENSG00000057704.6	chr12	protein_coding	KNOWN	TMCC3	1	0	2	1	2	2	3	4	1	0
ENSG00000057757.5	chr1	protein_coding	KNOWN	PITHD1	251	63	273	444	2330	4032	2385	2493	694	553
ENSG00000057935.9	chr2	protein_coding	KNOWN	MTA3	143	21	212	159	250	303	225	472	207	316
ENSG00000058056.4	chr3	protein_coding	KNOWN	USP13	237	15	159	158	262	281	196	459	228	333
ENSG00000058063.11	chr3	protein_coding	KNOWN	ATP11B	550	39	197	335	742	1035	729	1201	500	549
ENSG00000058085.10	chr1	protein_coding	KNOWN	LAMC2	498	12	68	105	189	242	170	317	162	218
ENSG00000058091.12	chr7	protein_coding	KNOWN	CDK14	9	0	16	10	14	20	11	24	13	13
ENSG00000058262.5	chr3	protein_coding	KNOWN	SEC61A1	2691	137	1986	1865	3010	3702	2802	5000	2414	3518
ENSG00000058272.11	chr12	protein_coding	KNOWN	PPP1R12A	622	12	222	266	342	321	215	263	136	148
ENSG00000058335.11	chr15	protein_coding	KNOWN	RASGRF1	3	2	15	13	20	28	28	22	14	7
ENSG00000058404.15	chr7	protein_coding	KNOWN	CAMK2B	26	2	24	28	47	74	52	76	24	45
ENSG00000058453.12	chr1	protein_coding	KNOWN	CROCC	158	6	40	33	93	129	88	130	46	37
ENSG00000058600.11	chr16	protein_coding	KNOWN	POLR3E	580	43	418	376	883	1149	877	1704	810	778
ENSG00000058668.10	chr1	protein_coding	KNOWN	ATP2B4	117	4	61	60	103	103	77	172	56	59
ENSG00000058673.11	chr1	protein_coding	KNOWN	ZC3H11A	865	16	142	220	403	421	321	662	247	302
ENSG00000058729.6	chr5	protein_coding	KNOWN	RIOK2	194	2	94	107	143	190	173	282	113	212
ENSG00000058799.9	chr1	protein_coding	KNOWN	YIPF1	109	52	381	554	957	1020	727	1222	607	461
ENSG00000058804.10	chr1	protein_coding	KNOWN	NDC1	961	201	1607	2091	3908	4838	3522	5354	2377	2352
ENSG00000058866.10	chr3	protein_coding	KNOWN	DGKG	2	1	2	2	8	5	9	10	4	1
ENSG00000059122.12	chr16	protein_coding	KNOWN	FLYWCH1	117	14	98	88	176	315	258	604	348	371
ENSG00000059145.14	chr16	protein_coding	KNOWN	UNKL	147	14	142	126	376	539	373	497	228	120
ENSG00000059377.11	chr7	protein_coding	KNOWN	TBXAS1	23	3	13	38	67	70	44	53	26	18
ENSG00000059378.8	chr7	protein_coding	KNOWN	PARP12	1050	61	787	688	1364	1604	1208	2203	1293	1777
ENSG00000059573.4	chr10	protein_coding	KNOWN	ALDH18A1	1556	37	498	542	907	1014	722	1260	528	659
ENSG00000059588.5	chr1	protein_coding	KNOWN	TARBP1	356	16	128	126	215	270	212	425	173	170
ENSG00000059691.7	chr4	protein_coding	KNOWN	PET112	163	25	84	141	257	383	376	796	521	660
ENSG00000059728.6	chr2	protein_coding	KNOWN	MXD1	102	20	206	182	219	241	220	580	227	180
ENSG00000059758.3	chr12	protein_coding	KNOWN	CDK17	198	15	154	173	301	386	245	404	182	225
ENSG00000059769.15	chr9	protein_coding	KNOWN	DNAJC25	60	9	65	116	277	366	274	424	159	123
ENSG00000059804.11	chr12	protein_coding	KNOWN	SLC2A3	0	1	3	0	0	3	1	0	1	1
ENSG00000059915.12	chr10	protein_coding	KNOWN	PSD	28	5	28	32	76	89	49	50	21	11
ENSG00000060069.12	chr18	protein_coding	KNOWN	CTDP1	238	17	91	118	250	278	229	438	272	406
ENSG00000060138.8	chr12	protein_coding	KNOWN	YBX3	450	109	1563	557	980	1064	685	1181	603	712
ENSG00000060140.4	chr12	protein_coding	KNOWN	STYK1	26	1	6	12	31	29	26	73	29	23
ENSG00000060237.12	chr12	protein_coding	KNOWN	WNK1	647	44	397	333	598	749	587	1848	750	908
ENSG00000060303.5	chr6	pseudogene	KNOWN	RPS17P5	21	14	155	276	511	455	335	307	101	74
ENSG00000060339.9	chr10	protein_coding	KNOWN	CCAR1	523	17	290	198	337	305	219	334	132	168
ENSG00000060491.11	chr20	protein_coding	KNOWN	OGFR	379	48	158	221	612	1114	1030	2198	1084	1013
ENSG00000060558.3	chr19	protein_coding	KNOWN	GNA15	2	1	4	7	12	18	8	9	3	1
ENSG00000060566.9	chr19	protein_coding	KNOWN	CREB3L3	1	0	1	0	0	0	1	2	2	1
ENSG00000060642.6	chr1	protein_coding	KNOWN	PIGV	160	26	276	209	523	742	565	934	403	320
ENSG00000060656.15	chr1	protein_coding	KNOWN	PTPRU	164	16	160	308	396	587	440	946	447	322
ENSG00000060688.8	chr1	protein_coding	KNOWN	SNRNP40	444	78	455	591	802	1290	1557	3486	2451	2560
ENSG00000060709.9	chr12	protein_coding	KNOWN	RIMBP2	70	3	47	44	66	101	57	118	62	66
ENSG00000060718.14	chr1	protein_coding	KNOWN	COL11A1	0	3	8	2	0	2	2	1	1	1
ENSG00000060749.10	chr11	protein_coding	KNOWN	QSER1	436	37	2128	845	1098	991	566	1303	408	436
ENSG00000060762.14	chr6	protein_coding	KNOWN	MPC1	118	50	413	1115	2644	1971	774	799	313	211
ENSG00000060971.13	chr3	protein_coding	KNOWN	ACAA1	257	21	143	257	237	278	309	712	328	765
ENSG00000060982.10	chr12	protein_coding	KNOWN	BCAT1	946	71	276	403	834	1387	1392	3002	1848	2545
ENSG00000061273.13	chr12	protein_coding	KNOWN	HDAC7	193	35	458	373	759	1181	879	1550	619	506
ENSG00000061337.11	chr8	protein_coding	KNOWN	LZTS1	0	0	2	4	1	3	3	5	2	4
ENSG00000061455.9	chr5	protein_coding	KNOWN	PRDM6	4	0	5	6	5	5	1	3	1	0
ENSG00000061492.7	chr5	protein_coding	KNOWN	WNT8A	0	0	1	2	0	0	0	0	1	0
ENSG00000061656.5	chr20	protein_coding	KNOWN	SPAG4	21	4	20	26	79	90	55	85	46	39
ENSG00000061676.9	chr2	protein_coding	KNOWN	NCKAP1	1003	82	996	1179	1507	1618	1309	2558	1159	1879
ENSG00000061794.8	chr12	protein_coding	KNOWN	MRPS35	724	160	1345	1533	2360	4069	4475	9535	4793	3391
ENSG00000061918.8	chr4	protein_coding	KNOWN	GUCY1B3	1	0	3	1	0	0	1	1	0	0
ENSG00000061936.5	chr12	protein_coding	KNOWN	SFSWAP	412	26	255	214	486	543	347	503	237	280
ENSG00000061938.12	chr3	protein_coding	KNOWN	TNK2	107	11	312	201	637	749	411	562	181	144
ENSG00000061987.10	chr12	protein_coding	KNOWN	MON2	541	8	103	133	172	181	95	205	79	82
ENSG00000062038.9	chr16	protein_coding	KNOWN	CDH3	747	61	635	386	680	818	551	700	374	341
ENSG00000062096.10	chrX	protein_coding	KNOWN	ARSF	0	0	1	1	0	0	0	1	0	0
ENSG00000062194.11	chr5	protein_coding	KNOWN	GPBP1	508	52	401	398	755	1003	891	1689	770	843
ENSG00000062282.10	chr11	protein_coding	KNOWN	DGAT2	237	80	289	280	1679	3211	2450	3360	1195	748
ENSG00000062370.12	chr19	protein_coding	KNOWN	ZNF112	16	0	5	11	13	19	13	16	11	12
ENSG00000062485.14	chr12	protein_coding	KNOWN	CS	592	64	1354	691	1085	1262	853	1890	832	869
ENSG00000062524.11	chr15	protein_coding	KNOWN	LTK	1	0	0	0	1	7	3	0	3	1
ENSG00000062582.9	chr7	protein_coding	KNOWN	MRPS24	32	4	36	96	232	298	147	63	49	26
ENSG00000062598.13	chr20	protein_coding	KNOWN	ELMO2	87	8	206	103	136	193	107	166	66	67
ENSG00000062650.13	chr10	protein_coding	KNOWN	WAPAL	659	33	218	316	552	668	595	1073	538	885
ENSG00000062716.6	chr17	protein_coding	KNOWN	VMP1	1230	47	928	657	783	900	699	1313	912	1043
ENSG00000062725.5	chr17	protein_coding	KNOWN	APPBP2	249	10	104	128	248	359	301	635	339	480
ENSG00000062822.8	chr19	protein_coding	KNOWN	POLD1	468	20	215	241	512	485	268	326	175	190
ENSG00000063015.15	chr17	protein_coding	KNOWN	SEZ6	1	0	3	3	3	1	1	0	0	0
ENSG00000063046.13	chr12	protein_coding	KNOWN	EIF4B	1833	199	1096	2277	6497	7387	4394	6276	3020	3018
ENSG00000063127.11	chr19	protein_coding	KNOWN	SLC6A16	7	2	2	8	12	17	15	22	7	2
ENSG00000063169.6	chr19	protein_coding	KNOWN	GLTSCR1	13	7	56	21	25	30	10	38	14	13
ENSG00000063176.11	chr19	protein_coding	KNOWN	SPHK2	196	46	356	307	1084	1445	875	1248	535	311
ENSG00000063177.8	chr19	protein_coding	KNOWN	RPL18	1828	885	15291	14281	16746	22757	24917	44417	13987	6215
ENSG00000063180.4	chr19	protein_coding	KNOWN	CA11	30	6	129	134	177	209	142	190	75	60
ENSG00000063241.3	chr19	protein_coding	KNOWN	ISOC2	428	216	1028	2155	9625	12117	5918	5476	2031	1122
ENSG00000063244.8	chr19	protein_coding	KNOWN	U2AF2	1012	152	1339	1231	2090	2566	2240	4984	3734	4814
ENSG00000063245.10	chr19	protein_coding	KNOWN	EPN1	190	70	1655	609	1890	2348	1370	2550	865	493
ENSG00000063322.9	chr19	protein_coding	KNOWN	MED29	146	58	337	286	712	1573	1462	2287	657	367
ENSG00000063438.12	chr5	protein_coding	KNOWN	AHRR	154	9	115	167	362	416	247	447	203	160
ENSG00000063515.2	chr22	protein_coding	KNOWN	GSC2	1	0	0	2	1	1	0	2	0	0
ENSG00000063587.11	chrX	protein_coding	KNOWN	ZNF275	265	36	353	413	749	1122	889	2330	715	547
ENSG00000063601.12	chrX	protein_coding	KNOWN	MTMR1	215	27	206	268	432	732	689	1277	662	644
ENSG00000063660.4	chr2	protein_coding	KNOWN	GPC1	321	44	216	275	882	1625	1178	2393	1145	913
ENSG00000063761.11	chr14	protein_coding	KNOWN	ADCK1	79	13	90	55	128	243	250	588	328	288
ENSG00000063854.8	chr16	protein_coding	KNOWN	HAGH	184	77	291	603	1998	2620	1693	1851	676	381
ENSG00000063978.11	chr4	protein_coding	KNOWN	RNF4	509	129	1122	847	1978	3681	3155	5581	2111	1206
ENSG00000064012.17	chr2	protein_coding	KNOWN	CASP8	421	13	224	339	572	601	302	437	171	182
ENSG00000064042.13	chr4	protein_coding	KNOWN	LIMCH1	63	3	15	41	42	50	34	81	46	38
ENSG00000064102.10	chr12	protein_coding	KNOWN	ASUN	398	16	453	397	485	574	452	774	366	590
ENSG00000064115.6	chr12	protein_coding	KNOWN	TM7SF3	911	240	1104	1926	6524	9567	6205	8056	2755	2007
ENSG00000064195.7	chr17	protein_coding	KNOWN	DLX3	18	6	81	34	61	93	55	128	46	33
ENSG00000064199.2	chr11	protein_coding	KNOWN	SPA17	54	16	74	72	139	321	425	882	391	153
ENSG00000064201.11	chr11	protein_coding	KNOWN	TSPAN32	29	3	19	23	62	77	64	147	72	39
ENSG00000064205.6	chr20	protein_coding	KNOWN	WISP2	0	1	2	1	1	0	4	2	0	0
ENSG00000064218.4	chr9	protein_coding	KNOWN	DMRT3	0	0	1	0	0	1	0	0	1	0
ENSG00000064225.8	chr3	protein_coding	KNOWN	ST3GAL6	40	9	71	65	106	128	97	126	46	27
ENSG00000064270.8	chr16	protein_coding	KNOWN	ATP2C2	376	30	149	184	379	495	408	778	471	684
ENSG00000064300.4	chr17	protein_coding	KNOWN	NGFR	0	1	2	0	1	1	2	2	0	0
ENSG00000064309.10	chr11	protein_coding	KNOWN	CDON	152	11	132	105	221	304	178	312	117	100
ENSG00000064313.7	chr8	protein_coding	KNOWN	TAF2	390	14	205	215	384	471	292	443	226	276
ENSG00000064393.11	chr7	protein_coding	KNOWN	HIPK2	223	70	605	221	556	877	518	1921	576	471
ENSG00000064419.9	chr7	protein_coding	KNOWN	TNPO3	654	41	273	383	703	878	590	956	540	696
ENSG00000064489.17	chr19	protein_coding	KNOWN	MEF2BNB-MEF2B	0	0	0	0	0	0	0	1	0	0
ENSG00000064490.8	chr19	protein_coding	KNOWN	RFXANK	342	128	511	660	1527	3304	3394	6458	2838	1259
ENSG00000064545.10	chr19	protein_coding	KNOWN	TMEM161A	394	27	309	277	688	855	577	775	438	403
ENSG00000064547.9	chr19	protein_coding	KNOWN	LPAR2	126	33	314	308	863	1423	1105	1760	688	403
ENSG00000064601.12	chr20	protein_coding	KNOWN	CTSA	508	44	448	345	872	1352	971	1668	908	1308
ENSG00000064607.12	chr19	protein_coding	KNOWN	SUGP2	1237	32	366	623	1265	913	544	862	361	333
ENSG00000064651.9	chr5	protein_coding	KNOWN	SLC12A2	9991	163	1601	1568	2628	3239	2332	4123	1878	2832
ENSG00000064652.6	chr5	protein_coding	KNOWN	SNX24	6	2	24	27	32	51	26	29	8	7
ENSG00000064655.14	chr20	protein_coding	KNOWN	EYA2	0	1	1	1	0	2	1	0	0	1
ENSG00000064666.10	chr19	protein_coding	KNOWN	CNN2	371	119	1384	806	1665	2819	2959	6966	3696	2616
ENSG00000064687.8	chr19	protein_coding	KNOWN	ABCA7	426	16	146	263	807	794	345	482	204	162
ENSG00000064692.14	chr5	protein_coding	KNOWN	SNCAIP	1	1	1	1	0	2	3	5	1	0
ENSG00000064703.7	chr1	protein_coding	KNOWN	DDX20	311	14	179	188	259	261	201	303	144	95
ENSG00000064726.5	chr15	protein_coding	KNOWN	BTBD1	617	183	816	1205	3460	7574	5755	7101	2370	1570
ENSG00000064763.5	chr12	protein_coding	KNOWN	FAR2	131	12	157	189	235	234	189	242	118	99
ENSG00000064787.8	chr20	protein_coding	KNOWN	BCAS1	2	7	16	4	7	11	2	15	4	3
ENSG00000064835.6	chr3	protein_coding	KNOWN	POU1F1	0	0	2	0	2	0	0	0	0	0
ENSG00000064886.9	chr1	protein_coding	KNOWN	CHI3L2	0	0	0	3	0	4	1	4	0	0
ENSG00000064932.11	chr19	protein_coding	KNOWN	SBNO2	280	19	424	337	818	948	549	943	451	362
ENSG00000064933.12	chr2	protein_coding	KNOWN	PMS1	288	21	251	208	331	345	213	268	131	129
ENSG00000064961.14	chr19	protein_coding	KNOWN	HMG20B	373	97	603	967	3332	5089	3818	4367	1390	806
ENSG00000064989.8	chr2	protein_coding	KNOWN	CALCRL	2	0	2	4	6	2	5	4	3	1
ENSG00000064995.12	chr6	protein_coding	KNOWN	TAF11	179	71	248	452	1380	2211	1593	1678	624	337
ENSG00000064999.12	chr6	protein_coding	KNOWN	ANKS1A	218	8	124	153	260	335	188	287	118	120
ENSG00000065000.11	chr19	protein_coding	KNOWN	AP3D1	651	47	333	319	927	1163	810	1475	747	1101
ENSG00000065029.10	chr6	protein_coding	KNOWN	ZNF76	203	61	745	943	1831	2128	1384	1831	728	443
ENSG00000065054.9	chr16	protein_coding	KNOWN	SLC9A3R2	88	23	150	309	987	1395	723	868	299	211
ENSG00000065057.3	chr16	protein_coding	KNOWN	NTHL1	162	46	217	428	947	1483	1515	3242	1703	1033
ENSG00000065060.12	chr6	protein_coding	KNOWN	UHRF1BP1	270	33	239	231	357	557	378	904	431	446
ENSG00000065135.7	chr1	protein_coding	KNOWN	GNAI3	587	54	481	419	686	865	847	2055	1384	2370
ENSG00000065150.14	chr13	protein_coding	KNOWN	IPO5	2292	113	1492	2029	3279	3661	2408	3496	1703	1717
ENSG00000065154.7	chr10	protein_coding	KNOWN	OAT	491	25	195	239	354	503	427	689	318	524
ENSG00000065183.10	chr1	protein_coding	KNOWN	WDR3	715	8	119	171	293	379	264	491	213	297
ENSG00000065243.14	chr1	protein_coding	KNOWN	PKN2	545	16	229	208	275	336	205	466	215	278
ENSG00000065268.6	chr19	protein_coding	KNOWN	WDR18	265	54	435	477	720	1087	1022	2701	1699	1541
ENSG00000065308.4	chr6	protein_coding	KNOWN	TRAM2	232	25	194	264	449	668	479	1173	482	405
ENSG00000065320.4	chr17	protein_coding	KNOWN	NTN1	1	0	5	9	1	4	0	3	0	2
ENSG00000065325.7	chr17	protein_coding	KNOWN	GLP2R	2	0	8	12	30	32	23	24	13	5
ENSG00000065328.12	chr10	protein_coding	KNOWN	MCM10	426	7	211	208	316	356	226	385	194	294
ENSG00000065357.15	chr12	protein_coding	KNOWN	DGKA	18	1	23	23	102	123	65	71	21	11
ENSG00000065361.10	chr12	protein_coding	KNOWN	ERBB3	675	40	343	390	894	1041	691	1307	637	761
ENSG00000065371.13	chr3	protein_coding	KNOWN	ROPN1	0	1	0	1	2	2	1	2	2	0
ENSG00000065413.12	chr2	protein_coding	KNOWN	ANKRD44	114	6	31	37	70	74	57	79	51	53
ENSG00000065427.10	chr16	protein_coding	KNOWN	KARS	792	97	922	1362	2679	3126	2266	3371	1649	2271
ENSG00000065457.6	chr16	protein_coding	KNOWN	ADAT1	306	48	327	396	896	1464	1059	2066	734	505
ENSG00000065485.13	chr3	protein_coding	KNOWN	PDIA5	176	13	153	120	206	252	222	500	271	350
ENSG00000065491.8	chr6	protein_coding	KNOWN	TBC1D22B	59	5	135	101	302	318	237	342	127	85
ENSG00000065518.7	chr3	protein_coding	KNOWN	NDUFB4	342	185	774	1309	3743	6342	4068	3899	894	524
ENSG00000065526.6	chr1	protein_coding	KNOWN	SPEN	446	23	215	174	259	297	167	599	170	171
ENSG00000065534.14	chr3	protein_coding	KNOWN	MYLK	2	2	3	6	3	9	5	5	4	1
ENSG00000065548.13	chr2	protein_coding	KNOWN	ZC3H15	493	87	487	468	793	1182	1222	2633	1251	1847
ENSG00000065559.10	chr17	protein_coding	KNOWN	MAP2K4	275	57	830	718	1255	1523	1084	1807	724	609
ENSG00000065600.8	chr1	protein_coding	KNOWN	TMEM206	146	11	143	131	261	412	352	581	273	225
ENSG00000065609.10	chr6	protein_coding	KNOWN	SNAP91	1	0	2	3	2	2	1	3	4	1
ENSG00000065613.9	chr10	protein_coding	KNOWN	SLK	1112	24	96	160	323	392	264	436	206	336
ENSG00000065615.8	chr6	protein_coding	KNOWN	CYB5R4	156	27	245	441	907	1336	816	952	357	222
ENSG00000065618.12	chr10	protein_coding	KNOWN	COL17A1	77	4	16	18	32	68	25	50	24	36
ENSG00000065621.9	chr10	protein_coding	KNOWN	GSTO2	204	46	292	526	890	1353	1112	1541	589	248
ENSG00000065665.16	chr10	protein_coding	KNOWN	SEC61A2	87	6	54	45	97	107	89	132	58	61
ENSG00000065675.10	chr10	protein_coding	KNOWN	PRKCQ	0	0	12	9	0	0	0	0	0	0
ENSG00000065717.10	chr19	protein_coding	KNOWN	TLE2	90	32	546	243	566	553	297	488	213	162
ENSG00000065802.7	chr2	protein_coding	KNOWN	ASB1	286	33	200	283	712	1172	890	1196	482	366
ENSG00000065809.9	chr10	protein_coding	KNOWN	FAM107B	9	12	89	149	183	181	101	128	34	43
ENSG00000065833.7	chr6	protein_coding	KNOWN	ME1	251	31	406	265	436	536	494	1219	565	704
ENSG00000065882.11	chr4	protein_coding	KNOWN	TBC1D1	202	52	583	573	1341	1540	1024	1533	597	454
ENSG00000065883.10	chr7	protein_coding	KNOWN	CDK13	455	22	352	293	445	459	343	540	246	244
ENSG00000065911.7	chr2	protein_coding	KNOWN	MTHFD2	995	245	1493	1925	3738	6474	6463	12138	6014	4193
ENSG00000065923.5	chrX	protein_coding	KNOWN	SLC9A7	100	8	50	39	115	192	137	268	139	117
ENSG00000065970.4	chr12	protein_coding	KNOWN	FOXJ2	86	8	92	58	99	121	102	162	90	80
ENSG00000065978.13	chr1	protein_coding	KNOWN	YBX1	1361	584	14995	7199	9083	7465	5115	7839	3711	5033
ENSG00000065989.11	chr19	protein_coding	KNOWN	PDE4A	49	12	205	153	221	188	100	244	89	39
ENSG00000066027.6	chr1	protein_coding	KNOWN	PPP2R5A	368	74	618	770	1715	2432	1793	2786	1204	832
ENSG00000066032.14	chr2	protein_coding	KNOWN	CTNNA2	3	0	1	2	1	3	1	4	1	1
ENSG00000066044.9	chr19	protein_coding	KNOWN	ELAVL1	305	90	748	569	1163	1848	1659	3499	1789	1657
ENSG00000066056.9	chr1	protein_coding	KNOWN	TIE1	2	0	1	1	1	1	0	2	0	0
ENSG00000066084.8	chr12	protein_coding	KNOWN	DIP2B	515	24	127	153	329	444	330	631	259	340
ENSG00000066117.10	chr12	protein_coding	KNOWN	SMARCD1	208	75	715	485	1142	1870	1334	2692	1000	673
ENSG00000066135.8	chr1	protein_coding	KNOWN	KDM4A	313	14	105	185	343	440	321	542	228	262
ENSG00000066136.15	chr1	protein_coding	KNOWN	NFYC	255	42	739	384	592	804	669	1526	753	705
ENSG00000066185.8	chr1	protein_coding	KNOWN	ZMYND12	12	5	87	181	157	145	96	104	40	35
ENSG00000066230.6	chr5	protein_coding	KNOWN	SLC9A3	3440	415	1378	1713	8486	11673	8018	16060	6878	4062
ENSG00000066248.10	chr2	protein_coding	KNOWN	NGEF	166	6	129	109	288	306	186	293	163	143
ENSG00000066279.12	chr1	protein_coding	KNOWN	ASPM	3218	30	177	274	682	738	410	681	236	300
ENSG00000066294.10	chr1	protein_coding	KNOWN	CD84	0	0	2	4	0	2	4	3	1	0
ENSG00000066322.8	chr1	protein_coding	KNOWN	ELOVL1	639	169	1274	1687	3198	4321	3587	6201	3045	2314
ENSG00000066336.7	chr11	protein_coding	KNOWN	SPI1	0	0	1	10	0	1	0	1	0	0
ENSG00000066379.10	chr6	protein_coding	KNOWN	ZNRD1	167	45	329	468	1214	2150	1513	2303	842	348
ENSG00000066382.12	chr11	protein_coding	KNOWN	MPPED2	3	1	2	1	2	4	0	4	1	1
ENSG00000066405.8	chr3	protein_coding	KNOWN	CLDN18	2	1	0	1	1	1	1	3	0	0
ENSG00000066422.4	chr3	protein_coding	KNOWN	ZBTB11	493	17	270	284	405	398	255	395	185	169
ENSG00000066427.17	chr14	protein_coding	KNOWN	ATXN3	104	17	126	180	290	353	292	519	211	264
ENSG00000066455.8	chr14	protein_coding	KNOWN	GOLGA5	203	52	436	506	1062	1397	1253	2005	769	580
ENSG00000066468.16	chr10	protein_coding	KNOWN	FGFR2	269	19	136	176	329	498	434	816	395	410
ENSG00000066557.5	chr1	protein_coding	KNOWN	LRRC40	169	8	225	393	604	451	234	296	106	169
ENSG00000066583.7	chr5	protein_coding	KNOWN	ISOC1	190	74	269	464	1017	2164	1909	2346	754	481
ENSG00000066629.12	chr14	protein_coding	KNOWN	EML1	1	0	4	5	11	6	5	2	2	1
ENSG00000066651.12	chr6	protein_coding	KNOWN	TRMT11	347	8	98	123	154	172	124	224	104	166
ENSG00000066654.8	chr16	protein_coding	KNOWN	THUMPD1	543	25	195	352	477	604	373	720	443	808
ENSG00000066697.10	chr9	protein_coding	KNOWN	MSANTD3	84	40	1047	702	846	653	392	461	179	123
ENSG00000066735.10	chr14	protein_coding	KNOWN	KIF26A	2315	185	790	993	2976	4964	4412	10159	5750	5196
ENSG00000066739.7	chr14	protein_coding	KNOWN	ATG2B	370	12	65	61	121	163	87	205	94	141
ENSG00000066777.4	chr8	protein_coding	KNOWN	ARFGEF1	476	19	253	274	355	363	235	414	160	220
ENSG00000066813.10	chr16	protein_coding	KNOWN	ACSM2B	1	0	0	1	0	1	1	3	0	0
ENSG00000066827.11	chr8	protein_coding	KNOWN	ZFAT	93	8	135	74	109	109	64	123	53	45
ENSG00000066855.11	chr8	protein_coding	KNOWN	MTFR1	299	67	544	636	1458	2312	1967	2955	1129	828
ENSG00000066923.13	chr7	protein_coding	KNOWN	STAG3	58	3	41	49	80	76	33	42	26	4
ENSG00000066926.6	chr18	protein_coding	KNOWN	FECH	323	70	429	487	849	1773	2029	4530	1932	1386
ENSG00000066933.11	chr15	protein_coding	KNOWN	MYO9A	465	19	196	144	276	286	187	311	119	178
ENSG00000067048.12	chrY	protein_coding	KNOWN	DDX3Y	30	1	11	9	12	16	11	29	17	33
ENSG00000067057.11	chr10	protein_coding	KNOWN	PFKP	686	23	445	345	636	650	458	769	402	579
ENSG00000067064.6	chr10	protein_coding	KNOWN	IDI1	459	56	506	484	863	1220	1132	2587	1448	2244
ENSG00000067066.12	chr2	protein_coding	KNOWN	SP100	317	42	343	262	412	634	633	1383	728	696
ENSG00000067082.10	chr10	protein_coding	KNOWN	KLF6	192	13	566	545	272	327	245	463	200	293
ENSG00000067113.12	chr5	protein_coding	KNOWN	PPAP2A	52	8	97	96	145	221	209	410	182	133
ENSG00000067141.12	chr15	protein_coding	KNOWN	NEO1	169	11	104	74	134	145	98	233	87	104
ENSG00000067167.3	chr8	protein_coding	KNOWN	TRAM1	619	125	2432	2796	3345	3505	2578	3639	1630	1458
ENSG00000067177.10	chrX	protein_coding	KNOWN	PHKA1	156	5	44	52	121	125	99	162	119	138
ENSG00000067182.3	chr12	protein_coding	KNOWN	TNFRSF1A	161	45	371	227	508	831	957	1845	747	478
ENSG00000067191.11	chr17	protein_coding	KNOWN	CACNB1	81	4	79	52	136	168	86	112	44	21
ENSG00000067208.10	chr1	protein_coding	KNOWN	EVI5	169	15	159	172	205	267	252	470	216	267
ENSG00000067221.9	chr15	protein_coding	KNOWN	STOML1	55	6	38	74	220	398	239	395	190	115
ENSG00000067225.13	chr15	protein_coding	KNOWN	PKM	5082	196	3173	2129	4063	4964	3668	6285	3910	5024
ENSG00000067248.5	chr5	protein_coding	KNOWN	DHX29	338	11	111	121	219	209	123	196	66	96
ENSG00000067334.9	chr1	protein_coding	KNOWN	DNTTIP2	539	26	532	466	645	689	476	684	312	367
ENSG00000067365.10	chr16	protein_coding	KNOWN	METTL22	153	13	263	284	530	667	467	553	198	134
ENSG00000067369.9	chr15	protein_coding	KNOWN	TP53BP1	543	7	128	135	254	292	166	309	127	131
ENSG00000067445.15	chrX	protein_coding	KNOWN	TRO	1	0	0	2	0	2	0	4	0	1
ENSG00000067533.5	chr1	protein_coding	KNOWN	RRP15	183	21	157	193	301	354	438	869	501	761
ENSG00000067560.6	chr3	protein_coding	KNOWN	RHOA	1711	814	4083	4388	8636	18370	20384	37897	15696	7885
ENSG00000067596.6	chr17	protein_coding	KNOWN	DHX8	613	17	272	283	506	592	387	661	283	298
ENSG00000067601.6	chr7	pseudogene	KNOWN	PMS2P4	21	6	34	42	101	104	37	60	19	10
ENSG00000067606.11	chr1	protein_coding	KNOWN	PRKCZ	155	28	163	181	462	728	677	1305	616	354
ENSG00000067646.7	chrY	protein_coding	KNOWN	ZFY	8	1	11	15	15	18	13	34	13	15
ENSG00000067704.8	chr1	protein_coding	KNOWN	IARS2	1213	27	216	318	518	753	637	1500	771	1901
ENSG00000067715.9	chr12	protein_coding	KNOWN	SYT1	2	0	12	3	0	4	1	3	1	1
ENSG00000067798.9	chr12	protein_coding	KNOWN	NAV3	671	42	698	450	755	697	425	734	292	237
ENSG00000067829.13	chrX	protein_coding	KNOWN	IDH3G	154	25	369	260	307	343	315	821	518	895
ENSG00000067836.8	chr16	protein_coding	KNOWN	ROGDI	103	27	251	261	904	1227	705	790	331	178
ENSG00000067840.7	chrX	protein_coding	KNOWN	PDZD4	1	0	0	0	0	1	0	0	1	0
ENSG00000067842.13	chrX	protein_coding	KNOWN	ATP2B3	0	1	2	4	4	1	1	3	1	0
ENSG00000067900.5	chr18	protein_coding	KNOWN	ROCK1	308	7	74	76	126	155	121	197	81	162
ENSG00000067955.9	chr16	protein_coding	KNOWN	CBFB	367	119	780	1071	2721	4482	3098	3614	1059	849
ENSG00000067992.8	chrX	protein_coding	KNOWN	PDK3	88	19	71	107	202	395	387	612	291	234
ENSG00000068001.9	chr3	protein_coding	KNOWN	HYAL2	475	134	753	851	3044	4946	3330	4105	1602	1039
ENSG00000068024.12	chr2	protein_coding	KNOWN	HDAC4	105	12	121	98	188	204	118	289	112	141
ENSG00000068028.13	chr3	protein_coding	KNOWN	RASSF1	332	53	394	746	1874	2332	1380	1734	669	396
ENSG00000068078.13	chr4	protein_coding	KNOWN	FGFR3	222	20	83	149	342	576	588	1152	449	344
ENSG00000068079.3	chr17	protein_coding	KNOWN	IFI35	270	50	295	598	1234	1456	1144	1864	1111	1135
ENSG00000068097.10	chr17	protein_coding	KNOWN	HEATR6	172	6	131	107	243	241	136	205	83	72
ENSG00000068120.10	chr17	protein_coding	KNOWN	COASY	317	68	391	370	1132	1957	1354	2342	932	666
ENSG00000068137.10	chr17	protein_coding	KNOWN	PLEKHH3	184	28	175	151	492	791	617	1092	515	317
ENSG00000068305.13	chr15	protein_coding	KNOWN	MEF2A	145	24	224	213	335	412	278	556	251	264
ENSG00000068308.9	chrX	protein_coding	KNOWN	OTUD5	147	16	235	213	330	401	319	604	317	332
ENSG00000068323.11	chrX	protein_coding	KNOWN	TFE3	56	16	291	206	530	690	433	666	262	185
ENSG00000068354.10	chrX	protein_coding	KNOWN	TBC1D25	30	9	70	52	230	255	154	276	115	75
ENSG00000068366.14	chrX	protein_coding	KNOWN	ACSL4	538	16	177	261	382	434	272	487	235	336
ENSG00000068383.14	chr10	protein_coding	KNOWN	INPP5A	160	57	714	773	1588	1808	1072	1519	394	336
ENSG00000068394.9	chrX	protein_coding	KNOWN	GPKOW	92	11	47	94	196	235	202	336	217	394
ENSG00000068400.9	chrX	protein_coding	KNOWN	GRIPAP1	100	12	77	25	75	66	95	210	130	153
ENSG00000068438.10	chrX	protein_coding	KNOWN	FTSJ1	386	113	663	724	2049	3386	2607	4565	1853	1125
ENSG00000068489.8	chr17	protein_coding	KNOWN	PRR11	39	9	137	140	290	310	157	225	115	68
ENSG00000068615.12	chr2	protein_coding	KNOWN	REEP1	18	5	79	128	89	117	91	140	57	33
ENSG00000068650.14	chr13	protein_coding	KNOWN	ATP11A	218	25	181	197	308	464	396	1105	400	448
ENSG00000068654.11	chr2	protein_coding	KNOWN	POLR1A	888	26	238	203	458	554	321	584	234	221
ENSG00000068697.6	chr2	protein_coding	KNOWN	LAPTM4A	271	58	637	613	549	816	809	1998	1091	1296
ENSG00000068724.11	chr2	protein_coding	KNOWN	TTC7A	144	9	92	96	213	301	254	542	250	231
ENSG00000068745.10	chr3	protein_coding	KNOWN	IP6K2	712	71	661	671	1860	2534	1515	1641	541	506
ENSG00000068784.8	chr2	protein_coding	KNOWN	SRBD1	314	22	148	201	231	246	189	296	133	160
ENSG00000068793.13	chr15	protein_coding	KNOWN	CYFIP1	633	20	311	265	410	510	327	577	253	225
ENSG00000068796.12	chr5	protein_coding	KNOWN	KIF2A	190	18	236	135	212	272	191	523	199	225
ENSG00000068831.14	chr11	protein_coding	KNOWN	RASGRP2	4	0	6	12	7	2	3	3	2	3
ENSG00000068878.10	chr2	protein_coding	KNOWN	PSME4	631	19	241	243	266	388	294	846	331	445
ENSG00000068885.10	chr3	protein_coding	KNOWN	IFT80	69	2	38	50	89	136	81	122	48	49
ENSG00000068903.15	chr19	protein_coding	KNOWN	SIRT2	146	70	419	446	1592	2110	1536	2004	754	391
ENSG00000068912.9	chr2	protein_coding	KNOWN	ERLEC1	302	77	730	963	1792	2382	1788	2677	994	731
ENSG00000068971.9	chr11	protein_coding	KNOWN	PPP2R5B	71	21	123	121	434	706	507	731	282	159
ENSG00000068976.9	chr11	protein_coding	KNOWN	PYGM	8	0	9	2	4	8	1	6	4	2
ENSG00000068985.4	chrX	protein_coding	KNOWN	PAGE1	4	3	6	6	40	67	44	54	11	4
ENSG00000069011.11	chr5	protein_coding	KNOWN	PITX1	150	80	947	802	2094	2190	1154	1295	444	283
ENSG00000069018.13	chr5	protein_coding	KNOWN	TRPC7	0	0	2	4	7	3	3	5	3	0
ENSG00000069020.14	chr5	protein_coding	KNOWN	MAST4	63	4	40	21	43	36	33	68	33	24
ENSG00000069122.14	chr6	protein_coding	KNOWN	GPR116	1	0	0	2	0	0	0	0	1	0
ENSG00000069188.12	chr17	protein_coding	KNOWN	SDK2	1	0	6	6	3	3	0	3	3	0
ENSG00000069206.11	chr8	protein_coding	KNOWN	ADAM7	0	1	0	1	1	2	0	0	1	0
ENSG00000069248.8	chr1	protein_coding	KNOWN	NUP133	911	16	225	233	400	414	315	451	193	229
ENSG00000069275.12	chr1	protein_coding	KNOWN	NUCKS1	1666	188	941	1583	2882	4271	4073	8880	5276	5280
ENSG00000069329.11	chr16	protein_coding	KNOWN	VPS35	767	34	470	525	856	856	552	786	382	485
ENSG00000069345.7	chr16	protein_coding	KNOWN	DNAJA2	588	50	781	584	869	1029	745	1311	873	1588
ENSG00000069399.8	chr19	protein_coding	KNOWN	BCL3	15	4	90	29	38	53	46	70	25	10
ENSG00000069424.10	chr1	protein_coding	KNOWN	KCNAB2	269	59	411	362	1029	2092	1534	2829	1025	604
ENSG00000069431.6	chr12	protein_coding	KNOWN	ABCC9	1	0	9	24	5	3	4	2	1	1
ENSG00000069482.6	chr11	protein_coding	KNOWN	GAL	144	103	516	705	1877	2290	1124	1194	463	285
ENSG00000069493.9	chr12	protein_coding	KNOWN	CLEC2D	19	1	3	9	6	7	4	20	4	21
ENSG00000069509.5	chrX	protein_coding	KNOWN	FUNDC1	40	18	157	278	827	1015	533	506	168	119
ENSG00000069535.11	chrX	protein_coding	KNOWN	MAOB	0	0	0	2	4	4	2	6	2	2
ENSG00000069667.11	chr15	protein_coding	KNOWN	RORA	15	3	33	25	36	33	15	31	8	11
ENSG00000069696.6	chr11	protein_coding	KNOWN	DRD4	1	0	1	1	4	2	0	4	1	2
ENSG00000069702.6	chr1	protein_coding	KNOWN	TGFBR3	221	13	131	143	245	356	205	369	153	149
ENSG00000069712.9	chr1	protein_coding	KNOWN	KIAA1107	75	0	64	40	70	66	27	54	25	19
ENSG00000069764.5	chr16	protein_coding	KNOWN	PLA2G10	0	1	1	1	0	2	2	3	0	1
ENSG00000069812.7	chr1	protein_coding	KNOWN	HES2	19	3	11	14	57	85	60	80	42	29
ENSG00000069849.6	chr3	protein_coding	KNOWN	ATP1B3	419	104	788	902	1284	1745	1565	3971	1850	2150
ENSG00000069869.11	chr15	protein_coding	KNOWN	NEDD4	330	28	176	224	316	385	294	424	210	191
ENSG00000069943.5	chr15	protein_coding	KNOWN	PIGB	95	11	101	161	302	369	229	315	104	108
ENSG00000069956.7	chr15	protein_coding	KNOWN	MAPK6	356	77	561	1240	2344	2703	1725	2288	916	745
ENSG00000069966.14	chr15	protein_coding	KNOWN	GNB5	111	19	139	193	573	861	559	786	410	325
ENSG00000069974.11	chr15	protein_coding	KNOWN	RAB27A	24	12	51	97	113	146	154	323	85	79
ENSG00000069998.8	chr22	protein_coding	KNOWN	CECR5	493	139	1073	1366	3309	4310	3669	5902	2604	1443
ENSG00000070010.13	chr22	protein_coding	KNOWN	UFD1L	598	58	543	703	1169	1373	1351	2626	1675	1973
ENSG00000070018.4	chr12	protein_coding	KNOWN	LRP6	1123	31	281	303	529	681	480	1058	484	574
ENSG00000070019.3	chr12	protein_coding	KNOWN	GUCY2C	44	1	23	20	38	40	46	91	38	39
ENSG00000070031.3	chr11	protein_coding	KNOWN	SCT	0	0	2	0	2	2	0	2	0	0
ENSG00000070047.7	chr11	protein_coding	KNOWN	PHRF1	531	15	111	185	453	491	339	533	205	286
ENSG00000070061.10	chr9	protein_coding	KNOWN	IKBKAP	713	27	119	149	330	544	531	934	469	470
ENSG00000070081.11	chr11	protein_coding	KNOWN	NUCB2	200	24	207	152	253	317	314	547	191	318
ENSG00000070087.9	chr3	protein_coding	KNOWN	PFN2	226	73	858	1371	2483	3150	1786	1539	511	368
ENSG00000070159.9	chr9	protein_coding	KNOWN	PTPN3	367	59	767	729	1191	1339	915	1573	671	763
ENSG00000070182.13	chr14	protein_coding	KNOWN	SPTB	23	2	30	99	7	10	9	20	9	15
ENSG00000070190.8	chr4	protein_coding	KNOWN	DAPP1	1	0	0	0	0	1	4	2	1	0
ENSG00000070193.4	chr5	protein_coding	KNOWN	FGF10	0	0	0	2	0	1	2	0	0	0
ENSG00000070214.11	chr9	protein_coding	KNOWN	SLC44A1	828	186	836	1510	2915	4982	4162	7429	3232	2397
ENSG00000070269.9	chr14	protein_coding	KNOWN	TMEM260	222	14	139	95	235	313	224	369	215	269
ENSG00000070366.8	chr17	protein_coding	KNOWN	SMG6	173	6	129	108	226	309	165	295	119	99
ENSG00000070367.11	chr14	protein_coding	KNOWN	EXOC5	258	36	175	237	478	926	865	1574	717	721
ENSG00000070371.11	chr22	protein_coding	KNOWN	CLTCL1	252	8	93	76	161	165	82	156	56	40
ENSG00000070388.7	chr19	protein_coding	KNOWN	FGF22	1	0	0	1	0	2	2	1	1	0
ENSG00000070404.5	chr19	protein_coding	KNOWN	FSTL3	112	28	168	188	882	1383	809	940	336	222
ENSG00000070413.13	chr22	protein_coding	KNOWN	DGCR2	1039	122	572	699	1423	2731	2746	6026	2766	2208
ENSG00000070423.13	chr19	protein_coding	KNOWN	RNF126	404	193	2404	2047	6695	7315	3650	3727	1367	737
ENSG00000070444.9	chr17	protein_coding	KNOWN	MNT	82	21	153	85	145	197	109	245	103	58
ENSG00000070476.10	chr3	protein_coding	KNOWN	ZXDC	395	12	261	236	366	367	230	418	201	210
ENSG00000070495.10	chr17	protein_coding	KNOWN	JMJD6	154	8	73	62	210	274	259	580	367	464
ENSG00000070501.7	chr8	protein_coding	KNOWN	POLB	135	45	546	876	1275	1228	735	913	433	328
ENSG00000070526.10	chr17	protein_coding	KNOWN	ST6GALNAC1	187	27	314	532	1100	1397	930	1271	499	370
ENSG00000070540.8	chr17	protein_coding	KNOWN	WIPI1	107	38	500	519	1174	1533	970	1111	306	222
ENSG00000070601.5	chr9	protein_coding	KNOWN	FRMPD1	0	1	0	2	1	3	1	1	2	0
ENSG00000070610.10	chr9	protein_coding	KNOWN	GBA2	731	61	501	633	1577	2369	1651	2488	987	639
ENSG00000070614.10	chr5	protein_coding	KNOWN	NDST1	180	48	271	293	849	1276	841	1478	488	346
ENSG00000070669.12	chr7	protein_coding	KNOWN	ASNS	339	17	248	202	331	440	315	568	345	407
ENSG00000070718.7	chr8	protein_coding	KNOWN	AP3M2	439	12	215	229	334	427	299	484	233	262
ENSG00000070729.9	chr16	protein_coding	KNOWN	CNGB1	1	2	9	4	4	1	3	3	0	0
ENSG00000070731.5	chr17	protein_coding	KNOWN	ST6GALNAC2	0	0	3	7	8	11	3	6	3	1
ENSG00000070748.13	chr10	protein_coding	KNOWN	CHAT	0	0	0	1	1	0	0	0	0	0
ENSG00000070756.9	chr8	protein_coding	KNOWN	PABPC1	888	126	11400	3599	2990	2347	1236	2956	805	653
ENSG00000070759.12	chr1	protein_coding	KNOWN	TESK2	87	26	270	278	574	727	529	833	328	213
ENSG00000070761.3	chr16	protein_coding	KNOWN	C16orf80	234	82	420	378	696	1462	1752	3966	2097	983
ENSG00000070770.4	chr16	protein_coding	KNOWN	CSNK2A2	333	42	313	417	676	917	767	2005	842	699
ENSG00000070778.8	chr14	protein_coding	KNOWN	PTPN21	101	9	49	61	160	137	91	206	69	91
ENSG00000070785.12	chr1	protein_coding	KNOWN	EIF2B3	129	7	48	73	111	186	190	306	205	296
ENSG00000070808.11	chr5	protein_coding	KNOWN	CAMK2A	0	0	2	4	0	1	0	1	0	0
ENSG00000070814.13	chr5	protein_coding	KNOWN	TCOF1	623	23	210	156	409	400	243	459	184	222
ENSG00000070831.11	chr1	protein_coding	KNOWN	CDC42	722	136	1324	908	1330	2089	2175	4859	3533	4673
ENSG00000070882.8	chr7	protein_coding	KNOWN	OSBPL3	318	10	166	159	220	230	142	304	148	213
ENSG00000070886.6	chr1	protein_coding	KNOWN	EPHA8	1	0	4	0	1	6	5	5	2	3
ENSG00000070915.5	chr16	protein_coding	KNOWN	SLC12A3	0	0	2	1	1	0	2	1	2	0
ENSG00000070950.5	chr3	protein_coding	KNOWN	RAD18	281	9	290	191	264	311	213	367	210	329
ENSG00000070961.10	chr12	protein_coding	KNOWN	ATP2B1	1113	31	213	227	480	571	378	686	323	427
ENSG00000070985.9	chr11	protein_coding	KNOWN	TRPM5	3	0	6	3	9	6	2	4	1	1
ENSG00000071051.9	chr2	protein_coding	KNOWN	NCK2	97	41	488	612	1576	1702	922	1121	352	278
ENSG00000071054.11	chr2	protein_coding	KNOWN	MAP4K4	371	39	148	210	513	753	633	1275	607	851
ENSG00000071073.7	chr2	protein_coding	KNOWN	MGAT4A	324	48	402	521	923	1362	961	1628	660	521
ENSG00000071082.6	chr2	protein_coding	KNOWN	RPL31	1300	641	12587	17544	14916	23064	18447	15617	5249	2846
ENSG00000071127.12	chr4	protein_coding	KNOWN	WDR1	856	63	549	645	997	1252	1117	2563	1559	3287
ENSG00000071189.17	chr7	protein_coding	KNOWN	SNX13	676	38	337	487	1215	1740	1168	1833	694	675
ENSG00000071203.5	chr11	protein_coding	KNOWN	MS4A12	1	0	0	0	0	0	0	0	0	0
ENSG00000071205.7	chr4	protein_coding	KNOWN	ARHGAP10	248	10	131	117	223	274	159	284	153	210
ENSG00000071242.7	chr6	protein_coding	KNOWN	RPS6KA2	167	37	215	326	1019	1245	664	1087	410	309
ENSG00000071243.11	chr7	protein_coding	KNOWN	ING3	137	5	300	209	297	380	227	263	97	132
ENSG00000071246.6	chr14	protein_coding	KNOWN	VASH1	48	2	13	17	40	68	48	113	55	41
ENSG00000071282.7	chr3	protein_coding	KNOWN	LMCD1	12	2	36	46	64	101	70	109	45	68
ENSG00000071462.7	chr7	protein_coding	KNOWN	WBSCR22	245	72	327	334	851	1851	2357	4299	2567	1404
ENSG00000071537.9	chr14	protein_coding	KNOWN	SEL1L	705	17	122	163	304	368	274	517	267	517
ENSG00000071539.9	chr5	protein_coding	KNOWN	TRIP13	351	95	554	521	1171	2477	2870	4786	1795	945
ENSG00000071553.12	chrX	protein_coding	KNOWN	ATP6AP1	265	25	204	134	340	441	374	1037	642	876
ENSG00000071564.10	chr19	protein_coding	KNOWN	TCF3	718	195	1885	1743	4506	6165	4151	6698	2331	1558
ENSG00000071575.7	chr2	protein_coding	KNOWN	TRIB2	0	1	1	2	1	0	1	1	1	1
ENSG00000071626.12	chr19	protein_coding	KNOWN	DAZAP1	618	110	1131	975	2243	2781	2251	3981	2090	1590
ENSG00000071655.12	chr19	protein_coding	KNOWN	MBD3	404	78	585	770	2560	3428	2259	3111	1090	719
ENSG00000071677.1	chr2	protein_coding	KNOWN	PRLH	0	0	0	2	0	0	0	0	0	0
ENSG00000071794.11	chr3	protein_coding	KNOWN	HLTF	448	3	45	44	114	125	94	135	64	78
ENSG00000071859.10	chrX	protein_coding	KNOWN	FAM50A	187	6	97	108	210	340	323	685	497	545
ENSG00000071889.12	chrX	protein_coding	KNOWN	FAM3A	220	70	419	547	2034	2565	1666	2140	814	443
ENSG00000071894.10	chr8	protein_coding	KNOWN	CPSF1	356	23	188	222	538	572	409	701	364	437
ENSG00000071909.14	chr2	protein_coding	KNOWN	MYO3B	1	0	0	7	2	4	1	0	0	0
ENSG00000071967.7	chr2	protein_coding	KNOWN	CYBRD1	1	0	6	3	2	3	6	3	0	0
ENSG00000071991.4	chr18	protein_coding	KNOWN	CDH19	1	10	9	1	6	7	1	6	2	2
ENSG00000071994.6	chr6	protein_coding	KNOWN	PDCD2	694	184	1478	3274	6473	6970	3617	3701	1225	850
ENSG00000072041.12	chr12	protein_coding	KNOWN	SLC6A15	1	0	12	1	1	1	2	3	1	0
ENSG00000072042.8	chr14	protein_coding	KNOWN	RDH11	856	37	518	478	724	899	657	1198	625	1032
ENSG00000072062.9	chr19	protein_coding	KNOWN	PRKACA	44	15	209	75	219	289	198	856	309	193
ENSG00000072071.12	chr19	protein_coding	KNOWN	LPHN1	343	57	381	548	1361	1736	1137	2389	819	616
ENSG00000072080.6	chr2	protein_coding	KNOWN	SPP2	0	0	1	0	0	1	0	0	1	0
ENSG00000072110.9	chr14	protein_coding	KNOWN	ACTN1	615	35	760	482	781	809	502	898	417	487
ENSG00000072121.11	chr14	protein_coding	KNOWN	ZFYVE26	399	9	122	116	229	281	195	388	158	167
ENSG00000072133.6	chrX	protein_coding	KNOWN	RPS6KA6	4	0	6	0	0	1	0	0	1	0
ENSG00000072134.11	chr17	protein_coding	KNOWN	EPN2	161	25	367	323	518	648	445	842	328	325
ENSG00000072135.8	chr2	protein_coding	KNOWN	PTPN18	161	14	291	291	616	781	541	975	312	202
ENSG00000072163.14	chr2	protein_coding	KNOWN	LIMS2	0	0	0	1	1	0	0	4	2	0
ENSG00000072182.8	chr2	protein_coding	KNOWN	ASIC4	0	0	0	1	3	1	1	1	1	0
ENSG00000072195.10	chr2	protein_coding	KNOWN	SPEG	3	1	10	27	76	41	20	16	9	4
ENSG00000072201.9	chr4	protein_coding	KNOWN	LNX1	27	7	135	70	113	106	77	132	61	62
ENSG00000072210.14	chr17	protein_coding	KNOWN	ALDH3A2	616	106	371	521	916	2015	2219	5163	2782	2374
ENSG00000072274.8	chr3	protein_coding	KNOWN	TFRC	6970	223	1461	1943	3533	4664	3599	5915	2794	2741
ENSG00000072310.12	chr17	protein_coding	KNOWN	SREBF1	1588	83	1038	805	1756	2027	1238	2364	1110	1248
ENSG00000072315.3	chrX	protein_coding	KNOWN	TRPC5	0	1	0	1	1	1	1	0	1	1
ENSG00000072364.8	chr5	protein_coding	KNOWN	AFF4	576	34	289	342	519	548	365	810	333	431
ENSG00000072401.10	chr10	protein_coding	KNOWN	UBE2D1	84	16	275	248	477	730	567	897	233	125
ENSG00000072415.4	chr14	protein_coding	KNOWN	MPP5	180	22	248	256	520	712	446	748	276	195
ENSG00000072422.12	chr10	protein_coding	KNOWN	RHOBTB1	7	0	4	2	8	14	8	13	8	8
ENSG00000072444.10	chr10	protein_coding	KNOWN	ASAH2C	18	1	37	51	82	102	36	66	29	27
ENSG00000072501.12	chrX	protein_coding	KNOWN	SMC1A	767	15	193	139	185	265	195	388	174	234
ENSG00000072506.8	chrX	protein_coding	KNOWN	HSD17B10	390	163	605	936	1803	3772	4162	8358	4170	1835
ENSG00000072518.16	chr11	protein_coding	KNOWN	MARK2	120	21	195	178	360	506	331	783	356	284
ENSG00000072571.14	chr5	protein_coding	KNOWN	HMMR	468	20	496	310	376	398	287	386	186	243
ENSG00000072609.13	chr12	protein_coding	KNOWN	CHFR	117	19	125	160	423	651	535	825	347	168
ENSG00000072657.4	chr12	protein_coding	KNOWN	TRHDE	6	0	3	7	4	1	1	4	2	1
ENSG00000072682.14	chr5	protein_coding	KNOWN	P4HA2	173	6	46	75	116	148	114	203	114	160
ENSG00000072694.14	chr1	protein_coding	KNOWN	FCGR2B	0	0	1	1	0	2	0	1	0	0
ENSG00000072736.14	chr16	protein_coding	KNOWN	NFATC3	158	61	989	266	462	561	313	763	330	243
ENSG00000072756.12	chr3	protein_coding	KNOWN	TRNT1	302	10	183	131	214	220	149	284	121	221
ENSG00000072778.15	chr17	protein_coding	KNOWN	ACADVL	2553	85	377	565	1160	1660	1301	2957	1809	3921
ENSG00000072786.8	chr5	protein_coding	KNOWN	STK10	128	5	79	107	214	222	160	272	92	107
ENSG00000072803.13	chr5	protein_coding	KNOWN	FBXW11	299	64	372	507	940	1402	1070	1941	836	726
ENSG00000072818.7	chr17	protein_coding	KNOWN	ACAP1	10	8	98	124	179	99	50	44	17	8
ENSG00000072832.10	chr4	protein_coding	KNOWN	CRMP1	1	0	1	3	0	2	0	2	0	0
ENSG00000072840.8	chr4	protein_coding	KNOWN	EVC	1	1	1	3	2	2	0	3	0	0
ENSG00000072849.6	chr17	protein_coding	KNOWN	DERL2	285	72	549	701	1134	1439	1079	1720	632	476
ENSG00000072858.6	chr3	protein_coding	KNOWN	SIDT1	25	0	35	22	28	34	30	44	19	27
ENSG00000072864.8	chr16	protein_coding	KNOWN	NDE1	149	39	479	234	651	963	728	1341	607	285
ENSG00000072952.14	chr11	protein_coding	KNOWN	MRVI1	2	4	27	12	3	2	1	7	1	1
ENSG00000072954.2	chr19	protein_coding	KNOWN	TMEM38A	114	43	406	680	1804	1778	948	1115	464	316
ENSG00000072958.4	chr19	protein_coding	KNOWN	AP1M1	145	18	202	140	338	444	382	822	480	540
ENSG00000073008.10	chr19	protein_coding	KNOWN	PVR	687	108	748	777	2089	3210	2610	4652	2161	1587
ENSG00000073009.8	chrX	protein_coding	KNOWN	IKBKG	72	4	28	33	119	127	88	172	63	89
ENSG00000073050.7	chr19	protein_coding	KNOWN	XRCC1	78	13	84	49	117	155	127	261	108	170
ENSG00000073060.11	chr12	protein_coding	KNOWN	SCARB1	460	47	455	525	964	1078	791	1553	755	993
ENSG00000073067.9	chr7	protein_coding	KNOWN	CYP2W1	0	0	1	1	0	0	0	1	1	1
ENSG00000073111.9	chr3	protein_coding	KNOWN	MCM2	1403	41	641	633	1191	1228	847	1123	568	537
ENSG00000073146.11	chr22	protein_coding	KNOWN	MOV10L1	1	1	3	1	0	3	3	2	2	3
ENSG00000073150.9	chr22	protein_coding	KNOWN	PANX2	9	3	222	92	104	93	40	97	35	21
ENSG00000073169.9	chr22	protein_coding	KNOWN	RP3-402G11.5	217	19	117	128	244	263	221	389	241	317
ENSG00000073282.8	chr3	protein_coding	KNOWN	TP63	4	0	11	7	6	18	8	22	8	8
ENSG00000073331.13	chr4	protein_coding	KNOWN	ALPK1	216	14	62	69	167	226	144	253	107	105
ENSG00000073350.9	chr17	protein_coding	KNOWN	LLGL2	786	114	618	622	2163	3362	2783	3931	1647	1393
ENSG00000073417.10	chr15	protein_coding	KNOWN	PDE8A	328	26	393	450	619	754	531	816	328	271
ENSG00000073464.7	chrX	protein_coding	KNOWN	CLCN4	50	6	26	46	80	148	148	316	140	140
ENSG00000073536.13	chr17	protein_coding	KNOWN	NLE1	530	48	892	785	1628	1624	1030	1798	1054	1494
ENSG00000073578.12	chr5	protein_coding	KNOWN	SDHA	1258	36	327	326	632	738	546	962	484	1050
ENSG00000073584.14	chr17	protein_coding	KNOWN	SMARCE1	259	26	245	145	296	371	333	850	465	454
ENSG00000073598.5	chr17	protein_coding	KNOWN	FNDC8	0	0	2	1	1	2	1	4	1	3
ENSG00000073605.14	chr17	protein_coding	KNOWN	GSDMB	77	2	9	20	41	36	13	27	20	26
ENSG00000073614.7	chr12	protein_coding	KNOWN	KDM5A	838	17	127	191	309	400	247	423	167	213
ENSG00000073670.9	chr17	protein_coding	KNOWN	ADAM11	29	4	25	51	103	117	94	124	50	25
ENSG00000073711.6	chr3	protein_coding	KNOWN	PPP2R3A	38	1	32	31	60	44	33	59	28	24
ENSG00000073712.9	chr14	protein_coding	KNOWN	FERMT2	2	0	2	0	5	4	3	4	2	1
ENSG00000073734.8	chr2	protein_coding	KNOWN	ABCB11	0	1	1	0	1	0	2	0	0	1
ENSG00000073737.12	chr2	protein_coding	KNOWN	DHRS9	4	1	5	2	8	11	10	8	5	0
ENSG00000073754.5	chr1	protein_coding	KNOWN	CD5L	0	0	0	1	0	0	0	2	0	0
ENSG00000073756.7	chr1	protein_coding	KNOWN	PTGS2	8	1	5	8	4	3	1	1	1	0
ENSG00000073792.11	chr3	protein_coding	KNOWN	IGF2BP2	161	14	278	168	339	341	273	497	214	230
ENSG00000073803.9	chr3	protein_coding	KNOWN	MAP3K13	85	45	697	981	1278	980	439	593	191	169
ENSG00000073849.10	chr3	protein_coding	KNOWN	ST6GAL1	253	38	317	241	639	1056	836	1645	739	512
ENSG00000073861.2	chr17	protein_coding	KNOWN	TBX21	1	0	1	1	0	1	0	0	0	0
ENSG00000073905.8	chrX	pseudogene	KNOWN	VDAC1P1	185	29	307	201	377	531	576	1337	816	1060
ENSG00000073910.15	chr13	protein_coding	KNOWN	FRY	8	2	9	11	14	16	14	18	6	9
ENSG00000073921.13	chr11	protein_coding	KNOWN	PICALM	798	49	896	778	1027	1161	817	1679	919	1515
ENSG00000073969.14	chr17	protein_coding	KNOWN	NSF	285	8	106	119	207	239	158	274	122	229
ENSG00000074047.16	chr2	protein_coding	KNOWN	GLI2	3	0	0	1	1	2	3	1	0	1
ENSG00000074054.13	chr2	protein_coding	KNOWN	CLASP1	486	17	287	333	429	494	332	508	198	172
ENSG00000074071.9	chr16	protein_coding	KNOWN	MRPS34	947	535	1797	3670	14611	24496	16581	14264	4200	2605
ENSG00000074181.4	chr19	protein_coding	KNOWN	NOTCH3	24	1	16	12	19	21	17	22	9	7
ENSG00000074201.4	chr11	protein_coding	KNOWN	CLNS1A	563	108	522	754	1326	2431	2699	5581	2563	1744
ENSG00000074211.9	chr4	protein_coding	KNOWN	PPP2R2C	1	1	3	5	3	2	5	6	0	0
ENSG00000074219.9	chr19	protein_coding	KNOWN	TEAD2	136	62	627	710	1799	1813	940	1271	497	284
ENSG00000074266.13	chr11	protein_coding	KNOWN	EED	373	9	158	193	225	329	267	491	257	428
ENSG00000074276.6	chr5	protein_coding	KNOWN	CDHR2	43	1	11	13	31	28	20	23	9	8
ENSG00000074317.6	chr5	protein_coding	KNOWN	SNCB	0	0	1	0	0	0	0	0	0	0
ENSG00000074319.8	chr11	protein_coding	KNOWN	TSG101	149	54	375	312	600	1024	1003	2265	1120	777
ENSG00000074356.12	chr17	protein_coding	KNOWN	C17orf85	219	17	178	175	344	270	190	355	169	292
ENSG00000074370.13	chr17	protein_coding	KNOWN	ATP2A3	1	1	2	3	2	2	3	2	3	1
ENSG00000074410.9	chr15	protein_coding	KNOWN	CA12	99	9	62	59	85	154	145	391	220	166
ENSG00000074416.9	chr3	protein_coding	KNOWN	MGLL	253	88	812	805	1995	3014	2195	3760	1426	799
ENSG00000074527.7	chr12	protein_coding	KNOWN	NTN4	3	0	6	8	10	17	7	19	11	13
ENSG00000074582.8	chr2	protein_coding	KNOWN	BCS1L	287	51	330	464	1275	1632	1055	1514	666	514
ENSG00000074590.9	chr12	protein_coding	KNOWN	NUAK1	2	1	1	3	1	4	1	4	2	1
ENSG00000074603.14	chr15	protein_coding	KNOWN	DPP8	258	24	254	336	488	453	371	748	344	496
ENSG00000074621.9	chr15	protein_coding	KNOWN	SLC24A1	52	4	47	46	76	99	74	172	59	59
ENSG00000074657.9	chr18	protein_coding	KNOWN	ZNF532	119	8	224	153	255	189	106	163	73	54
ENSG00000074660.11	chr17	protein_coding	KNOWN	SCARF1	3	0	4	5	4	7	8	8	2	0
ENSG00000074695.5	chr18	protein_coding	KNOWN	LMAN1	814	36	268	436	721	846	638	1060	514	864
ENSG00000074696.8	chr15	protein_coding	KNOWN	PTPLAD1	1396	107	889	872	1310	1968	1696	3309	2205	4143
ENSG00000074706.9	chr6	protein_coding	KNOWN	IPCEF1	6	0	11	8	12	16	2	14	7	15
ENSG00000074755.10	chr17	protein_coding	KNOWN	ZZEF1	491	17	232	175	297	341	218	359	139	144
ENSG00000074771.3	chr6	protein_coding	KNOWN	NOX3	0	1	0	1	0	2	0	0	1	0
ENSG00000074800.9	chr1	protein_coding	KNOWN	ENO1	7291	436	6021	4801	8655	10620	8126	14537	8946	13990
ENSG00000074803.13	chr15	protein_coding	KNOWN	SLC12A1	2	1	7	1	3	3	2	1	1	0
ENSG00000074842.3	chr19	protein_coding	KNOWN	C19orf10	580	264	857	1535	5756	10065	7008	6784	2135	1514
ENSG00000074855.6	chr19	protein_coding	KNOWN	ANO8	82	2	19	26	56	65	47	93	56	50
ENSG00000074935.9	chr6	protein_coding	KNOWN	TUBE1	194	8	197	237	384	406	254	317	147	110
ENSG00000074964.12	chr1	protein_coding	KNOWN	ARHGEF10L	250	15	193	192	581	772	587	874	392	329
ENSG00000074966.6	chr4	protein_coding	KNOWN	TXK	2	2	4	7	7	2	4	7	7	2
ENSG00000075035.5	chr12	protein_coding	KNOWN	WSCD2	0	0	1	2	1	2	0	0	0	0
ENSG00000075043.12	chr20	protein_coding	KNOWN	KCNQ2	57	22	628	401	726	577	306	382	140	92
ENSG00000075073.10	chr10	protein_coding	KNOWN	TACR2	20	7	100	90	245	232	176	196	80	48
ENSG00000075089.5	chr12	protein_coding	KNOWN	ACTR6	136	12	56	78	157	228	202	384	210	347
ENSG00000075131.5	chr15	protein_coding	KNOWN	TIPIN	113	9	139	155	277	307	214	404	192	259
ENSG00000075142.9	chr7	protein_coding	KNOWN	SRI	332	108	451	1058	2792	4406	3302	3383	1011	500
ENSG00000075151.15	chr1	protein_coding	KNOWN	EIF4G3	177	21	147	109	234	232	119	160	82	60
ENSG00000075188.4	chr12	protein_coding	KNOWN	NUP37	243	11	179	189	278	307	345	634	409	708
ENSG00000075213.5	chr7	protein_coding	KNOWN	SEMA3A	285	7	99	107	179	188	146	217	83	91
ENSG00000075218.14	chr22	protein_coding	KNOWN	GTSE1	173	13	274	256	391	449	292	522	159	186
ENSG00000075223.9	chr7	protein_coding	KNOWN	SEMA3C	162	9	71	101	181	198	130	192	73	86
ENSG00000075234.12	chr22	protein_coding	KNOWN	TTC38	471	33	428	389	682	828	664	1501	1135	1492
ENSG00000075239.9	chr11	protein_coding	KNOWN	ACAT1	748	30	294	432	790	1058	813	1980	997	2375
ENSG00000075240.12	chr22	protein_coding	KNOWN	GRAMD4	169	22	98	158	561	933	610	1027	413	338
ENSG00000075275.12	chr22	protein_coding	KNOWN	CELSR1	107	10	85	66	106	163	109	243	102	87
ENSG00000075290.7	chr10	protein_coding	KNOWN	WNT8B	2	1	1	0	2	1	1	1	0	0
ENSG00000075292.14	chr2	protein_coding	KNOWN	ZNF638	1581	37	863	517	696	737	456	694	273	331
ENSG00000075303.8	chr7	protein_coding	KNOWN	SLC25A40	155	26	218	185	407	675	478	735	270	220
ENSG00000075336.7	chr18	protein_coding	KNOWN	TIMM21	273	55	316	417	905	1437	1308	2084	856	560
ENSG00000075340.17	chr2	protein_coding	KNOWN	ADD2	2	0	2	5	2	1	3	4	1	0
ENSG00000075388.2	chr11	protein_coding	KNOWN	FGF4	1	0	0	0	1	0	0	0	0	0
ENSG00000075391.12	chr1	protein_coding	KNOWN	RASAL2	200	6	71	89	121	133	75	134	43	56
ENSG00000075399.8	chr16	protein_coding	KNOWN	VPS9D1	20	6	47	26	83	90	61	95	37	27
ENSG00000075407.12	chr10	protein_coding	KNOWN	ZNF37A	238	9	53	89	274	297	202	331	121	176
ENSG00000075413.13	chr14	protein_coding	KNOWN	MARK3	432	42	287	351	700	1007	878	1511	681	716
ENSG00000075415.8	chr12	protein_coding	KNOWN	SLC25A3	2693	399	3404	4478	7044	9021	7584	14549	9564	12262
ENSG00000075420.8	chr3	protein_coding	KNOWN	FNDC3B	525	55	438	346	533	497	286	554	222	194
ENSG00000075426.7	chr2	protein_coding	KNOWN	FOSL2	247	27	318	224	437	550	396	759	391	409
ENSG00000075429.4	chr17	protein_coding	KNOWN	CACNG5	0	0	0	1	0	0	0	0	0	0
ENSG00000075461.5	chr17	protein_coding	KNOWN	CACNG4	1	0	0	1	0	0	0	3	0	0
ENSG00000075539.9	chr4	protein_coding	KNOWN	FRYL	922	24	235	269	432	469	252	400	158	133
ENSG00000075568.12	chr2	protein_coding	KNOWN	TMEM131	286	15	138	115	174	165	96	262	93	79
ENSG00000075618.13	chr7	protein_coding	KNOWN	FSCN1	446	74	1219	556	1126	1402	1229	2941	1892	3060
ENSG00000075624.9	chr7	protein_coding	KNOWN	ACTB	5029	1024	10741	5762	10786	15511	14276	40162	23297	40088
ENSG00000075643.5	chr18	protein_coding	KNOWN	MOCOS	242	35	474	398	655	941	752	1404	869	768
ENSG00000075651.11	chr3	protein_coding	KNOWN	PLD1	80	8	66	59	83	89	55	99	40	36
ENSG00000075673.7	chr13	protein_coding	KNOWN	ATP12A	0	0	1	1	0	0	0	1	0	1
ENSG00000075702.11	chr19	protein_coding	KNOWN	WDR62	290	16	282	164	429	416	230	411	163	229
ENSG00000075711.16	chr3	protein_coding	KNOWN	DLG1	491	20	202	266	407	506	402	693	341	438
ENSG00000075785.8	chr3	protein_coding	KNOWN	RAB7A	156	89	505	402	452	826	974	3681	1503	977
ENSG00000075790.6	chr7	protein_coding	KNOWN	BCAP29	190	27	269	292	581	881	719	1144	420	332
ENSG00000075826.12	chr10	protein_coding	KNOWN	SEC31B	27	0	12	10	11	9	2	13	2	5
ENSG00000075856.7	chr12	protein_coding	KNOWN	SART3	659	19	153	130	395	455	332	627	325	419
ENSG00000075884.8	chr2	protein_coding	KNOWN	ARHGAP15	0	0	4	2	0	3	1	0	3	0
ENSG00000075886.10	chr2	protein_coding	KNOWN	TUBA3D	4	1	5	7	8	5	7	3	2	3
ENSG00000075891.17	chr10	protein_coding	KNOWN	PAX2	1	0	1	2	0	5	0	0	0	0
ENSG00000075914.8	chr3	protein_coding	KNOWN	EXOSC7	287	67	254	360	769	1513	1527	3532	1529	765
ENSG00000075945.8	chr1	protein_coding	KNOWN	KIFAP3	36	0	39	21	30	35	21	34	15	14
ENSG00000075975.11	chr3	protein_coding	KNOWN	MKRN2	304	47	508	486	928	1194	1000	1565	749	765
ENSG00000076003.4	chr2	protein_coding	KNOWN	MCM6	617	23	190	305	342	398	341	700	290	431
ENSG00000076043.5	chr11	protein_coding	KNOWN	REXO2	413	108	465	1085	3123	5202	3846	4010	1175	829
ENSG00000076053.6	chr11	protein_coding	KNOWN	RBM7	91	21	294	211	539	710	539	892	309	217
ENSG00000076067.7	chr12	protein_coding	KNOWN	RBMS2	41	15	341	231	190	161	86	307	128	55
ENSG00000076108.7	chr12	protein_coding	KNOWN	BAZ2A	219	16	178	191	257	321	193	547	204	197
ENSG00000076201.10	chr3	protein_coding	KNOWN	PTPN23	147	13	80	52	113	92	60	234	78	74
ENSG00000076242.10	chr3	protein_coding	KNOWN	MLH1	275	26	211	266	675	835	548	821	311	249
ENSG00000076248.6	chr12	protein_coding	KNOWN	UNG	364	69	250	265	609	1092	1245	3206	1937	1979
ENSG00000076258.5	chr1	protein_coding	KNOWN	FMO4	14	3	14	9	17	24	13	28	15	13
ENSG00000076321.6	chr1	protein_coding	KNOWN	KLHL20	158	10	119	135	228	280	166	280	117	118
ENSG00000076344.11	chr16	protein_coding	KNOWN	RGS11	1	0	3	0	2	2	0	2	1	0
ENSG00000076351.8	chr17	protein_coding	KNOWN	SLC46A1	210	19	112	117	208	247	269	703	402	338
ENSG00000076356.6	chr1	protein_coding	KNOWN	PLXNA2	105	4	136	77	141	134	94	165	82	86
ENSG00000076382.11	chr17	protein_coding	KNOWN	SPAG5	675	12	140	210	429	471	315	598	271	409
ENSG00000076513.12	chr12	protein_coding	KNOWN	ANKRD13A	263	32	229	290	670	1056	748	1376	529	400
ENSG00000076554.11	chr8	protein_coding	KNOWN	TPD52	308	101	673	781	3123	3995	2227	2369	777	606
ENSG00000076555.11	chr12	protein_coding	KNOWN	ACACB	143	8	154	89	184	226	111	227	84	76
ENSG00000076604.10	chr17	protein_coding	KNOWN	TRAF4	464	96	1999	2159	4867	4282	2044	2168	878	554
ENSG00000076641.4	chr8	protein_coding	KNOWN	PAG1	209	19	100	128	237	395	282	686	269	264
ENSG00000076650.2	chr19	protein_coding	KNOWN	GPATCH1	66	4	105	71	96	74	61	101	38	67
ENSG00000076662.5	chr19	protein_coding	KNOWN	ICAM3	122	54	461	1130	2865	2764	1209	1150	434	243
ENSG00000076685.14	chr10	protein_coding	KNOWN	NT5C2	185	10	201	201	324	310	206	287	108	149
ENSG00000076706.10	chr11	protein_coding	KNOWN	MCAM	2	7	7	5	10	13	8	9	6	1
ENSG00000076716.7	chrX	protein_coding	KNOWN	GPC4	63	7	64	41	56	62	36	96	52	43
ENSG00000076770.10	chrX	protein_coding	KNOWN	MBNL3	298	57	269	562	846	1013	928	2270	872	808
ENSG00000076826.5	chr19	protein_coding	KNOWN	CAMSAP3	82	12	120	78	201	253	142	256	112	126
ENSG00000076864.15	chr1	protein_coding	KNOWN	RAP1GAP	87	18	155	181	462	670	510	891	355	204
ENSG00000076924.7	chr19	protein_coding	KNOWN	XAB2	138	10	110	77	134	117	88	173	67	58
ENSG00000076928.13	chr19	protein_coding	KNOWN	ARHGEF1	223	10	109	140	259	258	199	340	193	307
ENSG00000076944.10	chr19	protein_coding	KNOWN	STXBP2	96	18	173	100	169	243	204	471	328	408
ENSG00000076984.13	chr19	protein_coding	KNOWN	MAP2K7	155	12	427	288	500	572	376	680	385	398
ENSG00000077009.9	chr19	protein_coding	KNOWN	NMRK2	0	0	0	0	0	2	1	0	0	0
ENSG00000077044.5	chr2	protein_coding	KNOWN	DGKD	542	41	247	305	828	871	617	1060	471	390
ENSG00000077063.6	chr7	protein_coding	KNOWN	CTTNBP2	2	0	3	11	15	15	8	2	1	0
ENSG00000077080.5	chr7	protein_coding	KNOWN	ACTL6B	1	0	0	0	0	0	1	0	0	0
ENSG00000077092.14	chr3	protein_coding	KNOWN	RARB	1	0	1	1	0	0	1	0	0	0
ENSG00000077097.9	chr3	protein_coding	KNOWN	TOP2B	1152	13	108	147	241	242	195	362	209	389
ENSG00000077147.10	chr10	protein_coding	KNOWN	TM9SF3	881	84	344	519	859	1373	1432	2885	1451	1569
ENSG00000077150.13	chr10	protein_coding	KNOWN	NFKB2	77	6	45	37	90	129	95	154	75	44
ENSG00000077152.5	chr1	protein_coding	KNOWN	UBE2T	330	102	358	585	1047	2269	2958	5694	1898	906
ENSG00000077157.15	chr1	protein_coding	KNOWN	PPP1R12B	183	3	66	61	93	109	74	150	53	52
ENSG00000077232.11	chr2	protein_coding	KNOWN	DNAJC10	1413	82	621	958	2027	3066	2439	4001	1854	1778
ENSG00000077235.13	chr16	protein_coding	KNOWN	GTF3C1	1018	19	175	187	394	397	272	449	206	217
ENSG00000077238.9	chr16	protein_coding	KNOWN	IL4R	136	25	205	205	484	723	554	775	368	267
ENSG00000077254.10	chr1	protein_coding	KNOWN	USP33	519	40	263	412	536	698	500	730	336	455
ENSG00000077264.9	chrX	protein_coding	KNOWN	PAK3	1	0	1	2	1	2	0	5	1	3
ENSG00000077274.7	chrX	protein_coding	KNOWN	CAPN6	4	4	3	8	2	3	3	1	1	0
ENSG00000077279.12	chrX	protein_coding	KNOWN	DCX	1	0	3	4	4	2	1	2	1	0
ENSG00000077312.4	chr19	protein_coding	KNOWN	SNRPA	269	47	660	357	567	773	640	1388	902	1161
ENSG00000077327.11	chr10	protein_coding	KNOWN	SPAG6	0	0	0	1	3	1	1	0	0	0
ENSG00000077348.4	chr19	protein_coding	KNOWN	EXOSC5	199	88	437	409	1118	2607	2768	4625	1611	645
ENSG00000077380.11	chr2	protein_coding	KNOWN	DYNC1I2	253	7	125	128	141	194	138	177	80	126
ENSG00000077420.11	chr10	protein_coding	KNOWN	APBB1IP	0	0	3	3	1	2	0	2	2	1
ENSG00000077454.11	chr7	protein_coding	KNOWN	LRCH4	175	48	325	188	256	388	311	683	341	208
ENSG00000077458.8	chr11	protein_coding	KNOWN	FAM76B	406	21	317	346	517	586	379	592	294	208
ENSG00000077463.10	chr19	protein_coding	KNOWN	SIRT6	95	27	213	170	562	835	670	1113	546	359
ENSG00000077498.8	chr11	protein_coding	KNOWN	TYR	0	0	1	1	1	0	0	0	0	1
ENSG00000077514.4	chr11	protein_coding	KNOWN	POLD3	338	18	338	252	383	304	217	363	155	272
ENSG00000077522.8	chr1	protein_coding	KNOWN	ACTN2	0	0	1	2	3	5	0	5	1	1
ENSG00000077549.13	chr1	protein_coding	KNOWN	CAPZB	262	115	587	728	1109	1908	2280	4685	1809	1160
ENSG00000077585.9	chr1	protein_coding	KNOWN	GPR137B	314	104	693	581	2953	3255	1660	2022	736	548
ENSG00000077616.6	chr11	protein_coding	KNOWN	NAALAD2	0	0	0	1	2	1	0	3	0	0
ENSG00000077684.11	chr4	protein_coding	KNOWN	PHF17	366	20	124	195	396	544	491	904	408	483
ENSG00000077713.13	chrX	protein_coding	KNOWN	SLC25A43	55	35	487	290	784	750	459	567	202	162
ENSG00000077721.11	chrX	protein_coding	KNOWN	UBE2A	185	49	296	316	784	1622	1439	2109	601	253
ENSG00000077782.15	chr8	protein_coding	KNOWN	FGFR1	2	2	5	2	2	6	3	5	1	3
ENSG00000077800.7	chr7	protein_coding	KNOWN	FKBP6	0	0	0	3	1	3	0	4	3	0
ENSG00000077809.8	chr7	protein_coding	KNOWN	GTF2I	931	62	635	674	1587	1576	897	1398	538	503
ENSG00000077935.12	chr22	protein_coding	KNOWN	SMC1B	0	0	0	0	0	0	1	3	0	0
ENSG00000077942.13	chr22	protein_coding	KNOWN	FBLN1	4	1	2	1	3	1	1	2	1	0
ENSG00000077943.7	chr10	protein_coding	KNOWN	ITGA8	1	1	1	2	2	1	0	2	0	2
ENSG00000077984.4	chr20	protein_coding	KNOWN	CST7	0	0	0	1	0	1	0	0	1	0
ENSG00000078018.15	chr2	protein_coding	KNOWN	MAP2	9	0	7	8	11	7	11	17	9	15
ENSG00000078043.11	chr18	protein_coding	KNOWN	PIAS2	295	44	296	349	732	956	637	972	361	318
ENSG00000078053.12	chr7	protein_coding	KNOWN	AMPH	0	1	1	1	0	0	0	0	0	0
ENSG00000078061.8	chrX	protein_coding	KNOWN	ARAF	229	64	753	496	1759	2706	1806	2506	868	434
ENSG00000078070.7	chr3	protein_coding	KNOWN	MCCC1	288	10	106	130	187	239	173	319	164	393
ENSG00000078081.3	chr3	protein_coding	KNOWN	LAMP3	23	2	46	19	19	32	20	49	11	20
ENSG00000078098.9	chr2	protein_coding	KNOWN	FAP	1	1	11	11	18	45	39	28	13	4
ENSG00000078114.14	chr10	protein_coding	KNOWN	NEBL	283	38	198	350	686	1204	1043	1890	707	464
ENSG00000078124.7	chr11	protein_coding	KNOWN	ACER3	349	44	458	643	939	1190	1017	1994	740	663
ENSG00000078140.9	chr4	protein_coding	KNOWN	UBE2K	212	74	491	878	1137	1486	1405	2659	814	688
ENSG00000078142.7	chr18	protein_coding	KNOWN	PIK3C3	293	9	120	103	125	133	94	156	81	65
ENSG00000078177.9	chr4	protein_coding	KNOWN	N4BP2	126	3	31	40	57	81	52	117	58	51
ENSG00000078237.4	chr12	protein_coding	KNOWN	C12orf5	58	11	82	102	209	353	422	700	279	186
ENSG00000078246.11	chr12	protein_coding	KNOWN	TULP3	115	21	491	206	365	355	222	394	213	352
ENSG00000078269.9	chr6	protein_coding	KNOWN	SYNJ2	278	21	275	362	647	664	379	546	235	149
ENSG00000078295.11	chr5	protein_coding	KNOWN	ADCY2	0	0	2	5	4	7	3	2	1	1
ENSG00000078304.15	chr14	protein_coding	KNOWN	PPP2R5C	907	243	4834	4950	6683	6883	4507	6685	2742	2499
ENSG00000078319.7	chr7	pseudogene	KNOWN	PMS2P1	21	6	58	119	272	223	72	100	26	20
ENSG00000078328.15	chr16	protein_coding	KNOWN	RBFOX1	1	0	4	3	6	4	0	1	2	1
ENSG00000078369.13	chr1	protein_coding	KNOWN	GNB1	453	181	1995	1370	2809	4239	3146	7186	3036	1809
ENSG00000078399.11	chr7	protein_coding	KNOWN	HOXA9	109	34	242	400	1095	1141	569	679	208	148
ENSG00000078401.6	chr6	protein_coding	KNOWN	EDN1	3	0	3	0	2	2	0	2	1	0
ENSG00000078403.12	chr10	protein_coding	KNOWN	MLLT10	337	28	462	488	893	888	450	648	240	244
ENSG00000078487.13	chr7	protein_coding	KNOWN	ZCWPW1	7	2	14	17	22	22	11	19	15	15
ENSG00000078549.10	chr7	protein_coding	KNOWN	ADCYAP1R1	0	0	2	0	3	1	1	4	0	0
ENSG00000078579.8	chr8	protein_coding	KNOWN	FGF20	0	0	2	5	1	1	1	3	2	0
ENSG00000078589.8	chrX	protein_coding	KNOWN	P2RY10	6	0	20	13	24	17	11	22	21	15
ENSG00000078596.6	chrX	protein_coding	KNOWN	ITM2A	109	13	101	82	98	179	185	351	215	319
ENSG00000078618.15	chr1	protein_coding	KNOWN	NRD1	310	8	121	126	213	261	147	282	102	176
ENSG00000078668.9	chr8	protein_coding	KNOWN	VDAC3	724	122	874	877	1381	2632	2779	6171	3767	3302
ENSG00000078674.13	chr8	protein_coding	KNOWN	PCM1	1456	25	182	303	566	678	430	708	324	433
ENSG00000078687.12	chr17	protein_coding	KNOWN	TNRC6C	109	9	76	90	152	154	98	165	62	71
ENSG00000078699.16	chr20	protein_coding	KNOWN	CBFA2T2	70	7	148	133	153	153	86	254	95	117
ENSG00000078725.8	chr9	protein_coding	KNOWN	DBC1	3	1	0	3	1	5	0	4	3	0
ENSG00000078747.8	chr20	protein_coding	KNOWN	ITCH	342	28	269	263	458	580	414	712	424	495
ENSG00000078795.12	chr5	protein_coding	KNOWN	PKD2L2	2	0	4	0	4	6	9	13	2	3
ENSG00000078804.8	chr20	protein_coding	KNOWN	TP53INP2	6	5	17	9	28	35	27	100	41	13
ENSG00000078808.12	chr1	protein_coding	KNOWN	SDF4	1095	208	822	940	2787	5765	5664	9562	5114	3323
ENSG00000078814.11	chr20	protein_coding	KNOWN	MYH7B	7	20	79	28	22	18	24	26	16	5
ENSG00000078898.6	chr20	protein_coding	KNOWN	BPIFB2	0	0	0	1	0	2	0	2	0	0
ENSG00000078900.10	chr1	protein_coding	KNOWN	TP73	68	9	246	110	301	322	205	385	143	131
ENSG00000078902.11	chr11	protein_coding	KNOWN	TOLLIP	181	83	402	460	1523	2997	2446	3122	1117	596
ENSG00000078967.7	chr7	protein_coding	KNOWN	UBE2D4	68	61	2186	706	831	729	334	510	178	109
ENSG00000079101.12	chr18	protein_coding	KNOWN	CLUL1	0	1	1	1	0	2	1	0	0	2
ENSG00000079102.12	chr8	protein_coding	KNOWN	RUNX1T1	3	0	6	6	2	1	2	3	1	0
ENSG00000079112.5	chr8	protein_coding	KNOWN	CDH17	859	30	460	464	530	552	398	595	290	284
ENSG00000079134.7	chr18	protein_coding	KNOWN	THOC1	389	9	124	139	226	234	125	238	99	116
ENSG00000079150.13	chr2	protein_coding	KNOWN	FKBP7	14	6	40	48	90	120	73	103	34	39
ENSG00000079156.12	chr2	protein_coding	KNOWN	OSBPL6	33	3	37	32	38	47	28	75	30	30
ENSG00000079215.9	chr5	protein_coding	KNOWN	SLC1A3	1	1	1	5	1	1	1	5	0	0
ENSG00000079246.11	chr2	protein_coding	KNOWN	XRCC5	2764	58	602	758	1141	1380	1069	1722	894	1201
ENSG00000079257.3	chr3	protein_coding	KNOWN	LXN	24	4	11	31	44	62	90	153	69	52
ENSG00000079263.14	chr2	protein_coding	KNOWN	SP140	13	3	6	13	17	10	13	22	6	7
ENSG00000079277.15	chr1	protein_coding	KNOWN	MKNK1	131	24	237	251	386	495	469	638	260	334
ENSG00000079308.12	chr2	protein_coding	KNOWN	TNS1	30	2	25	16	33	46	27	57	13	19
ENSG00000079313.7	chr19	protein_coding	KNOWN	REXO1	111	14	153	113	357	574	353	801	279	127
ENSG00000079332.9	chr10	protein_coding	KNOWN	SAR1A	662	149	651	840	1303	2735	3108	6359	2873	2062
ENSG00000079335.13	chr1	protein_coding	KNOWN	CDC14A	107	4	118	71	111	167	139	270	160	143
ENSG00000079337.11	chr12	protein_coding	KNOWN	RAPGEF3	18	1	9	9	17	28	27	36	22	5
ENSG00000079385.17	chr19	protein_coding	KNOWN	CEACAM1	15	2	24	4	15	13	13	27	16	18
ENSG00000079387.9	chr12	protein_coding	KNOWN	SENP1	225	53	781	615	1049	1185	688	1083	412	340
ENSG00000079393.16	chr10	protein_coding	KNOWN	DUSP13	0	0	1	2	2	3	0	2	0	0
ENSG00000079432.3	chr19	protein_coding	KNOWN	CIC	108	8	122	103	237	321	210	480	190	140
ENSG00000079435.5	chr19	protein_coding	KNOWN	LIPE	32	6	74	51	132	128	76	163	89	90
ENSG00000079459.8	chr8	protein_coding	KNOWN	FDFT1	1547	144	1467	1359	2011	2359	2123	4593	2829	5436
ENSG00000079462.3	chr19	protein_coding	KNOWN	PAFAH1B3	340	138	612	822	2230	3804	4000	6366	2728	1096
ENSG00000079482.11	chrX	protein_coding	KNOWN	OPHN1	50	1	24	34	64	53	37	51	23	20
ENSG00000079557.3	chr4	protein_coding	KNOWN	AFM	0	0	0	0	0	2	0	0	0	0
ENSG00000079616.8	chr16	protein_coding	KNOWN	KIF22	1169	37	297	581	1122	1026	592	957	506	733
ENSG00000079689.9	chr6	protein_coding	KNOWN	SCGN	0	1	0	0	1	0	0	0	0	0
ENSG00000079691.15	chr6	protein_coding	KNOWN	LRRC16A	633	26	323	320	560	574	343	528	264	274
ENSG00000079739.11	chr1	protein_coding	KNOWN	PGM1	200	30	203	171	457	656	504	816	380	375
ENSG00000079785.10	chr2	protein_coding	KNOWN	DDX1	914	37	412	495	561	586	443	856	312	585
ENSG00000079805.12	chr19	protein_coding	KNOWN	DNM2	1190	42	702	680	1170	1093	690	1232	607	851
ENSG00000079819.12	chr6	protein_coding	KNOWN	EPB41L2	462	23	368	358	359	371	296	530	199	362
ENSG00000079841.14	chr6	protein_coding	KNOWN	RIMS1	3	2	4	5	3	3	1	2	2	2
ENSG00000079931.10	chr6	protein_coding	KNOWN	MOXD1	1	0	2	0	4	1	2	9	1	2
ENSG00000079950.9	chr6	protein_coding	KNOWN	STX7	427	40	398	458	790	1227	1045	1654	715	455
ENSG00000079974.13	chr22	protein_coding	KNOWN	RABL2B	74	6	77	59	162	186	110	187	56	44
ENSG00000079999.9	chr19	protein_coding	KNOWN	KEAP1	660	133	715	851	2468	3769	3254	6076	2748	2816
ENSG00000080007.6	chr6	protein_coding	KNOWN	DDX43	3	4	13	82	0	0	2	0	0	1
ENSG00000080031.5	chr19	protein_coding	KNOWN	PTPRH	3	1	4	7	5	8	7	11	1	4
ENSG00000080166.11	chr13	protein_coding	KNOWN	DCT	1	1	0	0	1	2	0	0	1	2
ENSG00000080189.10	chr20	protein_coding	KNOWN	SLC35C2	346	106	1118	1101	3044	3846	2262	2967	1087	730
ENSG00000080200.5	chr3	protein_coding	KNOWN	CRYBG3	330	11	82	52	81	98	80	143	55	87
ENSG00000080224.13	chr3	protein_coding	KNOWN	EPHA6	1	0	9	24	2	1	3	9	2	3
ENSG00000080293.5	chr2	protein_coding	KNOWN	SCTR	1	0	0	1	2	3	2	2	1	4
ENSG00000080298.11	chr9	protein_coding	KNOWN	RFX3	35	7	43	43	35	40	20	57	19	18
ENSG00000080345.12	chr2	protein_coding	KNOWN	RIF1	2317	20	206	279	473	558	373	602	257	280
ENSG00000080371.4	chr12	protein_coding	KNOWN	RAB21	251	61	170	263	695	1608	1651	2830	931	661
ENSG00000080493.9	chr4	protein_coding	KNOWN	SLC4A4	1	1	3	3	3	2	2	3	0	1
ENSG00000080503.15	chr9	protein_coding	KNOWN	SMARCA2	492	20	230	236	445	495	348	696	324	373
ENSG00000080511.2	chr19	protein_coding	KNOWN	RDH8	4	14	87	41	26	33	26	35	16	10
ENSG00000080546.9	chr6	protein_coding	KNOWN	SESN1	173	14	140	140	223	353	280	585	318	297
ENSG00000080561.9	chrX	protein_coding	KNOWN	MID2	0	0	0	0	0	1	2	1	0	0
ENSG00000080572.8	chrX	protein_coding	KNOWN	PIH1D3	0	0	1	2	0	1	0	0	0	0
ENSG00000080573.6	chr19	protein_coding	KNOWN	COL5A3	7	2	1	3	1	2	2	2	1	1
ENSG00000080603.12	chr16	protein_coding	KNOWN	SRCAP	357	37	328	198	438	467	308	1036	406	351
ENSG00000080608.9	chr9	protein_coding	KNOWN	KIAA0020	425	17	108	129	255	282	199	287	124	227
ENSG00000080618.9	chr13	protein_coding	KNOWN	CPB2	1	0	1	2	0	2	1	0	0	0
ENSG00000080644.11	chr15	protein_coding	KNOWN	CHRNA3	1	0	4	1	2	3	2	5	2	0
ENSG00000080709.10	chr5	protein_coding	KNOWN	KCNN2	14	1	28	18	20	27	21	46	18	12
ENSG00000080802.14	chr7	protein_coding	KNOWN	CNOT4	115	7	260	66	60	64	46	100	41	40
ENSG00000080815.14	chr14	protein_coding	KNOWN	PSEN1	378	27	477	385	448	597	472	860	456	750
ENSG00000080819.2	chr3	protein_coding	KNOWN	CPOX	218	11	91	112	181	254	228	458	300	638
ENSG00000080822.12	chr3	protein_coding	KNOWN	CLDND1	223	63	835	654	1087	1597	1101	1389	475	344
ENSG00000080823.17	chr14	protein_coding	KNOWN	MOK	60	7	83	72	131	136	83	128	68	58
ENSG00000080824.14	chr14	protein_coding	KNOWN	HSP90AA1	1934	102	1397	1450	1579	1959	1585	2892	1336	1872
ENSG00000080839.7	chr20	protein_coding	KNOWN	RBL1	290	18	186	231	298	294	179	297	124	111
ENSG00000080845.13	chr20	protein_coding	KNOWN	DLGAP4	33	5	266	87	137	159	116	274	130	94
ENSG00000080854.10	chr11	protein_coding	KNOWN	IGSF9B	25	2	31	16	35	50	25	51	21	13
ENSG00000080910.6	chr1	protein_coding	KNOWN	CFHR2	1	0	0	0	0	0	0	0	0	0
ENSG00000080947.10	chr1	pseudogene	KNOWN	CROCCP3	59	1	22	9	39	27	28	27	15	8
ENSG00000080986.7	chr18	protein_coding	KNOWN	NDC80	363	12	150	123	181	172	146	227	116	194
ENSG00000081014.6	chr15	protein_coding	KNOWN	AP4E1	208	12	80	118	243	347	213	387	177	199
ENSG00000081019.9	chr1	protein_coding	KNOWN	RSBN1	168	7	155	183	218	271	182	310	163	203
ENSG00000081026.14	chr1	protein_coding	KNOWN	MAGI3	295	9	96	81	192	275	214	343	145	197
ENSG00000081041.8	chr4	protein_coding	KNOWN	CXCL2	42	12	153	83	128	94	81	95	31	28
ENSG00000081051.3	chr4	protein_coding	KNOWN	AFP	0	0	1	3	1	1	4	0	0	0
ENSG00000081052.10	chr2	protein_coding	KNOWN	COL4A4	4	0	6	1	3	2	1	4	0	1
ENSG00000081059.15	chr5	protein_coding	KNOWN	TCF7	95	17	471	166	313	353	164	535	216	82
ENSG00000081087.10	chr6	protein_coding	KNOWN	OSTM1	121	19	118	162	385	839	786	1003	318	198
ENSG00000081138.9	chr18	protein_coding	KNOWN	CDH7	3	0	6	2	2	2	3	4	2	3
ENSG00000081148.11	chr3	protein_coding	KNOWN	IMPG2	3	0	5	5	3	5	1	3	1	3
ENSG00000081154.7	chr3	protein_coding	KNOWN	PCNP	228	82	736	1201	1899	2285	2050	2350	580	490
ENSG00000081177.14	chr14	protein_coding	KNOWN	EXD2	327	20	167	174	318	387	342	546	316	346
ENSG00000081181.3	chr14	protein_coding	KNOWN	ARG2	88	12	84	113	136	249	264	658	425	509
ENSG00000081189.9	chr5	protein_coding	KNOWN	MEF2C	91	3	105	89	103	101	58	112	63	63
ENSG00000081237.14	chr1	protein_coding	KNOWN	PTPRC	2	0	4	5	2	2	1	0	1	0
ENSG00000081248.6	chr1	protein_coding	KNOWN	CACNA1S	1	0	0	2	1	0	0	3	0	0
ENSG00000081277.7	chr1	protein_coding	KNOWN	PKP1	3	1	3	9	4	6	5	10	8	5
ENSG00000081307.8	chr3	protein_coding	KNOWN	UBA5	368	23	126	127	236	351	418	928	463	732
ENSG00000081320.6	chr2	protein_coding	KNOWN	STK17B	250	31	449	444	563	822	667	1308	736	628
ENSG00000081377.12	chr9	protein_coding	KNOWN	CDC14B	121	20	265	215	425	641	430	819	285	229
ENSG00000081386.8	chr9	protein_coding	KNOWN	ZNF510	238	18	195	188	283	325	224	344	151	125
ENSG00000081479.8	chr2	protein_coding	KNOWN	LRP2	2	0	8	3	3	3	5	4	1	1
ENSG00000081665.9	chr19	protein_coding	KNOWN	ZNF506	54	5	103	73	126	116	75	125	46	37
ENSG00000081692.8	chr1	protein_coding	KNOWN	JMJD4	477	72	288	495	1413	2202	1728	2712	1144	671
ENSG00000081721.6	chr1	protein_coding	KNOWN	DUSP12	148	50	222	396	1103	1379	1002	1624	509	310
ENSG00000081760.12	chr12	protein_coding	KNOWN	AACS	280	20	241	226	452	584	415	568	302	330
ENSG00000081791.4	chr5	protein_coding	KNOWN	KIAA0141	503	38	354	350	775	938	698	1351	668	651
ENSG00000081800.4	chr7	protein_coding	KNOWN	SLC13A1	1	0	1	3	1	2	1	1	1	1
ENSG00000081803.11	chr7	protein_coding	KNOWN	CADPS2	344	13	95	103	214	282	253	575	322	470
ENSG00000081818.1	chr5	protein_coding	KNOWN	PCDHB4	2	0	5	2	3	5	4	2	3	0
ENSG00000081842.13	chr5	protein_coding	KNOWN	PCDHA6	0	0	1	2	0	0	0	0	0	0
ENSG00000081853.13	chr5	protein_coding	KNOWN	PCDHGA2	2	0	1	0	0	0	0	0	1	0
ENSG00000081870.7	chr1	protein_coding	KNOWN	HSPB11	85	21	148	386	641	732	428	477	113	86
ENSG00000081913.9	chr18	protein_coding	KNOWN	PHLPP1	349	12	168	122	304	388	240	501	205	216
ENSG00000081923.6	chr18	protein_coding	KNOWN	ATP8B1	1164	112	684	1028	2032	2762	2219	4121	1829	2310
ENSG00000081985.6	chr1	protein_coding	KNOWN	IL12RB2	1	0	3	2	0	1	0	0	2	0
ENSG00000082014.12	chr7	protein_coding	KNOWN	SMARCD3	89	12	329	267	491	462	228	286	108	112
ENSG00000082068.4	chr5	protein_coding	KNOWN	WDR70	188	6	91	103	168	161	104	185	115	191
ENSG00000082074.11	chr5	protein_coding	KNOWN	FYB	0	0	0	3	1	1	3	2	0	1
ENSG00000082126.13	chr2	protein_coding	KNOWN	MPP4	6	0	4	2	1	4	6	2	1	0
ENSG00000082146.8	chr2	protein_coding	KNOWN	STRADB	61	18	738	370	631	495	245	306	104	62
ENSG00000082153.13	chr2	protein_coding	KNOWN	BZW1	538	82	498	584	1110	1995	1816	2926	1414	1603
ENSG00000082175.10	chr11	protein_coding	KNOWN	PGR	2	0	6	4	3	3	3	4	3	0
ENSG00000082196.15	chr5	protein_coding	KNOWN	C1QTNF3	20	2	24	22	28	34	22	30	6	7
ENSG00000082212.7	chr18	protein_coding	KNOWN	ME2	338	35	329	394	599	820	747	1337	741	1131
ENSG00000082213.13	chr5	protein_coding	KNOWN	C5orf22	205	26	595	408	575	605	414	1074	544	671
ENSG00000082258.8	chr2	protein_coding	KNOWN	CCNT2	669	14	336	320	450	416	302	408	133	151
ENSG00000082269.12	chr6	protein_coding	KNOWN	FAM135A	332	30	307	364	639	813	532	863	358	391
ENSG00000082293.8	chr6	protein_coding	KNOWN	COL19A1	1	0	3	2	0	2	0	3	1	2
ENSG00000082397.11	chr18	protein_coding	KNOWN	EPB41L3	212	7	92	89	176	194	131	301	136	303
ENSG00000082438.11	chr2	protein_coding	KNOWN	COBLL1	91	2	93	47	56	54	34	74	18	11
ENSG00000082458.7	chrX	protein_coding	KNOWN	DLG3	368	16	257	339	494	576	517	1000	536	745
ENSG00000082482.9	chr1	protein_coding	KNOWN	KCNK2	0	0	0	1	0	1	0	2	0	0
ENSG00000082497.7	chr1	protein_coding	KNOWN	SERTAD4	0	0	3	1	0	2	0	2	0	0
ENSG00000082512.10	chr1	protein_coding	KNOWN	TRAF5	403	22	297	289	430	382	253	406	204	200
ENSG00000082515.12	chr5	protein_coding	KNOWN	MRPL22	128	43	294	537	581	811	1104	1931	917	505
ENSG00000082516.8	chr5	protein_coding	KNOWN	GEMIN5	616	15	129	167	265	287	169	316	123	138
ENSG00000082556.6	chr8	protein_coding	KNOWN	OPRK1	0	0	2	1	1	2	1	0	0	0
ENSG00000082641.11	chr17	protein_coding	KNOWN	NFE2L1	372	25	167	246	424	583	464	725	379	366
ENSG00000082684.10	chr3	protein_coding	KNOWN	SEMA5B	1	0	2	1	0	2	1	1	0	0
ENSG00000082701.10	chr3	protein_coding	KNOWN	GSK3B	317	33	320	325	536	751	522	1141	589	553
ENSG00000082781.6	chr3	protein_coding	KNOWN	ITGB5	470	57	184	312	685	1339	1278	2454	1042	1104
ENSG00000082805.15	chr12	protein_coding	KNOWN	ERC1	228	17	204	162	197	195	127	246	112	93
ENSG00000082898.12	chr2	protein_coding	KNOWN	XPO1	2465	115	1383	1616	2077	2379	1616	2630	1316	1441
ENSG00000082929.4	chr4	protein_coding	KNOWN	C4orf6	0	0	0	0	1	0	0	0	0	0
ENSG00000082996.14	chr3	protein_coding	KNOWN	RNF13	311	97	964	661	1205	1635	1228	1878	858	658
ENSG00000083067.17	chr9	protein_coding	KNOWN	TRPM3	1	0	6	2	4	8	1	4	2	2
ENSG00000083093.5	chr16	protein_coding	KNOWN	PALB2	241	21	590	356	475	634	414	744	305	373
ENSG00000083097.10	chr6	protein_coding	KNOWN	DOPEY1	432	5	124	121	199	231	157	213	81	101
ENSG00000083099.6	chr6	protein_coding	KNOWN	LYRM2	248	72	453	840	1884	3146	1739	1589	561	479
ENSG00000083123.10	chr6	protein_coding	KNOWN	BCKDHB	358	42	301	421	598	990	908	2034	911	1013
ENSG00000083168.5	chr8	protein_coding	KNOWN	KAT6A	348	27	262	236	410	438	312	615	296	317
ENSG00000083223.13	chr9	protein_coding	KNOWN	ZCCHC6	389	8	123	149	234	217	150	225	92	112
ENSG00000083290.15	chr17	protein_coding	KNOWN	ULK2	1	0	6	1	0	4	1	1	1	1
ENSG00000083307.6	chr8	protein_coding	KNOWN	GRHL2	541	32	483	346	592	720	418	760	344	404
ENSG00000083312.13	chr5	protein_coding	KNOWN	TNPO1	2138	70	688	1053	1664	1837	1267	1865	884	984
ENSG00000083444.12	chr1	protein_coding	KNOWN	PLOD1	428	27	560	378	652	719	467	843	407	657
ENSG00000083454.17	chr17	protein_coding	KNOWN	P2RX5	0	0	2	6	25	12	15	3	1	0
ENSG00000083457.7	chr17	protein_coding	KNOWN	ITGAE	96	33	596	1422	1385	985	415	420	156	105
ENSG00000083520.10	chr13	protein_coding	KNOWN	DIS3	662	27	236	288	432	500	356	507	220	256
ENSG00000083535.11	chr13	protein_coding	KNOWN	PIBF1	158	10	151	111	141	171	100	153	90	103
ENSG00000083544.9	chr13	protein_coding	KNOWN	TDRD3	143	26	384	258	348	386	275	446	184	213
ENSG00000083622.8	chr7	antisense	NOVEL	AC000111.6	0	0	1	0	0	1	0	1	1	0
ENSG00000083635.7	chr13	protein_coding	KNOWN	NUFIP1	63	8	92	51	92	115	90	162	92	124
ENSG00000083642.14	chr13	protein_coding	KNOWN	PDS5B	385	21	143	158	155	140	104	180	90	72
ENSG00000083720.8	chr5	protein_coding	KNOWN	OXCT1	331	6	67	83	131	139	110	213	126	269
ENSG00000083750.8	chrX	protein_coding	KNOWN	RRAGB	88	5	34	49	69	90	101	174	78	78
ENSG00000083782.3	chr12	protein_coding	KNOWN	EPYC	0	0	0	0	2	0	0	0	4	0
ENSG00000083799.13	chr16	protein_coding	KNOWN	CYLD	185	20	96	131	237	364	284	562	275	313
ENSG00000083807.5	chr19	protein_coding	KNOWN	SLC27A5	223	59	786	2102	3568	2427	989	1120	489	273
ENSG00000083812.7	chr19	protein_coding	KNOWN	ZNF324	197	8	124	111	287	341	221	363	194	207
ENSG00000083814.8	chr19	protein_coding	KNOWN	ZNF671	1	0	0	1	2	3	1	1	2	1
ENSG00000083817.8	chr19	protein_coding	KNOWN	ZNF416	60	1	148	64	92	105	67	105	52	54
ENSG00000083828.11	chr19	protein_coding	KNOWN	ZNF586	78	20	283	179	348	419	315	384	158	130
ENSG00000083838.11	chr19	protein_coding	KNOWN	ZNF446	98	2	60	53	129	152	120	181	78	88
ENSG00000083842.8	chr19	protein_coding	KNOWN	ZNF8	3	0	4	8	5	8	7	14	3	4
ENSG00000083844.6	chr19	protein_coding	KNOWN	ZNF264	77	6	32	64	169	192	118	204	85	111
ENSG00000083845.4	chr19	protein_coding	KNOWN	RPS5	2652	1116	18556	18821	17861	27281	27753	52398	21682	9064
ENSG00000083857.9	chr4	protein_coding	KNOWN	FAT1	10852	239	4863	4477	7157	7669	4620	7584	3140	2896
ENSG00000083896.8	chr4	protein_coding	KNOWN	YTHDC1	559	12	167	126	352	315	215	264	114	182
ENSG00000083937.4	chr3	protein_coding	KNOWN	CHMP2B	307	89	740	533	974	1849	1937	4520	2326	1063
ENSG00000084070.7	chr1	protein_coding	KNOWN	SMAP2	96	25	163	116	295	466	412	944	530	325
ENSG00000084072.12	chr1	protein_coding	KNOWN	PPIE	304	51	286	493	735	866	1006	2113	1225	925
ENSG00000084073.4	chr1	protein_coding	KNOWN	ZMPSTE24	639	33	343	365	461	672	489	851	383	697
ENSG00000084090.9	chr2	protein_coding	KNOWN	STARD7	1623	484	2173	3605	11326	17096	10912	15664	5569	3442
ENSG00000084092.6	chr4	protein_coding	KNOWN	NOA1	267	63	677	968	1824	1971	1142	1645	640	546
ENSG00000084093.11	chr4	protein_coding	KNOWN	REST	269	14	101	149	288	327	260	568	251	339
ENSG00000084110.6	chr12	protein_coding	KNOWN	HAL	14	0	11	9	16	6	5	4	6	1
ENSG00000084112.10	chr12	protein_coding	KNOWN	SSH1	145	22	374	465	534	555	331	793	252	174
ENSG00000084207.11	chr11	protein_coding	KNOWN	GSTP1	3379	1416	5781	8909	20141	36084	40790	84027	44848	15320
ENSG00000084234.12	chr11	protein_coding	KNOWN	APLP2	1882	50	271	456	810	1089	803	1304	725	1525
ENSG00000084444.9	chr12	protein_coding	KNOWN	KIAA1467	113	8	119	88	179	233	133	213	126	142
ENSG00000084453.12	chr12	protein_coding	KNOWN	SLCO1A2	1	0	15	8	9	8	4	3	3	1
ENSG00000084463.2	chr12	protein_coding	KNOWN	WBP11	249	32	537	222	509	735	494	1183	596	629
ENSG00000084623.7	chr1	protein_coding	KNOWN	EIF3I	735	193	1666	1928	2853	4007	4369	10704	7650	7400
ENSG00000084628.5	chr1	protein_coding	KNOWN	NKAIN1	2	2	3	5	6	4	1	4	1	1
ENSG00000084636.12	chr1	protein_coding	KNOWN	COL16A1	5	4	7	4	7	6	5	5	6	5
ENSG00000084652.11	chr1	protein_coding	KNOWN	TXLNA	953	37	307	386	706	912	629	1172	565	752
ENSG00000084674.9	chr2	protein_coding	KNOWN	APOB	3	1	6	1	2	3	0	4	0	1
ENSG00000084676.11	chr2	protein_coding	KNOWN	NCOA1	249	17	208	249	442	483	328	662	247	332
ENSG00000084693.11	chr2	protein_coding	KNOWN	AGBL5	250	80	2699	1495	3238	3251	1604	1933	774	443
ENSG00000084710.9	chr2	protein_coding	KNOWN	EFR3B	49	6	21	48	56	61	44	110	44	48
ENSG00000084731.9	chr2	protein_coding	KNOWN	KIF3C	16	3	17	19	31	53	36	67	29	14
ENSG00000084733.6	chr2	protein_coding	KNOWN	RAB10	768	197	1371	1350	2716	4618	4528	9348	4224	2776
ENSG00000084734.4	chr2	protein_coding	KNOWN	GCKR	1	1	0	1	4	1	0	2	2	0
ENSG00000084754.6	chr2	protein_coding	KNOWN	HADHA	1294	40	700	876	1416	1511	950	1451	722	720
ENSG00000084764.6	chr2	protein_coding	KNOWN	MAPRE3	22	1	16	12	22	15	2	16	4	3
ENSG00000084774.9	chr2	protein_coding	KNOWN	CAD	1925	42	702	744	1626	1610	960	1515	590	563
ENSG00000085063.10	chr11	protein_coding	KNOWN	CD59	691	230	801	1337	4220	8708	7230	7949	2749	1780
ENSG00000085117.7	chr11	protein_coding	KNOWN	CD82	56	6	37	49	106	143	102	255	111	129
ENSG00000085185.10	chrX	protein_coding	KNOWN	BCORL1	24	3	24	15	20	10	8	24	8	9
ENSG00000085224.16	chrX	protein_coding	KNOWN	ATRX	904	11	123	126	190	227	171	211	100	127
ENSG00000085231.9	chr5	protein_coding	KNOWN	TAF9	512	197	1600	2908	4645	5290	3343	4141	1358	1198
ENSG00000085265.6	chr9	protein_coding	KNOWN	FCN1	1	0	4	0	7	1	3	9	1	0
ENSG00000085274.11	chr3	protein_coding	KNOWN	MYNN	264	24	254	269	498	569	389	497	232	259
ENSG00000085276.13	chr3	protein_coding	KNOWN	MECOM	124	5	79	74	103	101	68	105	41	67
ENSG00000085365.13	chr5	protein_coding	KNOWN	SCAMP1	415	91	453	590	1207	2080	1879	3108	1465	1362
ENSG00000085377.9	chr6	protein_coding	KNOWN	PREP	287	12	164	145	276	344	281	511	277	335
ENSG00000085382.7	chr6	protein_coding	KNOWN	HACE1	185	16	82	117	262	310	222	405	154	162
ENSG00000085415.11	chr18	protein_coding	KNOWN	SEH1L	548	137	1000	868	1636	3307	3139	7150	3187	1719
ENSG00000085433.11	chr1	protein_coding	KNOWN	WDR47	149	12	150	138	151	196	129	168	68	63
ENSG00000085449.10	chr2	protein_coding	KNOWN	WDFY1	404	43	225	314	570	760	658	1434	790	969
ENSG00000085465.11	chr1	protein_coding	KNOWN	OVGP1	22	0	23	17	36	42	17	38	21	19
ENSG00000085491.11	chr1	protein_coding	KNOWN	SLC25A24	411	32	202	312	537	869	799	1550	755	1115
ENSG00000085511.15	chr6	protein_coding	KNOWN	MAP3K4	552	33	590	305	542	642	386	638	265	286
ENSG00000085514.10	chr7	protein_coding	KNOWN	PILRA	38	3	24	11	26	36	11	22	4	6
ENSG00000085552.12	chr1	protein_coding	KNOWN	IGSF9	26	3	24	23	45	56	35	68	22	30
ENSG00000085563.10	chr7	protein_coding	KNOWN	ABCB1	473	6	54	81	113	120	75	141	69	72
ENSG00000085644.9	chr16	protein_coding	KNOWN	ZNF213	31	8	169	87	192	214	131	281	97	57
ENSG00000085662.9	chr7	protein_coding	KNOWN	AKR1B1	276	73	302	381	1047	1806	1712	3587	1513	1255
ENSG00000085719.7	chr8	protein_coding	KNOWN	CPNE3	607	27	572	554	565	650	481	907	427	587
ENSG00000085721.8	chr16	protein_coding	KNOWN	RRN3	363	17	155	169	249	296	178	347	139	324
ENSG00000085733.11	chr11	protein_coding	KNOWN	CTTN	1188	62	410	512	935	983	840	2152	1197	2687
ENSG00000085741.8	chr11	protein_coding	KNOWN	WNT11	0	1	0	2	0	1	2	3	0	2
ENSG00000085760.10	chr2	protein_coding	KNOWN	MTIF2	435	33	180	236	464	784	733	1297	708	782
ENSG00000085788.9	chr8	protein_coding	KNOWN	DDHD2	375	57	368	454	1064	1464	1100	1624	742	607
ENSG00000085831.11	chr1	protein_coding	KNOWN	TTC39A	103	25	174	220	493	718	549	875	366	213
ENSG00000085832.12	chr1	protein_coding	KNOWN	EPS15	233	44	468	402	459	572	509	1288	710	750
ENSG00000085840.7	chr1	protein_coding	KNOWN	ORC1	411	18	622	292	455	453	308	403	206	187
ENSG00000085871.4	chr4	protein_coding	KNOWN	MGST2	226	66	292	413	749	1540	1687	3647	1657	855
ENSG00000085872.10	chr19	protein_coding	KNOWN	CHERP	57	11	143	69	90	84	54	111	44	41
ENSG00000085978.17	chr2	protein_coding	KNOWN	ATG16L1	588	32	414	383	761	1051	785	1364	744	961
ENSG00000085982.9	chr2	protein_coding	KNOWN	USP40	433	20	195	218	476	733	530	1020	508	449
ENSG00000085998.9	chr1	protein_coding	KNOWN	POMGNT1	480	147	980	1412	5007	6428	3616	4283	1785	1149
ENSG00000085999.7	chr1	protein_coding	KNOWN	RAD54L	247	29	143	152	270	361	289	720	361	335
ENSG00000086015.15	chr1	protein_coding	KNOWN	MAST2	213	36	242	367	626	854	709	1478	598	564
ENSG00000086061.11	chr9	protein_coding	KNOWN	DNAJA1	1152	175	1202	1516	3626	6255	5021	6787	2816	2718
ENSG00000086062.8	chr9	protein_coding	KNOWN	B4GALT1	70	18	206	180	315	483	315	899	255	222
ENSG00000086065.9	chr9	protein_coding	KNOWN	CHMP5	172	63	275	300	458	719	753	2048	1381	1244
ENSG00000086102.14	chr9	protein_coding	KNOWN	NFX1	328	17	459	314	462	398	272	476	213	199
ENSG00000086159.8	chr12	protein_coding	KNOWN	AQP6	9	1	8	8	16	23	23	30	11	3
ENSG00000086189.5	chr5	protein_coding	KNOWN	DIMT1	242	67	388	456	997	1978	2092	2782	890	380
ENSG00000086200.12	chr5	protein_coding	KNOWN	IPO11	281	12	128	181	183	205	135	303	135	178
ENSG00000086205.12	chr11	protein_coding	KNOWN	FOLH1	1	1	4	2	2	3	2	2	0	0
ENSG00000086232.8	chr7	protein_coding	KNOWN	EIF2AK1	260	63	918	859	1672	2139	1314	2193	796	533
ENSG00000086288.7	chr7	protein_coding	KNOWN	NME8	0	2	0	1	0	0	0	0	0	0
ENSG00000086289.7	chr7	protein_coding	KNOWN	EPDR1	0	0	1	0	0	0	0	0	0	0
ENSG00000086300.11	chr7	protein_coding	KNOWN	SNX10	21	4	143	122	210	178	129	159	46	42
ENSG00000086475.10	chr10	protein_coding	KNOWN	SEPHS1	269	91	1407	1917	3363	3321	1737	2382	867	735
ENSG00000086504.11	chr16	protein_coding	KNOWN	MRPL28	258	65	265	379	786	1437	1639	3510	2259	1472
ENSG00000086544.2	chr19	protein_coding	KNOWN	ITPKC	75	7	64	82	213	309	263	375	195	170
ENSG00000086548.8	chr19	protein_coding	KNOWN	CEACAM6	375	44	684	228	405	546	468	1026	589	1122
ENSG00000086570.8	chr5	protein_coding	KNOWN	FAT2	2	0	1	5	1	1	2	7	4	5
ENSG00000086589.7	chr5	protein_coding	KNOWN	RBM22	286	20	712	276	385	428	313	529	268	423
ENSG00000086598.6	chr12	protein_coding	KNOWN	TMED2	1625	669	7082	11433	26440	25639	12229	12691	4893	3562
ENSG00000086619.9	chr1	protein_coding	KNOWN	ERO1LB	92	19	68	76	164	256	218	480	209	127
ENSG00000086666.14	chr15	protein_coding	KNOWN	ZFAND6	264	87	500	612	1071	1810	1688	2315	729	488
ENSG00000086696.5	chr16	protein_coding	KNOWN	HSD17B2	1	0	1	1	1	0	0	2	0	1
ENSG00000086712.8	chrX	protein_coding	KNOWN	TXLNG	156	18	107	134	221	240	195	316	139	289
ENSG00000086717.13	chrX	protein_coding	KNOWN	PPEF1	0	0	0	1	1	0	1	0	1	0
ENSG00000086730.12	chr7	protein_coding	KNOWN	LAT2	9	3	14	22	28	58	50	81	37	36
ENSG00000086758.11	chrX	protein_coding	KNOWN	HUWE1	1732	43	581	384	659	860	553	1257	471	520
ENSG00000086827.4	chr11	protein_coding	KNOWN	ZW10	563	13	405	305	403	438	287	438	228	299
ENSG00000086848.10	chr11	protein_coding	KNOWN	ALG9	93	6	164	150	242	195	142	241	105	101
ENSG00000086967.9	chr19	protein_coding	KNOWN	MYBPC2	1	0	3	1	0	1	0	0	0	0
ENSG00000086991.8	chr11	protein_coding	KNOWN	NOX4	1	0	1	1	1	5	0	4	1	0
ENSG00000087008.11	chr4	protein_coding	KNOWN	ACOX3	127	11	77	91	271	357	264	517	222	206
ENSG00000087053.14	chr11	protein_coding	KNOWN	MTMR2	301	92	1874	1748	2224	2457	1496	2611	1014	810
ENSG00000087074.7	chr19	protein_coding	KNOWN	PPP1R15A	313	55	462	433	1492	2129	1413	1708	616	444
ENSG00000087076.4	chr19	protein_coding	KNOWN	HSD17B14	0	0	0	3	2	2	2	0	0	0
ENSG00000087077.7	chr7	protein_coding	KNOWN	TRIP6	411	94	367	447	977	1668	1697	4216	2586	1932
ENSG00000087085.9	chr7	protein_coding	KNOWN	ACHE	2	1	3	4	3	3	3	3	1	1
ENSG00000087086.9	chr19	protein_coding	KNOWN	FTL	2036	4558	54328	15302	28107	25507	15230	21640	9031	5948
ENSG00000087087.14	chr7	protein_coding	KNOWN	SRRT	438	26	206	158	372	409	294	548	318	406
ENSG00000087088.15	chr19	protein_coding	KNOWN	BAX	155	13	394	447	752	628	312	316	108	90
ENSG00000087095.8	chr17	protein_coding	KNOWN	NLK	231	18	206	237	440	496	276	446	157	140
ENSG00000087111.16	chr17	protein_coding	KNOWN	PIGS	327	54	530	569	1300	1674	1036	1824	979	1119
ENSG00000087116.9	chr5	protein_coding	KNOWN	ADAMTS2	41	3	70	91	158	185	115	165	62	56
ENSG00000087128.5	chr4	protein_coding	KNOWN	TMPRSS11E	2	0	0	0	2	2	1	0	1	0
ENSG00000087152.11	chr17	protein_coding	KNOWN	ATXN7L3	239	42	440	537	1431	1499	887	1207	434	343
ENSG00000087157.14	chr17	protein_coding	KNOWN	PGS1	192	18	184	189	398	449	324	555	269	266
ENSG00000087191.8	chr17	protein_coding	KNOWN	PSMC5	142	34	212	525	504	701	675	1385	516	807
ENSG00000087206.12	chr5	protein_coding	KNOWN	UIMC1	280	19	145	186	359	425	323	672	345	385
ENSG00000087237.6	chr16	protein_coding	KNOWN	CETP	0	1	2	1	2	7	3	2	2	0
ENSG00000087245.8	chr16	protein_coding	KNOWN	MMP2	1	0	1	3	5	4	1	6	1	0
ENSG00000087250.4	chr16	protein_coding	KNOWN	MT3	2	9	36	11	11	15	5	21	6	3
ENSG00000087253.7	chr16	protein_coding	KNOWN	LPCAT2	312	26	156	197	366	630	514	1231	659	943
ENSG00000087258.9	chr16	protein_coding	KNOWN	GNAO1	0	1	1	6	2	2	3	2	0	0
ENSG00000087263.12	chr16	protein_coding	KNOWN	OGFOD1	297	18	246	179	273	410	338	696	425	899
ENSG00000087266.11	chr4	protein_coding	KNOWN	SH3BP2	649	75	790	702	1811	2451	1420	2356	858	575
ENSG00000087269.11	chr4	protein_coding	KNOWN	NOP14	522	22	220	252	468	567	364	660	334	544
ENSG00000087274.12	chr4	protein_coding	KNOWN	ADD1	556	62	350	373	735	1018	733	1421	795	1112
ENSG00000087299.7	chr14	protein_coding	KNOWN	L2HGDH	100	11	85	108	185	294	262	555	276	281
ENSG00000087301.4	chr14	protein_coding	KNOWN	TXNDC16	104	7	96	61	65	85	44	100	43	82
ENSG00000087302.4	chr14	protein_coding	KNOWN	C14orf166	284	90	293	601	2091	4011	3117	3669	1063	703
ENSG00000087303.12	chr14	protein_coding	KNOWN	NID2	0	1	6	2	3	3	1	4	2	1
ENSG00000087338.4	chr2	protein_coding	KNOWN	GMCL1	133	18	113	206	469	784	533	710	253	243
ENSG00000087365.10	chr11	protein_coding	KNOWN	SF3B2	930	36	256	252	719	878	655	1116	561	851
ENSG00000087448.5	chr12	protein_coding	KNOWN	KLHL42	424	23	211	376	662	895	647	1342	617	550
ENSG00000087460.18	chr20	protein_coding	KNOWN	GNAS	656	282	2426	1966	5106	9344	8316	14312	5087	2929
ENSG00000087470.13	chr12	protein_coding	KNOWN	DNM1L	698	42	451	563	915	1209	1015	1702	749	834
ENSG00000087494.11	chr12	protein_coding	KNOWN	PTHLH	1	0	2	1	0	2	0	0	1	0
ENSG00000087495.12	chr20	protein_coding	KNOWN	PHACTR3	0	0	5	2	2	3	2	3	3	0
ENSG00000087502.13	chr12	protein_coding	KNOWN	ERGIC2	373	48	270	327	873	1497	1094	1791	552	464
ENSG00000087510.5	chr20	protein_coding	KNOWN	TFAP2C	13	2	16	11	19	22	14	41	7	24
ENSG00000087586.13	chr20	protein_coding	KNOWN	AURKA	383	51	1412	686	872	1154	941	1833	1054	1485
ENSG00000087589.12	chr20	protein_coding	KNOWN	CASS4	1	0	1	0	1	2	1	0	1	0
ENSG00000087842.6	chrX	protein_coding	KNOWN	PIR	72	4	74	82	134	165	129	252	128	258
ENSG00000087884.10	chr11	protein_coding	KNOWN	AAMDC	48	26	78	200	775	1115	735	582	176	116
ENSG00000087903.8	chr19	protein_coding	KNOWN	RFX2	49	5	84	83	156	180	102	160	62	38
ENSG00000087916.7	chrX	protein_coding	KNOWN	SLC6A14	0	0	1	0	3	1	1	1	0	2
ENSG00000087995.11	chr17	protein_coding	KNOWN	METTL2A	223	33	278	426	659	995	826	1659	941	763
ENSG00000088002.7	chr19	protein_coding	KNOWN	SULT2B1	4	0	7	7	16	19	10	34	25	18
ENSG00000088035.11	chr1	protein_coding	KNOWN	ALG6	124	12	117	87	111	133	105	209	84	95
ENSG00000088038.13	chr19	protein_coding	KNOWN	CNOT3	58	9	207	45	83	82	65	146	86	116
ENSG00000088053.7	chr19	protein_coding	KNOWN	GP6	3	0	0	3	1	6	2	6	2	4
ENSG00000088179.4	chr2	protein_coding	KNOWN	PTPN4	519	43	552	542	1072	1316	873	1261	443	398
ENSG00000088205.8	chr2	protein_coding	KNOWN	DDX18	608	23	469	448	462	501	382	539	296	446
ENSG00000088247.11	chr19	protein_coding	KNOWN	KHSRP	352	42	1085	712	1029	1065	568	1369	533	589
ENSG00000088256.4	chr19	protein_coding	KNOWN	GNA11	378	88	638	824	2763	4221	2934	4639	1664	1097
ENSG00000088280.13	chr1	protein_coding	KNOWN	ASAP3	32	0	18	20	42	37	37	52	26	36
ENSG00000088298.7	chr20	protein_coding	KNOWN	EDEM2	227	99	511	710	2479	3662	2572	3355	1260	774
ENSG00000088305.14	chr20	protein_coding	KNOWN	DNMT3B	76	4	74	59	121	113	60	134	52	56
ENSG00000088320.3	chr20	protein_coding	KNOWN	REM1	1	0	0	1	0	0	0	0	0	0
ENSG00000088325.11	chr20	protein_coding	KNOWN	TPX2	609	22	705	344	480	513	374	643	375	387
ENSG00000088340.11	chr20	pseudogene	KNOWN	FER1L4	27	0	10	7	7	13	8	9	0	0
ENSG00000088356.4	chr20	protein_coding	KNOWN	PDRG1	51	37	193	340	1244	1837	984	774	264	232
ENSG00000088367.16	chr20	protein_coding	KNOWN	EPB41L1	57	8	124	64	115	133	111	254	108	97
ENSG00000088386.11	chr13	protein_coding	KNOWN	SLC15A1	1	0	1	1	1	0	3	1	0	1
ENSG00000088387.13	chr13	protein_coding	KNOWN	DOCK9	324	11	113	111	213	274	225	420	192	240
ENSG00000088448.10	chr13	protein_coding	KNOWN	ANKRD10	2440	120	811	1123	2813	3883	2923	4298	1813	1277
ENSG00000088451.6	chr13	protein_coding	KNOWN	TGDS	107	9	101	132	246	270	182	281	117	218
ENSG00000088538.12	chr3	protein_coding	KNOWN	DOCK3	2	1	3	0	3	4	0	2	0	1
ENSG00000088543.10	chr3	protein_coding	KNOWN	C3orf18	32	9	94	106	285	314	174	221	86	56
ENSG00000088682.9	chr16	protein_coding	KNOWN	COQ9	601	208	1252	2032	5368	8098	5857	7922	2976	1534
ENSG00000088726.11	chr3	protein_coding	KNOWN	TMEM40	0	2	4	3	0	3	0	1	1	0
ENSG00000088727.8	chr3	protein_coding	KNOWN	KIF9	63	31	222	570	1414	1307	635	576	202	119
ENSG00000088756.8	chr18	protein_coding	KNOWN	ARHGAP28	2	0	5	7	2	3	1	3	1	0
ENSG00000088766.6	chr20	protein_coding	KNOWN	CRLS1	425	138	665	1601	4186	5505	3329	3348	1089	755
ENSG00000088808.12	chr14	protein_coding	KNOWN	PPP1R13B	96	6	156	94	150	177	91	159	47	52
ENSG00000088812.13	chr20	protein_coding	KNOWN	ATRN	567	13	107	106	167	192	124	291	124	160
ENSG00000088826.13	chr20	protein_coding	KNOWN	SMOX	82	29	84	144	551	864	626	856	371	257
ENSG00000088827.8	chr20	protein_coding	KNOWN	SIGLEC1	3	2	2	1	3	8	5	2	1	1
ENSG00000088832.10	chr20	protein_coding	KNOWN	FKBP1A	234	100	1094	1776	4853	4369	1766	2044	735	400
ENSG00000088833.12	chr20	protein_coding	KNOWN	NSFL1C	102	15	105	115	163	233	290	492	343	375
ENSG00000088836.7	chr20	protein_coding	KNOWN	SLC4A11	123	8	171	73	157	167	98	160	76	111
ENSG00000088854.11	chr20	protein_coding	KNOWN	C20orf194	29	14	172	283	451	339	151	151	79	58
ENSG00000088876.7	chr20	protein_coding	KNOWN	ZNF343	97	9	36	68	187	202	128	239	115	102
ENSG00000088881.15	chr20	protein_coding	KNOWN	EBF4	0	0	2	3	2	9	4	6	4	1
ENSG00000088882.7	chr20	protein_coding	KNOWN	CPXM1	3	0	0	3	3	3	0	2	3	0
ENSG00000088888.13	chr20	protein_coding	KNOWN	MAVS	355	34	544	351	821	1116	821	1403	642	603
ENSG00000088899.10	chr20	protein_coding	KNOWN	LZTS3	52	14	37	52	153	284	237	387	170	109
ENSG00000088926.9	chr4	protein_coding	KNOWN	F11	1	0	3	26	1	2	2	2	0	0
ENSG00000088930.6	chr20	protein_coding	KNOWN	XRN2	1029	20	408	434	823	884	568	919	423	418
ENSG00000088970.11	chr20	processed_transcript	KNOWN	PLK1S1	101	9	101	100	167	195	132	240	105	138
ENSG00000088986.6	chr12	protein_coding	KNOWN	DYNLL1	593	307	2032	5616	9679	10956	4811	3994	1385	967
ENSG00000088992.13	chr12	protein_coding	KNOWN	TESC	539	225	1262	2408	12421	13072	5555	5122	1917	1204
ENSG00000089006.12	chr20	protein_coding	KNOWN	SNX5	1256	107	1859	1957	2616	2676	1812	2939	1521	1517
ENSG00000089009.11	chr12	protein_coding	KNOWN	RPL6	1213	365	7841	8454	6961	6187	4735	9111	4792	6066
ENSG00000089012.10	chr20	protein_coding	KNOWN	SIRPG	0	0	1	4	0	1	0	1	1	0
ENSG00000089022.9	chr12	protein_coding	KNOWN	MAPKAPK5	378	59	586	668	1917	2430	1505	2047	710	537
ENSG00000089041.12	chr12	protein_coding	KNOWN	P2RX7	1	0	4	3	8	4	2	4	4	5
ENSG00000089048.10	chr20	protein_coding	KNOWN	ESF1	117	2	44	41	77	74	41	49	14	35
ENSG00000089050.10	chr20	protein_coding	KNOWN	RBBP9	159	48	274	336	702	1088	839	1525	649	352
ENSG00000089053.8	chr12	protein_coding	KNOWN	ANAPC5	1837	434	2301	2910	8726	14810	11937	15309	5735	3367
ENSG00000089057.10	chr20	protein_coding	KNOWN	SLC23A2	125	12	73	71	161	141	79	162	42	44
ENSG00000089060.7	chr12	protein_coding	KNOWN	SLC24A6	290	20	180	161	477	583	415	833	387	402
ENSG00000089063.10	chr20	protein_coding	KNOWN	TMEM230	198	99	1292	2098	3478	3251	1707	2159	793	552
ENSG00000089091.11	chr20	protein_coding	KNOWN	DZANK1	11	3	13	13	30	32	16	30	7	5
ENSG00000089094.12	chr12	protein_coding	KNOWN	KDM2B	280	33	209	251	879	1321	961	1438	553	411
ENSG00000089101.13	chr20	protein_coding	KNOWN	C20orf26	2	0	9	4	5	5	8	11	2	1
ENSG00000089116.3	chr12	protein_coding	KNOWN	LHX5	0	2	1	1	1	1	0	0	0	0
ENSG00000089123.11	chr20	protein_coding	KNOWN	TASP1	155	11	81	128	224	336	316	412	174	127
ENSG00000089127.8	chr12	protein_coding	KNOWN	OAS1	679	41	686	554	795	1052	793	1415	764	1115
ENSG00000089154.6	chr12	protein_coding	KNOWN	GCN1L1	1926	43	467	509	957	1084	617	1056	436	466
ENSG00000089157.11	chr12	protein_coding	KNOWN	RPLP0	5082	2895	96128	56490	53116	51253	29642	41440	19242	12556
ENSG00000089159.11	chr12	protein_coding	KNOWN	PXN	191	55	592	471	1125	1499	985	2108	788	613
ENSG00000089163.4	chr12	protein_coding	KNOWN	SIRT4	7	0	5	2	9	11	12	18	8	11
ENSG00000089169.10	chr12	protein_coding	KNOWN	RPH3A	2	10	38	124	4	4	8	35	10	6
ENSG00000089177.13	chr20	protein_coding	KNOWN	KIF16B	131	7	93	58	76	96	66	89	41	92
ENSG00000089195.10	chr20	protein_coding	KNOWN	TRMT6	186	11	132	142	200	237	184	397	258	520
ENSG00000089199.5	chr20	protein_coding	KNOWN	CHGB	1	0	2	1	0	0	1	0	1	0
ENSG00000089220.4	chr12	protein_coding	KNOWN	PEBP1	1377	567	1761	2130	5261	13215	16334	32582	13583	6063
ENSG00000089225.15	chr12	protein_coding	KNOWN	TBX5	11	4	195	24	30	40	19	44	15	17
ENSG00000089234.11	chr12	protein_coding	KNOWN	BRAP	217	35	346	317	582	658	473	820	340	535
ENSG00000089248.6	chr12	protein_coding	KNOWN	ERP29	765	81	453	863	1731	2021	1538	3509	1974	2247
ENSG00000089250.14	chr12	protein_coding	KNOWN	NOS1	3	0	6	3	0	4	5	4	1	1
ENSG00000089280.14	chr16	protein_coding	KNOWN	FUS	389	26	592	466	396	351	191	327	117	170
ENSG00000089289.11	chrX	protein_coding	KNOWN	IGBP1	173	47	842	1018	940	903	658	1188	695	869
ENSG00000089327.10	chr19	protein_coding	KNOWN	FXYD5	192	93	544	326	680	1224	1254	2976	1125	640
ENSG00000089335.16	chr19	protein_coding	KNOWN	ZNF302	363	14	114	125	262	309	186	318	138	165
ENSG00000089351.10	chr19	protein_coding	KNOWN	GRAMD1A	8	2	39	22	31	43	25	43	22	10
ENSG00000089356.12	chr19	protein_coding	KNOWN	FXYD3	596	327	2006	4706	15444	16781	6612	6133	2037	1168
ENSG00000089472.12	chrX	protein_coding	KNOWN	HEPH	886	23	149	201	384	516	454	899	500	759
ENSG00000089486.12	chr16	protein_coding	KNOWN	CDIP1	0	0	3	1	2	2	0	1	2	2
ENSG00000089505.13	chr16	protein_coding	KNOWN	CMTM1	13	3	11	15	57	68	26	35	17	8
ENSG00000089558.4	chr17	protein_coding	KNOWN	KCNH4	0	0	0	1	1	2	0	3	2	0
ENSG00000089597.12	chr11	protein_coding	KNOWN	GANAB	1604	69	835	1040	1647	1951	1326	2384	1048	1123
ENSG00000089639.6	chr19	protein_coding	KNOWN	GMIP	40	6	132	77	116	168	128	183	108	143
ENSG00000089682.12	chrX	protein_coding	KNOWN	RBM41	148	4	39	58	103	101	70	138	47	71
ENSG00000089685.10	chr17	protein_coding	KNOWN	BIRC5	1245	574	2405	4371	15123	24741	16454	15515	4516	2849
ENSG00000089692.4	chr12	protein_coding	KNOWN	LAG3	2	0	4	2	7	4	3	4	4	1
ENSG00000089693.6	chr12	protein_coding	KNOWN	MLF2	591	277	986	1116	4590	8883	6801	9257	2475	1434
ENSG00000089723.5	chr14	protein_coding	KNOWN	OTUB2	25	12	43	79	155	229	180	246	131	84
ENSG00000089737.11	chr14	protein_coding	KNOWN	DDX24	1113	13	383	288	585	590	370	647	318	317
ENSG00000089775.6	chr14	protein_coding	KNOWN	ZBTB25	67	14	234	312	339	324	197	290	118	89
ENSG00000089818.12	chr12	protein_coding	KNOWN	NECAP1	264	53	393	465	548	718	774	1833	1383	876
ENSG00000089820.11	chrX	protein_coding	KNOWN	ARHGAP4	571	31	167	212	482	635	618	1424	945	931
ENSG00000089847.8	chr19	protein_coding	KNOWN	ANKRD24	5	0	9	7	14	5	3	6	4	7
ENSG00000089876.7	chr10	protein_coding	KNOWN	DHX32	317	12	295	246	375	516	397	826	530	825
ENSG00000089902.8	chr14	protein_coding	KNOWN	RCOR1	159	18	171	176	191	221	172	383	214	332
ENSG00000089916.13	chr14	protein_coding	KNOWN	GPATCH2L	584	23	251	220	367	395	282	550	253	310
ENSG00000090006.13	chr19	protein_coding	KNOWN	LTBP4	135	9	102	79	207	241	158	257	108	73
ENSG00000090013.5	chr19	protein_coding	KNOWN	BLVRB	254	121	451	577	1450	2933	3373	6901	3182	1421
ENSG00000090020.6	chr1	protein_coding	KNOWN	SLC9A1	51	11	130	46	85	128	62	225	78	82
ENSG00000090054.9	chr9	protein_coding	KNOWN	SPTLC1	421	26	298	333	422	438	388	713	452	764
ENSG00000090060.13	chr14	protein_coding	KNOWN	PAPOLA	728	173	1744	2902	3310	4559	3403	5857	2327	1687
ENSG00000090061.13	chr14	protein_coding	KNOWN	CCNK	93	17	245	188	377	435	243	435	138	100
ENSG00000090097.15	chr3	protein_coding	KNOWN	PCBP4	59	16	341	187	375	509	360	555	237	147
ENSG00000090104.7	chr1	protein_coding	KNOWN	RGS1	0	1	1	0	0	0	1	0	0	0
ENSG00000090238.7	chr16	protein_coding	KNOWN	YPEL3	9	11	68	57	96	101	26	42	20	9
ENSG00000090263.11	chr7	protein_coding	KNOWN	MRPS33	196	112	666	1216	2154	2961	2646	3461	1216	625
ENSG00000090266.8	chr7	protein_coding	KNOWN	NDUFB2	446	234	1749	6940	12944	10370	3793	3795	1507	913
ENSG00000090273.9	chr1	protein_coding	KNOWN	NUDC	165	22	123	160	210	366	412	1020	762	901
ENSG00000090316.11	chr4	protein_coding	KNOWN	MAEA	388	52	596	636	898	1103	976	1698	1033	1771
ENSG00000090339.4	chr19	protein_coding	KNOWN	ICAM1	143	5	119	70	133	172	118	193	69	97
ENSG00000090372.10	chr19	protein_coding	KNOWN	STRN4	424	90	655	546	1838	3259	2645	4062	1734	994
ENSG00000090376.4	chr12	protein_coding	KNOWN	IRAK3	2	0	1	1	1	2	4	2	0	1
ENSG00000090382.2	chr12	protein_coding	KNOWN	LYZ	1	0	2	1	4	7	5	7	1	1
ENSG00000090402.3	chr3	protein_coding	KNOWN	SI	0	1	4	3	4	1	1	2	0	0
ENSG00000090432.5	chr1	protein_coding	KNOWN	MUL1	322	48	344	291	504	903	989	2872	1829	1512
ENSG00000090447.7	chr16	protein_coding	KNOWN	TFAP4	236	36	1318	486	734	847	566	875	431	462
ENSG00000090470.10	chr15	protein_coding	KNOWN	PDCD7	123	11	188	235	333	425	253	387	212	223
ENSG00000090487.6	chr15	protein_coding	KNOWN	SPG21	296	125	2675	2242	3568	3671	2195	3019	1062	675
ENSG00000090512.7	chr3	protein_coding	KNOWN	FETUB	0	1	1	2	0	0	0	0	1	0
ENSG00000090520.6	chr3	protein_coding	KNOWN	DNAJB11	552	116	422	732	2571	3657	2458	3209	1298	1448
ENSG00000090530.5	chr3	protein_coding	KNOWN	LEPREL1	2	0	6	2	2	6	2	7	4	3
ENSG00000090534.13	chr3	protein_coding	KNOWN	THPO	0	0	0	2	0	1	0	0	0	0
ENSG00000090539.11	chr3	protein_coding	KNOWN	CHRD	1	0	1	1	3	2	2	0	1	0
ENSG00000090554.7	chr19	protein_coding	KNOWN	FLT3LG	2	3	8	3	12	26	12	11	4	6
ENSG00000090565.11	chr16	protein_coding	KNOWN	RAB11FIP3	156	27	167	165	542	992	672	1029	403	272
ENSG00000090581.5	chr16	protein_coding	KNOWN	GNPTG	265	72	291	541	2104	3017	1968	2051	753	454
ENSG00000090612.16	chr12	protein_coding	KNOWN	ZNF268	155	8	32	66	144	180	155	312	155	186
ENSG00000090615.8	chr12	protein_coding	KNOWN	GOLGA3	535	27	470	323	596	710	451	734	355	469
ENSG00000090621.9	chr1	protein_coding	KNOWN	PABPC4	950	65	2199	1233	1568	1550	854	1543	539	457
ENSG00000090659.13	chr19	protein_coding	KNOWN	CD209	0	1	1	2	1	0	2	1	0	0
ENSG00000090661.7	chr19	protein_coding	KNOWN	CERS4	92	37	193	244	684	888	638	904	411	277
ENSG00000090674.11	chr19	protein_coding	KNOWN	MCOLN1	64	16	159	86	93	180	133	309	153	164
ENSG00000090686.11	chr1	protein_coding	KNOWN	USP48	377	20	199	218	393	508	457	763	353	524
ENSG00000090776.5	chrX	protein_coding	KNOWN	EFNB1	184	23	117	122	238	489	438	1040	517	452
ENSG00000090857.9	chr16	protein_coding	KNOWN	PDPR	869	18	247	228	439	489	359	792	298	309
ENSG00000090861.11	chr16	protein_coding	KNOWN	AARS	1093	40	359	487	736	763	551	815	421	489
ENSG00000090863.7	chr16	protein_coding	KNOWN	GLG1	810	16	196	188	274	358	212	371	166	186
ENSG00000090889.10	chrX	protein_coding	KNOWN	KIF4A	317	3	85	121	172	196	139	250	113	153
ENSG00000090905.13	chr16	protein_coding	KNOWN	TNRC6A	485	23	286	233	436	356	254	424	168	184
ENSG00000090920.9	chr19	protein_coding	KNOWN	FCGBP	88	5	66	91	194	224	157	196	89	88
ENSG00000090924.10	chr19	protein_coding	KNOWN	PLEKHG2	18	1	13	19	39	60	38	56	22	14
ENSG00000090932.6	chr19	protein_coding	KNOWN	DLL3	20	9	170	274	530	438	172	150	58	29
ENSG00000090971.4	chr19	protein_coding	KNOWN	NAT14	16	5	27	35	182	273	95	151	73	36
ENSG00000090975.8	chr12	protein_coding	KNOWN	PITPNM2	63	6	88	72	227	254	134	285	111	90
ENSG00000090989.13	chr4	protein_coding	KNOWN	EXOC1	345	6	119	112	168	143	109	174	82	94
ENSG00000091009.6	chr5	protein_coding	KNOWN	RBM27	341	30	342	339	469	493	341	466	236	291
ENSG00000091010.4	chr5	protein_coding	KNOWN	POU4F3	0	0	0	0	0	1	1	0	0	0
ENSG00000091039.12	chr12	protein_coding	KNOWN	OSBPL8	387	34	138	175	337	638	571	1259	575	640
ENSG00000091073.15	chr7	protein_coding	KNOWN	DTX2	98	18	199	83	217	207	151	384	183	185
ENSG00000091106.14	chr2	protein_coding	KNOWN	NLRC4	0	0	0	0	1	0	0	0	0	0
ENSG00000091127.9	chr7	protein_coding	KNOWN	PUS7	307	19	240	222	376	451	378	766	421	573
ENSG00000091128.8	chr7	protein_coding	KNOWN	LAMB4	1	0	3	1	2	1	0	0	1	3
ENSG00000091129.15	chr7	protein_coding	KNOWN	NRCAM	6	0	8	5	6	2	5	10	1	0
ENSG00000091136.9	chr7	protein_coding	KNOWN	LAMB1	1423	34	277	311	651	671	413	749	278	326
ENSG00000091137.7	chr7	protein_coding	KNOWN	SLC26A4	12	0	2	4	6	1	9	5	2	1
ENSG00000091138.8	chr7	protein_coding	KNOWN	SLC26A3	0	0	1	0	0	0	0	0	0	0
ENSG00000091140.8	chr7	protein_coding	KNOWN	DLD	538	17	159	243	292	376	334	663	294	763
ENSG00000091157.9	chr18	protein_coding	KNOWN	WDR7	364	12	136	89	149	155	106	177	88	92
ENSG00000091164.8	chr18	protein_coding	KNOWN	TXNL1	371	95	415	493	890	1370	1482	3505	2117	1488
ENSG00000091181.15	chr3	protein_coding	KNOWN	IL5RA	2	0	2	0	1	2	0	1	0	1
ENSG00000091262.10	chr16	protein_coding	KNOWN	ABCC6	64	9	53	136	405	293	116	131	46	34
ENSG00000091317.7	chr3	protein_coding	KNOWN	CMTM6	1342	463	1496	2433	10750	17514	9215	10614	3853	3358
ENSG00000091409.10	chr2	protein_coding	KNOWN	ITGA6	7313	141	1093	1581	2805	3293	2237	3883	2152	2852
ENSG00000091428.13	chr2	protein_coding	KNOWN	RAPGEF4	10	0	5	7	5	5	2	2	2	1
ENSG00000091436.12	chr2	protein_coding	KNOWN	MLTK	295	31	184	225	428	689	637	1308	728	723
ENSG00000091482.5	chrX	protein_coding	KNOWN	SMPX	1	0	0	0	1	1	0	2	0	1
ENSG00000091483.6	chr1	protein_coding	KNOWN	FH	617	47	252	291	529	939	998	1999	1349	1661
ENSG00000091490.6	chr4	protein_coding	KNOWN	SEL1L3	1610	169	1643	2332	5009	6494	4061	6321	2725	2550
ENSG00000091513.10	chr3	protein_coding	KNOWN	TF	5	2	22	7	3	13	3	34	25	0
ENSG00000091527.11	chr3	protein_coding	KNOWN	CDV3	847	111	594	948	2264	3243	2486	4878	2185	2337
ENSG00000091536.12	chr17	protein_coding	KNOWN	MYO15A	6	1	1	10	3	7	3	6	2	3
ENSG00000091542.8	chr17	protein_coding	KNOWN	ALKBH5	520	232	2077	2218	5748	7552	4784	6137	2142	1394
ENSG00000091583.6	chr17	protein_coding	KNOWN	APOH	0	0	0	7	2	4	2	4	4	1
ENSG00000091592.11	chr17	protein_coding	KNOWN	NLRP1	18	2	8	7	8	4	12	14	4	1
ENSG00000091622.11	chr17	protein_coding	KNOWN	ACKR6	129	21	115	144	433	523	323	611	236	203
ENSG00000091640.3	chr17	protein_coding	KNOWN	SPAG7	148	57	282	394	700	979	1146	2480	977	591
ENSG00000091651.4	chr16	protein_coding	KNOWN	ORC6	287	55	459	550	983	1733	2039	3295	1037	553
ENSG00000091656.11	chr8	protein_coding	KNOWN	ZFHX4	1	0	6	10	3	2	5	1	1	1
ENSG00000091664.7	chr11	protein_coding	KNOWN	SLC17A6	0	1	4	0	0	1	2	0	0	0
ENSG00000091704.5	chr7	protein_coding	KNOWN	CPA1	1	0	0	1	1	1	0	2	0	0
ENSG00000091732.11	chr7	protein_coding	KNOWN	ZC3HC1	128	24	219	253	488	603	421	697	333	525
ENSG00000091831.16	chr6	protein_coding	KNOWN	ESR1	1	2	2	4	4	5	1	3	1	0
ENSG00000091844.3	chr6	protein_coding	KNOWN	RGS17	4	0	2	4	2	4	4	2	1	1
ENSG00000091879.9	chr8	protein_coding	KNOWN	ANGPT2	0	0	1	1	3	2	0	2	2	0
ENSG00000091947.5	chr17	protein_coding	KNOWN	TMEM101	316	56	241	350	741	991	943	2325	1590	1107
ENSG00000091972.14	chr3	protein_coding	KNOWN	CD200	1	0	0	0	0	1	0	0	0	1
ENSG00000091986.11	chr3	protein_coding	KNOWN	CCDC80	3	0	7	10	3	6	3	9	2	2
ENSG00000092010.10	chr14	protein_coding	KNOWN	PSME1	552	148	498	655	1738	3240	3701	7722	4680	3501
ENSG00000092020.6	chr14	protein_coding	KNOWN	PPP2R3C	88	20	206	229	543	829	519	764	241	190
ENSG00000092036.12	chr14	protein_coding	KNOWN	HAUS4	203	21	206	300	571	721	609	869	540	501
ENSG00000092051.12	chr14	protein_coding	KNOWN	JPH4	3	0	1	1	1	4	0	5	1	1
ENSG00000092054.12	chr14	protein_coding	KNOWN	MYH7	2	0	5	1	0	1	1	1	1	1
ENSG00000092067.5	chr14	protein_coding	KNOWN	CEBPE	0	0	0	0	0	1	1	0	0	0
ENSG00000092068.14	chr14	protein_coding	KNOWN	SLC7A8	4	1	56	26	52	64	36	85	33	13
ENSG00000092094.6	chr14	protein_coding	KNOWN	OSGEP	218	28	128	180	401	833	928	1707	689	285
ENSG00000092096.10	chr14	protein_coding	KNOWN	SLC22A17	0	0	3	0	0	2	0	1	0	0
ENSG00000092098.12	chr14	protein_coding	KNOWN	RNF31	191	20	123	132	392	565	450	730	399	318
ENSG00000092108.16	chr14	protein_coding	KNOWN	SCFD1	286	25	357	370	581	628	463	722	242	380
ENSG00000092140.10	chr14	protein_coding	KNOWN	G2E3	320	28	226	289	338	374	234	333	153	203
ENSG00000092148.8	chr14	protein_coding	KNOWN	HECTD1	3620	51	523	525	1037	1202	810	1415	632	752
ENSG00000092199.13	chr14	protein_coding	KNOWN	HNRNPC	1806	192	1415	1319	2642	3631	2978	5564	3729	6158
ENSG00000092200.8	chr14	protein_coding	KNOWN	RPGRIP1	0	0	1	2	3	0	3	1	2	1
ENSG00000092201.5	chr14	protein_coding	KNOWN	SUPT16H	798	24	216	195	404	369	264	410	168	222
ENSG00000092203.9	chr14	protein_coding	KNOWN	TOX4	230	28	363	223	413	518	373	831	677	790
ENSG00000092208.12	chr14	protein_coding	KNOWN	GEMIN2	68	10	67	105	187	242	222	438	205	177
ENSG00000092295.7	chr14	protein_coding	KNOWN	TGM1	46	1	35	24	75	60	32	42	15	12
ENSG00000092330.11	chr14	protein_coding	KNOWN	TINF2	288	97	432	485	1582	3266	2719	3600	1226	665
ENSG00000092345.9	chr3	protein_coding	KNOWN	DAZL	0	1	2	2	5	0	1	1	0	0
ENSG00000092377.9	chrY	protein_coding	KNOWN	TBL1Y	2	3	118	19	35	92	28	21	12	11
ENSG00000092421.12	chr5	protein_coding	KNOWN	SEMA6A	645	37	466	350	514	626	435	1434	528	525
ENSG00000092439.9	chr15	protein_coding	KNOWN	TRPM7	779	50	311	414	796	1117	966	1694	777	739
ENSG00000092445.7	chr15	protein_coding	KNOWN	TYRO3	386	56	282	392	1074	1935	1472	2303	965	602
ENSG00000092470.7	chr15	protein_coding	KNOWN	WDR76	384	28	515	444	618	725	602	745	370	392
ENSG00000092529.18	chr15	protein_coding	KNOWN	CAPN3	0	0	2	1	0	0	0	1	0	1
ENSG00000092531.5	chr15	protein_coding	KNOWN	SNAP23	149	38	300	338	551	970	1142	2117	987	525
ENSG00000092607.9	chr1	protein_coding	KNOWN	TBX15	3	0	7	5	6	6	5	15	6	1
ENSG00000092621.7	chr1	protein_coding	KNOWN	PHGDH	592	35	394	362	654	732	649	1310	682	1191
ENSG00000092758.11	chr20	protein_coding	KNOWN	COL9A3	43	19	57	90	379	543	361	492	165	105
ENSG00000092820.13	chr6	protein_coding	KNOWN	EZR	1776	50	740	811	1168	1207	889	1222	594	865
ENSG00000092841.14	chr12	protein_coding	KNOWN	MYL6	1471	595	2116	3316	6788	15420	20996	35058	12427	4477
ENSG00000092847.6	chr1	protein_coding	KNOWN	AGO1	330	39	211	298	612	1160	951	2209	952	629
ENSG00000092850.7	chr1	protein_coding	KNOWN	TEKT2	1	0	0	1	1	3	3	7	1	2
ENSG00000092853.9	chr1	protein_coding	KNOWN	CLSPN	392	11	74	125	180	181	119	178	70	95
ENSG00000092871.12	chr17	protein_coding	KNOWN	RFFL	58	12	393	249	424	550	281	434	165	85
ENSG00000092929.7	chr17	protein_coding	KNOWN	UNC13D	6	0	8	8	10	14	15	18	8	11
[truncated: 45,818 more rows]
