# Supplementary material for: Extensive localization of long noncoding RNAs to the cytosol and mono- and polyribosomal complexes
Source: Genome Biol. 2014 Jan 7;15(1):R6. doi: 10.1186/gb-2014-15-1-r6 (PMC4053777; doi:10.1186/gb-2014-15-1-r6)
Supplement: Additional file 5 — Table showing the normalized read counts for each cluster in Figure 4A. [file gb-2014-15-1-r6-S5.xlsx]

## Sheet: countsClusteredNormalized.txt
Additional file 5) Table with normalized read counts for all genes per sequenced fraction per cluster.
Clusters from Figure 4A are numbered I-XI. The corresponding cluster names can be derived from the table on the right.
gene_id	chromosome	gene_type	gene_status	gene_name	Cluster	nuclear	free	40S60S	80S (monosome)	2x ribo	3x ribo	4x ribo	5x ribo	6x ribo	>6x ribo		cluster	type
ENSG00000000460.12	chr1	protein_coding	KNOWN	C1orf112	I	5.89	3.812	4.628	4.205	4.15	3.856	3.663	3.512	3.53	3.729		I	nuclear1
ENSG00000003393.10	chr2	protein_coding	KNOWN	ALS2	I	5.618	4.101	4.123	3.884	3.925	3.859	3.942	4.078	4.137	4.41		II	nuclear2
ENSG00000003756.12	chr3	protein_coding	KNOWN	RBM5	I	6.225	3.729	5.126	4.436	4.181	3.695	3.19	2.998	2.857	3.241		III	free1
ENSG00000004534.10	chr3	protein_coding	KNOWN	RBM6	I	5.475	4.226	4.075	3.891	4.112	3.932	3.898	3.784	3.998	4.308		IV	free2
ENSG00000004660.10	chr17	protein_coding	KNOWN	CAMKK1	I	5.071	1.967	3.606	3.899	3.964	3.746	3.398	3.704	3.831	4.205		V	40S60S
ENSG00000004864.9	chr7	protein_coding	KNOWN	SLC25A13	I	5.526	3.964	4.768	4.376	4.452	4.069	3.95	3.938	4.127	4.425		VI	80S / 2 ribo
ENSG00000005007.8	chr19	protein_coding	KNOWN	UPF1	I	6.359	3.964	4.429	4.121	4.577	4.088	3.768	3.824	3.726	4.007		VII	2 ribo / 3 ribo
ENSG00000005339.8	chr16	protein_coding	KNOWN	CREBBP	I	5.066	3.89	5.141	4.524	4.007	3.466	3.432	3.925	3.753	3.937		VIII	3 ribo / 4 ribo
ENSG00000005801.12	chr11	protein_coding	KNOWN	ZNF195	I	6.037	4.034	5.216	4.992	5.078	4.779	4.496	4.145	4.042	3.994		IX	5 ribo / 6 ribo
ENSG00000005810.13	chr13	protein_coding	KNOWN	MYCBP2	I	6.899	3.45	4.331	4.242	3.531	3.53	3.363	3.369	3.545	3.994		X	>6 ribo
ENSG00000005884.13	chr17	protein_coding	KNOWN	ITGA3	I	5.922	4.101	3.984	3.852	4.066	3.923	3.672	3.835	3.928	4.269		XI	nonspecific
ENSG00000005955.8	chr17	protein_coding	KNOWN	GGNBP2	I	5.701	3.964	3.878	4.29	4.123	3.899	3.639	3.453	3.399	4.113
ENSG00000006125.12	chr17	protein_coding	KNOWN	AP2B1	I	5.977	4.499	5.922	5.447	4.678	4.469	4.374	4.717	4.779	5.378
ENSG00000006459.6	chr7	protein_coding	KNOWN	JHDM1D	I	6.342	4.449	4.472	4.659	4.363	4.338	4.417	4.608	4.708	5.375
ENSG00000006744.13	chr17	protein_coding	KNOWN	ELAC2	I	6.891	4.641	4.962	4.902	4.685	4.483	4.591	4.686	4.951	5.84
ENSG00000007392.12	chr16	protein_coding	KNOWN	LUC7L	I	6.194	3.729	4.22	4.101	4.051	3.312	3.143	3.173	3.179	4.336
ENSG00000008710.13	chr16	protein_coding	KNOWN	PKD1	I	6.06	4.165	4.345	3.982	4.63	4.304	3.996	4.111	3.899	3.762
ENSG00000008869.7	chr2	protein_coding	KNOWN	HEATR5B	I	6.82	3.964	4.325	4.331	4.227	3.486	3.223	3.21	2.508	3.107
ENSG00000009413.11	chr6	protein_coding	KNOWN	REV3L	I	6.431	4.499	4.792	4.626	4.709	4.447	4.104	4.178	3.746	4.357
ENSG00000009954.6	chr7	protein_coding	KNOWN	BAZ1B	I	6.929	4.963	5.496	5.293	5.14	4.826	4.662	4.996	4.889	5.557
ENSG00000010292.8	chr12	protein_coding	KNOWN	NCAPD2	I	7.17	4.77	5.28	5.29	5.094	4.851	4.778	5.004	5.079	5.547
ENSG00000011275.14	chr7	protein_coding	KNOWN	RNF216	I	5.737	3.729	4.594	4.141	4.119	3.753	3.695	3.684	4.02	4.836
ENSG00000011376.5	chr3	protein_coding	KNOWN	LARS2	I	6.28	2.813	3.43	3.618	3.394	3.275	3.157	3.397	3.522	4.379
ENSG00000011405.9	chr11	protein_coding	KNOWN	PIK3C2A	I	6.306	4.811	4.594	4.967	4.846	4.672	4.614	4.745	4.711	5.435
ENSG00000011426.6	chr7	protein_coding	KNOWN	ANLN	I	7.127	4.396	6.307	5.665	5.152	4.675	4.199	4.126	4.074	4.368
ENSG00000011454.12	chr9	protein_coding	KNOWN	RABGAP1	I	5.737	3.549	5.083	4.489	3.791	3.534	3.235	3.365	3.705	3.644
ENSG00000012048.15	chr17	protein_coding	KNOWN	BRCA1	I	5.998	4.226	3.793	4.249	4.04	3.896	3.906	4.113	4.39	4.505
ENSG00000012660.9	chr6	protein_coding	KNOWN	ELOVL5	I	5.903	4.686	5.54	5	4.763	4.493	4.182	4.479	4.762	5.66
ENSG00000013364.14	chr16	protein_coding	KNOWN	MVP	I	5.668	2.644	2.889	3.268	3.755	3.606	3.544	3.446	3.969	4.4
ENSG00000013375.10	chr6	protein_coding	KNOWN	PGM3	I	6.662	4.165	4.945	4.76	4.401	4.13	4.111	4.034	4.25	5.28
ENSG00000013441.11	chr2	protein_coding	KNOWN	CLK1	I	7.132	4.449	5.164	4.617	4.157	3.706	3.523	3.418	3.408	3.626
ENSG00000013573.12	chr12	protein_coding	KNOWN	DDX11	I	6.504	3.45	4.478	4.074	4.327	3.831	3.292	3.567	3.733	3.81
ENSG00000013588.5	chr12	protein_coding	KNOWN	GPRC5A	I	6.272	5.422	5.945	5.417	5.146	4.808	4.643	5.104	5.058	5.404
ENSG00000014123.9	chr6	protein_coding	KNOWN	UFL1	I	6.81	3.549	4.338	4.765	4.018	3.646	3.279	3.397	3.53	4.319
ENSG00000015133.14	chr14	protein_coding	KNOWN	CCDC88C	I	5.019	3.102	4.753	4.584	4.137	3.62	3.369	3.358	3.553	4.181
ENSG00000015479.13	chr5	protein_coding	KNOWN	MATR3	I	8.731	6.548	8.056	7.546	7.03	6.688	6.515	6.419	6.415	6.721
ENSG00000018510.8	chr2	protein_coding	KNOWN	AGPS	I	6.257	4.686	4.227	5.028	4.699	4.614	4.397	4.431	4.691	5.63
ENSG00000018699.7	chr2	protein_coding	KNOWN	TTC27	I	5.773	3.642	3.85	3.86	3.628	3.595	3.481	3.446	3.85	4.384
ENSG00000021776.6	chr15	protein_coding	KNOWN	AQR	I	6.449	3.812	4.422	4.032	3.921	3.474	3.31	3.057	3.138	3.608
ENSG00000023228.8	chr2	protein_coding	KNOWN	NDUFS1	I	6.914	4.926	4.831	5.278	5.457	5.467	5.43	5.227	5.565	5.896
ENSG00000023516.7	chr13	protein_coding	KNOWN	AKAP11	I	5.953	3.549	4.717	5.26	4.692	4.215	3.957	4.1	3.975	4.125
ENSG00000024048.6	chr6	protein_coding	KNOWN	UBR2	I	6.715	3.812	3.822	3.937	3.563	3.213	3.235	3.197	3.237	3.447
ENSG00000025800.9	chr1	protein_coding	KNOWN	KPNA6	I	6.063	4.101	4.227	4.343	4.109	3.981	3.754	4.208	4.513	5.186
ENSG00000026508.12	chr11	protein_coding	KNOWN	CD44	I	7.303	5.196	7.037	6.084	5.256	4.779	4.64	5.118	5.305	5.759
ENSG00000028310.13	chr5	protein_coding	KNOWN	BRD9	I	5.98	3.549	4.227	4.046	3.817	3.602	3.6	3.954	4.167	4.363
ENSG00000029363.11	chr6	protein_coding	KNOWN	BCLAF1	I	8.179	4.342	5.083	5.035	5.076	4.703	4.445	4.372	4.481	5.14
ENSG00000030066.9	chr11	protein_coding	KNOWN	NUP160	I	6.196	3.812	4.291	4.65	3.88	3.678	3.549	3.829	3.656	3.81
ENSG00000033050.3	chr7	protein_coding	KNOWN	ABCF2	I	6.562	4.926	5.795	5.308	5.248	5.048	4.976	4.945	5.473	5.922
ENSG00000033100.10	chr7	protein_coding	KNOWN	CHPF2	I	5.89	4.034	3.108	3.589	4.105	3.941	3.79	4.214	4.287	4.687
ENSG00000033178.7	chr4	protein_coding	KNOWN	UBA6	I	6.647	2.23	3.841	4.067	3.648	3.378	3.34	2.917	3.043	3.015
ENSG00000033867.12	chr3	protein_coding	KNOWN	SLC4A7	I	6.814	4.811	5.447	4.974	4.554	4.193	3.857	3.669	4.003	4.257
ENSG00000034063.9	chr19	processed_transcript	KNOWN	UHRF1	I	5.766	3.45	3.257	3.709	4.119	3.624	3.34	3.387	3.425	4.325
ENSG00000035928.10	chr4	protein_coding	KNOWN	RFC1	I	6.255	2.451	4.594	4.607	4.181	3.952	3.57	3.598	3.712	4.199
ENSG00000038219.8	chr4	protein_coding	KNOWN	BOD1L1	I	6.429	3.89	3.65	3.828	4.509	3.97	3.292	2.767	2.554	2.811
ENSG00000038382.13	chr5	protein_coding	KNOWN	TRIO	I	7.422	4.226	4.692	4.174	4.174	4.091	3.629	3.976	4.014	4.49
ENSG00000041802.6	chr3	protein_coding	KNOWN	LSG1	I	6.69	4.101	4.403	4.365	4.346	3.975	3.849	4.011	4.597	6.142
ENSG00000042445.9	chr2	protein_coding	KNOWN	RETSAT	I	7.562	5.165	5.67	5.867	5.443	5.136	5.034	5.136	5.448	6.138
ENSG00000044115.15	chr5	protein_coding	KNOWN	CTNNA1	I	8.065	5.226	5.546	5.302	5.596	5.354	5.404	5.334	5.567	6.097
ENSG00000044574.7	chr9	protein_coding	KNOWN	HSPA5	I	6.048	4.285	5.551	5.173	4.033	3.796	3.973	3.947	4.177	4.813
ENSG00000046604.8	chr18	protein_coding	KNOWN	DSG2	I	7.746	5.791	5.918	6.058	5.363	5.173	5.095	5.552	5.697	6.44
ENSG00000047315.10	chr4	protein_coding	KNOWN	POLR2B	I	7.854	4.396	4.153	4.326	4.697	4.392	4.386	4.544	4.922	5.9
ENSG00000047365.7	chr4	protein_coding	KNOWN	ARAP2	I	5.974	4.165	4.566	4.141	3.573	3.399	3.197	3.28	3.265	3.721
ENSG00000047849.17	chr3	protein_coding	KNOWN	MAP4	I	6.44	4.034	5.034	4.343	4.188	3.853	3.61	4.058	4.182	4.49
ENSG00000048649.9	chr11	protein_coding	KNOWN	RSF1	I	5.887	4.101	5.083	4.944	4.281	3.667	3.432	3.516	3.373	3.871
ENSG00000048707.9	chr1	protein_coding	KNOWN	VPS13D	I	6.498	3.102	4.263	3.646	3.505	3.587	3.183	3.449	3.506	3.353
ENSG00000049759.12	chr18	protein_coding	KNOWN	NEDD4L	I	5.311	3.642	4.733	3.836	3.439	3.576	3.229	3.619	3.986	4.054
ENSG00000052841.10	chr11	protein_coding	KNOWN	TTC17	I	6.596	4.101	5.635	5.612	5.106	4.818	4.643	4.395	4.505	5.01
ENSG00000054118.9	chr1	protein_coding	KNOWN	THRAP3	I	6.481	3.228	4.067	4.046	3.925	3.49	3.223	3.34	3.553	3.871
ENSG00000055044.6	chr2	protein_coding	KNOWN	NOP58	I	7.284	4.396	5.122	5.311	5.002	4.422	4.336	4.157	3.975	4.976
ENSG00000055130.11	chr7	protein_coding	KNOWN	CUL1	I	5.316	3.964	5.005	4.631	4.303	3.726	3.629	3.707	3.753	4.813
ENSG00000055332.11	chr2	protein_coding	KNOWN	EIF2AK2	I	6.368	4.285	5.23	4.631	4.284	3.961	4.014	4.472	4.567	5.313
ENSG00000055609.13	chr7	protein_coding	KNOWN	KMT2C	I	6.422	5.067	6.259	5.26	4.6	4.34	4.058	4.212	3.88	3.966
ENSG00000056097.11	chr5	protein_coding	KNOWN	ZFR	I	6.235	4.499	5.996	5.299	4.84	4.315	4.104	4.031	4.147	4.495
ENSG00000056736.5	chr3	protein_coding	KNOWN	IL17RB	I	6.294	4.396	4.792	5.063	4.95	4.696	4.776	4.928	4.934	5.28
ENSG00000058272.11	chr12	protein_coding	KNOWN	PPP1R12A	I	6.363	3.228	4.378	4.415	3.851	3.325	3.164	2.761	3.086	3.496
ENSG00000058673.11	chr1	protein_coding	KNOWN	ZC3H11A	I	6.839	3.642	3.734	4.141	4.087	3.716	3.741	4.091	3.946	4.524
ENSG00000059573.4	chr10	protein_coding	KNOWN	ALDH18A1	I	7.686	4.851	5.543	5.441	5.257	4.983	4.91	5.019	5.041	5.649
ENSG00000060339.9	chr10	protein_coding	KNOWN	CCAR1	I	6.113	3.729	4.763	3.989	3.83	3.251	3.19	3.106	3.043	3.679
ENSG00000061936.5	chr12	protein_coding	KNOWN	SFSWAP	I	5.769	4.342	4.577	4.101	4.357	4.083	3.853	3.696	3.887	4.415
ENSG00000062038.9	chr16	protein_coding	KNOWN	CDH3	I	6.627	5.572	5.893	4.952	4.842	4.673	4.52	4.172	4.544	4.699
ENSG00000062716.6	chr17	protein_coding	KNOWN	VMP1	I	7.347	5.196	6.441	5.719	5.045	4.811	4.863	5.079	5.83	6.312
ENSG00000062822.8	chr19	protein_coding	KNOWN	POLD1	I	5.953	3.964	4.331	4.273	4.433	3.92	3.481	3.071	3.449	3.856
ENSG00000064012.17	chr2	protein_coding	KNOWN	CASP8	I	5.8	3.343	4.391	4.765	4.592	4.229	3.653	3.493	3.416	3.794
ENSG00000064102.10	chr12	protein_coding	KNOWN	ASUN	I	5.719	3.642	5.406	4.992	4.354	4.163	4.234	4.317	4.513	5.49
ENSG00000064313.7	chr8	protein_coding	KNOWN	TAF2	I	5.69	3.45	4.263	4.108	4.018	3.878	3.605	3.512	3.818	4.394
ENSG00000064419.9	chr7	protein_coding	KNOWN	TNPO3	I	6.436	4.999	4.676	4.941	4.89	4.775	4.618	4.621	5.074	5.728
ENSG00000064607.12	chr19	protein_coding	KNOWN	SUGP2	I	7.355	4.641	5.099	5.642	5.737	4.832	4.501	4.472	4.493	4.665
ENSG00000064651.9	chr5	protein_coding	KNOWN	SLC12A2	I	10.37	6.989	7.227	6.974	6.792	6.658	6.601	6.729	6.872	7.753
ENSG00000064687.8	chr19	protein_coding	KNOWN	ABCA7	I	5.817	3.642	3.774	4.399	5.089	4.63	3.845	3.634	3.67	3.626
ENSG00000065154.7	chr10	protein_coding	KNOWN	OAT	I	6.022	4.285	4.191	4.261	3.901	3.972	4.152	4.149	4.31	5.319
ENSG00000065183.10	chr1	protein_coding	KNOWN	WDR3	I	6.564	2.644	3.479	3.778	3.628	3.564	3.459	3.661	3.733	4.5
ENSG00000065243.14	chr1	protein_coding	KNOWN	PKN2	I	6.173	3.642	4.422	4.06	3.537	3.391	3.095	3.585	3.746	4.405
ENSG00000065328.12	chr10	protein_coding	KNOWN	MCM10	I	5.817	2.451	4.304	4.06	3.737	3.474	3.235	3.31	3.598	4.485
ENSG00000065526.6	chr1	protein_coding	KNOWN	SPEN	I	5.883	4.165	4.331	3.803	3.45	3.213	2.8	3.947	3.408	3.704
ENSG00000065613.9	chr10	protein_coding	KNOWN	SLK	I	7.201	4.226	3.169	3.682	3.769	3.613	3.459	3.49	3.685	4.678
ENSG00000065883.10	chr7	protein_coding	KNOWN	CDK13	I	5.912	4.101	5.042	4.554	4.23	3.84	3.837	3.798	3.94	4.217
ENSG00000066084.8	chr12	protein_coding	KNOWN	DIP2B	I	6.091	4.226	3.573	3.618	3.795	3.793	3.781	4.022	4.014	4.695
ENSG00000066135.8	chr1	protein_coding	KNOWN	KDM4A	I	5.373	3.45	3.299	3.891	3.855	3.78	3.741	3.803	3.831	4.319
ENSG00000066422.4	chr3	protein_coding	KNOWN	ZBTB11	I	6.028	3.729	4.66	4.509	4.095	3.635	3.409	3.347	3.53	3.687
ENSG00000066777.4	chr8	protein_coding	KNOWN	ARFGEF1	I	5.977	3.89	4.566	4.458	3.905	3.502	3.292	3.415	3.32	4.067
ENSG00000067057.11	chr10	protein_coding	KNOWN	PFKP	I	6.504	4.165	5.38	4.79	4.745	4.342	4.253	4.307	4.648	5.463
ENSG00000067225.13	chr15	protein_coding	KNOWN	PKM	I	9.393	7.255	8.214	7.415	7.42	7.274	7.254	7.337	7.929	8.58
ENSG00000067334.9	chr1	protein_coding	KNOWN	DNTTIP2	I	6.157	4.342	5.638	5.223	4.766	4.426	4.309	4.139	4.283	4.805
ENSG00000067596.6	chr17	protein_coding	KNOWN	DHX8	I	6.342	3.729	4.671	4.504	4.416	4.207	4.011	4.089	4.142	4.505
ENSG00000067798.9	chr12	protein_coding	KNOWN	NAV3	I	6.473	5.033	6.03	5.173	4.993	4.443	4.146	4.24	4.187	4.175
ENSG00000068366.14	chrX	protein_coding	KNOWN	ACSL4	I	6.154	3.642	4.051	4.388	4.01	3.76	3.502	3.649	3.874	4.678
ENSG00000068654.11	chr2	protein_coding	KNOWN	POLR1A	I	6.877	4.342	4.478	4.025	4.272	4.112	3.741	3.911	3.868	4.074
ENSG00000068793.13	chr15	protein_coding	KNOWN	CYFIP1	I	6.388	3.964	4.864	4.41	4.112	3.992	3.768	3.893	3.981	4.1
ENSG00000068878.10	chr2	protein_coding	KNOWN	PSME4	I	6.384	3.89	4.496	4.285	3.489	3.598	3.614	4.445	4.368	5.083
ENSG00000069248.8	chr1	protein_coding	KNOWN	NUP133	I	6.914	3.642	4.397	4.224	4.077	3.692	3.714	3.538	3.591	4.125
ENSG00000069329.11	chr16	protein_coding	KNOWN	VPS35	I	6.665	4.729	5.459	5.395	5.174	4.739	4.522	4.339	4.575	5.207
ENSG00000069869.11	chr15	protein_coding	KNOWN	NEDD4	I	5.449	4.449	4.043	4.167	3.737	3.587	3.614	3.449	3.712	3.864
ENSG00000070018.4	chr12	protein_coding	KNOWN	LRP6	I	7.215	4.595	4.717	4.603	4.48	4.409	4.321	4.767	4.916	5.45
ENSG00000070047.7	chr11	protein_coding	KNOWN	PHRF1	I	6.135	3.549	3.379	3.891	4.256	3.938	3.82	3.779	3.677	4.446
ENSG00000070061.10	chr9	protein_coding	KNOWN	IKBKAP	I	6.56	4.396	3.479	3.58	3.799	4.085	4.467	4.588	4.871	5.162
ENSG00000070476.10	chr3	protein_coding	KNOWN	ZXDC	I	5.708	3.228	4.611	4.242	3.949	3.518	3.261	3.429	3.649	4
ENSG00000070718.7	chr8	protein_coding	KNOWN	AP3M2	I	5.861	3.228	4.331	4.199	3.817	3.736	3.639	3.64	3.862	4.319
ENSG00000070814.13	chr5	protein_coding	KNOWN	TCOF1	I	6.366	4.165	4.298	3.646	4.109	3.642	3.34	3.564	3.522	4.08
ENSG00000070961.10	chr12	protein_coding	KNOWN	ATP2B1	I	7.203	4.595	4.318	4.186	4.34	4.155	3.977	4.143	4.333	5.024
ENSG00000071537.9	chr14	protein_coding	KNOWN	SEL1L	I	6.544	3.729	3.515	3.709	3.681	3.522	3.513	3.735	4.058	5.299
ENSG00000072042.8	chr14	protein_coding	KNOWN	RDH11	I	6.824	4.851	5.6	5.26	4.932	4.81	4.774	4.947	5.285	6.296
ENSG00000072110.9	chr14	protein_coding	KNOWN	ACTN1	I	6.347	4.77	6.152	5.272	5.041	4.657	4.386	4.531	4.701	5.213
ENSG00000072274.8	chr3	protein_coding	KNOWN	TFRC	I	9.849	7.441	7.095	7.283	7.218	7.184	7.227	7.25	7.445	7.705
ENSG00000072310.12	chr17	protein_coding	KNOWN	SREBF1	I	7.715	6.016	6.602	6.012	6.21	5.982	5.687	5.927	6.113	6.571
ENSG00000072364.8	chr5	protein_coding	KNOWN	AFF4	I	6.252	4.729	4.758	4.777	4.452	4.096	3.926	4.382	4.377	5.037
ENSG00000072501.12	chrX	protein_coding	KNOWN	SMC1A	I	6.665	3.549	4.176	3.479	2.966	3.049	3.023	3.321	3.441	4.156
ENSG00000072571.14	chr5	protein_coding	KNOWN	HMMR	I	5.953	3.964	5.537	4.636	3.988	3.635	3.58	3.314	3.537	4.211
ENSG00000073111.9	chr3	protein_coding	KNOWN	MCM2	I	7.537	4.999	5.907	5.665	5.65	5.259	5.14	4.853	5.147	5.354
ENSG00000073578.12	chr5	protein_coding	KNOWN	SDHA	I	7.379	4.811	4.936	4.708	4.736	4.525	4.507	4.63	4.916	6.321
ENSG00000073614.7	chr12	protein_coding	KNOWN	KDM5A	I	6.793	3.729	3.573	3.937	3.705	3.642	3.363	3.446	3.382	4.021
ENSG00000074054.13	chr2	protein_coding	KNOWN	CLASP1	I	6.007	3.729	4.748	4.739	4.178	3.946	3.79	3.71	3.627	3.713
ENSG00000074695.5	chr18	protein_coding	KNOWN	LMAN1	I	6.751	4.811	4.649	5.127	4.926	4.722	4.731	4.77	5.003	6.04
ENSG00000075292.14	chr2	protein_coding	KNOWN	ZNF638	I	7.709	4.851	6.336	5.373	4.875	4.523	4.247	4.159	4.09	4.656
ENSG00000075420.8	chr3	protein_coding	KNOWN	FNDC3B	I	6.119	5.422	5.358	4.794	4.491	3.955	3.575	3.835	3.792	3.886
ENSG00000075539.9	chr4	protein_coding	KNOWN	FRYL	I	6.931	4.226	4.46	4.431	4.188	3.871	3.392	3.365	3.302	3.342
ENSG00000075702.11	chr19	protein_coding	KNOWN	WDR62	I	5.263	3.642	4.723	3.718	4.178	3.699	3.261	3.404	3.347	4.125
ENSG00000075711.16	chr3	protein_coding	KNOWN	DLG1	I	6.022	3.964	4.242	4.415	4.102	3.981	4.065	4.157	4.411	5.06
ENSG00000075856.7	chr12	protein_coding	KNOWN	SART3	I	6.447	3.89	3.841	3.383	4.059	3.828	3.79	4.013	4.342	4.996
ENSG00000076003.4	chr2	protein_coding	KNOWN	MCM6	I	6.352	4.165	4.153	4.612	3.851	3.635	3.828	4.172	4.177	5.037
ENSG00000076382.11	chr17	protein_coding	KNOWN	SPAG5	I	6.481	3.228	3.713	4.074	4.178	3.878	3.714	3.945	4.08	4.961
ENSG00000077044.5	chr2	protein_coding	KNOWN	DGKD	I	6.165	4.999	4.532	4.612	5.126	4.764	4.683	4.77	4.877	4.893
ENSG00000077097.9	chr3	protein_coding	KNOWN	TOP2B	I	7.252	3.343	3.339	3.56	3.347	2.918	3.023	3.222	3.705	4.889
ENSG00000077235.13	chr16	protein_coding	KNOWN	GTF3C1	I	7.074	3.89	4.035	3.907	4.055	3.631	3.502	3.532	3.685	4.048
ENSG00000077254.10	chr1	protein_coding	KNOWN	USP33	I	6.102	4.963	4.622	5.046	4.499	4.445	4.38	4.232	4.39	5.115
ENSG00000077458.8	chr11	protein_coding	KNOWN	FAM76B	I	5.748	4.034	4.891	4.794	4.447	4.193	3.98	3.93	4.197	3.987
ENSG00000077514.4	chr11	protein_coding	KNOWN	POLD3	I	5.483	3.812	4.984	4.337	4.014	3.247	3.177	3.226	3.275	4.373
ENSG00000077809.8	chr7	protein_coding	KNOWN	GTF2I	I	6.945	5.595	5.893	5.756	6.064	5.619	5.223	5.169	5.069	5.26
ENSG00000078674.13	chr8	protein_coding	KNOWN	PCM1	I	7.59	4.285	4.091	4.603	4.577	4.403	4.162	4.188	4.337	5.044
ENSG00000079112.5	chr8	protein_coding	KNOWN	CDH17	I	6.829	4.548	5.428	5.217	4.482	4.106	4.051	3.938	4.177	4.436
ENSG00000079246.11	chr2	protein_coding	KNOWN	XRCC5	I	8.515	5.499	5.816	5.925	5.588	5.428	5.476	5.47	5.801	6.515
ENSG00000079616.8	chr16	protein_coding	KNOWN	KIF22	I	7.273	4.851	4.797	5.542	5.564	5	4.623	4.623	4.98	5.803
ENSG00000079691.15	chr6	protein_coding	KNOWN	LRRC16A	I	6.388	4.342	4.918	4.681	4.562	4.163	3.837	3.765	4.042	4.384
ENSG00000079785.10	chr2	protein_coding	KNOWN	DDX1	I	6.918	4.851	5.269	5.311	4.564	4.193	4.205	4.462	4.283	5.478
ENSG00000079805.12	chr19	protein_coding	KNOWN	DNM2	I	7.299	5.033	6.038	5.768	5.624	5.091	4.844	4.987	5.243	6.018
ENSG00000079819.12	chr6	protein_coding	KNOWN	EPB41L2	I	5.934	4.165	5.106	4.843	3.921	3.534	3.624	3.771	3.635	4.785
ENSG00000080503.15	chr9	protein_coding	KNOWN	SMARCA2	I	6.025	3.964	4.429	4.242	4.23	3.949	3.857	4.164	4.337	4.829
ENSG00000080824.14	chr14	protein_coding	KNOWN	HSP90AA1	I	8	6.313	7.031	6.861	6.057	5.933	6.044	6.218	6.38	7.155
ENSG00000081913.9	chr18	protein_coding	KNOWN	PHLPP1	I	5.53	3.228	3.976	3.292	3.681	3.598	3.322	3.69	3.677	4.041
ENSG00000082258.8	chr2	protein_coding	KNOWN	CCNT2	I	6.468	3.45	4.975	4.681	4.246	3.699	3.653	3.394	3.054	3.525
ENSG00000082512.10	chr1	protein_coding	KNOWN	TRAF5	I	5.737	4.101	4.797	4.535	4.181	3.576	3.398	3.387	3.67	3.93
ENSG00000082898.12	chr2	protein_coding	KNOWN	XPO1	I	8.35	6.486	7.016	7.017	6.452	6.213	6.072	6.081	6.359	6.778
ENSG00000083168.5	chr8	protein_coding	KNOWN	KAT6A	I	5.526	4.396	4.617	4.242	4.112	3.773	3.7	3.985	4.207	4.594
ENSG00000083307.6	chr8	protein_coding	KNOWN	GRHL2	I	6.162	4.641	5.499	4.794	4.642	4.489	4.122	4.29	4.424	4.944
ENSG00000083312.13	chr5	protein_coding	KNOWN	TNPO1	I	8.144	5.77	6.009	6.399	6.132	5.84	5.721	5.585	5.785	6.228
ENSG00000083444.12	chr1	protein_coding	KNOWN	PLOD1	I	5.824	4.396	5.712	4.922	4.781	4.487	4.281	4.44	4.666	5.645
ENSG00000083520.10	chr13	protein_coding	KNOWN	DIS3	I	6.453	4.396	4.466	4.53	4.188	3.964	3.89	3.707	3.779	4.286
ENSG00000083857.9	chr4	protein_coding	KNOWN	FAT1	I	10.49	7.541	8.83	8.487	8.237	7.902	7.587	7.608	7.613	7.785
ENSG00000084073.4	chr1	protein_coding	KNOWN	ZMPSTE24	I	6.402	4.686	5.005	4.871	4.281	4.39	4.348	4.453	4.578	5.73
ENSG00000084234.12	chr11	protein_coding	KNOWN	APLP2	I	7.96	5.285	4.665	5.192	5.094	5.086	5.063	5.069	5.499	6.86
ENSG00000084652.11	chr1	protein_coding	KNOWN	TXLNA	I	6.979	4.851	4.845	4.952	4.896	4.83	4.711	4.915	5.139	5.84
ENSG00000084754.6	chr2	protein_coding	KNOWN	HADHA	I	7.42	4.963	6.034	6.134	5.9	5.558	5.305	5.223	5.493	5.777
ENSG00000084774.9	chr2	protein_coding	KNOWN	CAD	I	7.993	5.033	6.038	5.898	6.099	5.65	5.32	5.285	5.202	5.422
ENSG00000085511.15	chr6	protein_coding	KNOWN	MAP3K4	I	6.191	4.686	5.787	4.612	4.515	4.324	4.007	4.038	4.048	4.446
ENSG00000085719.7	chr8	protein_coding	KNOWN	CPNE3	I	6.328	4.396	5.743	5.473	4.575	4.342	4.324	4.545	4.735	5.483
ENSG00000085840.7	chr1	protein_coding	KNOWN	ORC1	I	5.766	3.812	5.863	4.549	4.262	3.821	3.681	3.376	3.685	3.833
ENSG00000086102.14	chr9	protein_coding	KNOWN	NFX1	I	5.44	3.729	5.425	4.654	4.284	3.635	3.502	3.616	3.733	3.923
ENSG00000086589.7	chr5	protein_coding	KNOWN	RBM22	I	5.243	3.964	6.058	4.468	4.022	3.74	3.705	3.768	4.064	5.01
ENSG00000086758.11	chrX	protein_coding	KNOWN	HUWE1	I	7.84	5.067	5.765	4.944	4.797	4.746	4.525	5.016	4.877	5.308
ENSG00000086827.4	chr11	protein_coding	KNOWN	ZW10	I	6.219	3.343	5.245	4.612	4.087	3.773	3.58	3.496	3.831	4.51
ENSG00000087087.14	chr7	protein_coding	KNOWN	SRRT	I	5.857	4.342	4.27	3.664	3.972	3.674	3.614	3.819	4.31	4.951
ENSG00000087269.11	chr4	protein_coding	KNOWN	NOP14	I	6.11	4.101	4.365	4.337	4.303	4.145	3.922	4.087	4.381	5.373
ENSG00000087365.10	chr11	protein_coding	KNOWN	SF3B2	I	6.943	4.811	4.583	4.337	4.922	4.775	4.769	4.844	5.129	6.018
ENSG00000088205.8	chr2	protein_coding	KNOWN	DDX18	I	6.33	4.165	5.456	5.167	4.284	3.967	3.992	3.795	4.207	5.086
ENSG00000088325.11	chr20	protein_coding	KNOWN	TPX2	I	6.333	4.101	6.044	4.786	4.34	4.001	3.961	4.049	4.548	4.882
ENSG00000088930.6	chr20	protein_coding	KNOWN	XRN2	I	7.089	3.964	5.255	5.121	5.117	4.785	4.564	4.564	4.722	4.993
ENSG00000089154.6	chr12	protein_coding	KNOWN	GCN1L1	I	7.994	5.067	5.45	5.351	5.335	5.079	4.683	4.765	4.765	5.15
ENSG00000089472.12	chrX	protein_coding	KNOWN	HEPH	I	6.874	4.165	3.803	4.011	4.018	4.009	4.241	4.533	4.963	5.853
ENSG00000089597.12	chr11	protein_coding	KNOWN	GANAB	I	7.73	5.749	6.288	6.381	6.118	5.927	5.786	5.939	6.03	6.418
ENSG00000089737.11	chr14	protein_coding	KNOWN	DDX24	I	7.203	3.343	5.164	4.53	4.625	4.202	3.946	4.058	4.31	4.594
ENSG00000089916.13	chr14	protein_coding	KNOWN	GPATCH2L	I	6.272	4.165	4.555	4.141	3.953	3.624	3.554	3.824	3.981	4.562
ENSG00000090615.8	chr12	protein_coding	KNOWN	GOLGA3	I	6.146	4.396	5.459	4.695	4.652	4.469	4.231	4.24	4.469	5.159
ENSG00000090857.9	chr16	protein_coding	KNOWN	PDPR	I	6.846	3.812	4.532	4.193	4.211	3.932	3.902	4.35	4.217	4.557
ENSG00000090861.11	chr16	protein_coding	KNOWN	AARS	I	7.176	4.963	5.071	5.287	4.956	4.573	4.52	4.391	4.715	5.219
ENSG00000090863.7	chr16	protein_coding	KNOWN	GLG1	I	6.744	3.642	4.198	3.915	3.531	3.482	3.143	3.257	3.373	3.825
ENSG00000090905.13	chr16	protein_coding	KNOWN	TNRC6A	I	6.004	4.165	4.743	4.224	4.201	3.474	3.404	3.449	3.391	3.81
ENSG00000091009.6	chr5	protein_coding	KNOWN	RBM27	I	5.496	4.548	5.001	4.765	4.306	3.943	3.828	3.585	3.88	4.471
ENSG00000091136.9	chr7	protein_coding	KNOWN	LAMB1	I	7.557	4.729	4.697	4.64	4.779	4.388	4.104	4.269	4.117	4.634
ENSG00000091409.10	chr2	protein_coding	KNOWN	ITGA6	I	9.918	6.78	6.677	6.985	6.886	6.682	6.541	6.643	7.068	7.763
ENSG00000092148.8	chr14	protein_coding	KNOWN	HECTD1	I	8.904	5.313	5.613	5.395	5.45	5.228	5.075	5.187	5.301	5.84
ENSG00000092201.5	chr14	protein_coding	KNOWN	SUPT16H	I	6.723	4.226	4.338	3.967	4.091	3.526	3.459	3.401	3.391	4.08
ENSG00000092820.13	chr6	protein_coding	KNOWN	EZR	I	7.877	5.285	6.114	6.023	5.622	5.234	5.21	4.975	5.211	6.042
ENSG00000092964.12	chr8	protein_coding	KNOWN	DPYSL2	I	6.983	5.728	6.774	6.181	5.935	5.449	5.234	5.364	5.385	5.777
ENSG00000094804.5	chr17	protein_coding	KNOWN	CDC6	I	6.413	4.499	6.396	5.441	5.054	4.805	4.669	4.759	4.91	5.832
ENSG00000094880.6	chr5	protein_coding	KNOWN	CDC23	I	5.391	3.102	4.107	4.081	3.573	3.831	4.097	4.056	3.934	4.228
ENSG00000095015.5	chr5	protein_coding	KNOWN	MAP3K1	I	5.594	4.449	4.318	4.524	3.995	3.639	3.334	3.655	3.466	3.93
ENSG00000095319.10	chr9	protein_coding	KNOWN	NUP188	I	6.855	4.595	4.802	4.494	4.291	4.236	4.327	4.74	4.623	4.789
ENSG00000095564.9	chr10	protein_coding	KNOWN	BTAF1	I	7.627	3.343	4.115	4.36	4.644	3.875	3.648	3.253	3.128	3.447
ENSG00000096384.15	chr6	protein_coding	KNOWN	HSP90AB1	I	9.234	7.016	8.515	7.413	7.17	7.02	6.857	6.729	7.16	7.534
ENSG00000096401.7	chr6	protein_coding	KNOWN	CDC5L	I	6.34	3.343	5.083	4.535	3.901	3.478	3.304	3.106	3.365	3.994
ENSG00000096433.6	chr6	protein_coding	KNOWN	ITPR3	I	7.022	5.474	5.588	5.26	5.77	5.592	5.223	5.367	5.489	5.781
ENSG00000097046.8	chr1	protein_coding	KNOWN	CDC7	I	5.243	3.45	4.447	4.255	4.105	3.733	3.714	3.616	3.677	4.325
ENSG00000099219.9	chr9	protein_coding	KNOWN	ERMP1	I	5.977	3.45	4.27	4.088	3.633	3.583	3.375	3.824	3.786	4.451
ENSG00000099331.9	chr19	protein_coding	KNOWN	MYO9B	I	5.105	3.964	4.311	3.589	3.83	3.433	3.143	3.506	3.917	4.538
ENSG00000099783.7	chr19	protein_coding	KNOWN	HNRNPM	I	6.146	4.226	4.213	4.343	4.029	3.78	3.709	3.622	3.685	4.821
ENSG00000099821.9	chr19	protein_coding	KNOWN	POLRMT	I	6.124	3.964	4.249	3.989	4.284	4.012	3.996	4.149	4.231	4.425
ENSG00000099949.14	chr22	protein_coding	KNOWN	LZTR1	I	5.546	2.965	4.176	4.141	3.976	3.802	3.828	3.935	4.187	4.567
ENSG00000099995.13	chr22	protein_coding	KNOWN	SF3A1	I	5.002	3.964	5.234	3.884	3.648	3.256	3.052	3.71	3.545	4.144
ENSG00000100023.12	chr22	protein_coding	KNOWN	PPIL2	I	5.405	3.812	4.56	3.96	4.474	4.207	3.815	3.871	3.583	3.93
ENSG00000100170.5	chr22	protein_coding	KNOWN	SLC5A1	I	5.427	3.343	4.802	4.382	3.7	3.534	3.432	3.401	3.347	4.08
ENSG00000100201.14	chr22	protein_coding	KNOWN	DDX17	I	8.53	5.448	5.909	5.835	5.791	5.138	5.03	5.007	5.481	6.528
ENSG00000100242.11	chr22	protein_coding	KNOWN	SUN2	I	6.366	3.549	3.467	3.53	3.742	3.446	3.143	3.634	3.975	4.557
ENSG00000100280.12	chr22	protein_coding	KNOWN	AP1B1	I	6.407	4.548	6.529	5.663	5.682	5.218	4.974	5.064	5.197	5.832
ENSG00000100297.10	chr22	protein_coding	KNOWN	MCM5	I	7.543	5.133	6.722	5.957	5.756	5.372	5.034	5.078	5.157	5.842
ENSG00000100345.16	chr22	protein_coding	KNOWN	MYH9	I	8.587	4.686	5.304	4.847	5.587	5.036	4.604	4.608	4.465	4.84
ENSG00000100354.15	chr22	protein_coding	KNOWN	TNRC6B	I	6.464	4.285	4.429	4.426	4.08	3.941	3.727	4.045	3.862	4.24
ENSG00000100644.12	chr14	protein_coding	KNOWN	HIF1A	I	5.701	2.644	5.76	4.249	3.777	3.617	3.298	3.418	3.449	4.087
ENSG00000100650.11	chr14	protein_coding	KNOWN	SRSF5	I	7.631	6.535	6.056	5.877	5.596	5.32	5.371	5.44	5.725	6.991
ENSG00000100697.10	chr14	protein_coding	KNOWN	DICER1	I	7.246	4.686	4.988	4.899	5.028	4.581	4.442	4.62	4.556	5.159
ENSG00000100714.10	chr14	protein_coding	KNOWN	MTHFD1	I	6.662	2.965	5.245	4.802	4.007	3.572	3.316	3.585	3.759	4.389
ENSG00000100722.14	chr14	protein_coding	KNOWN	ZC3H14	I	5.8	3.89	5.78	4.544	4.003	3.793	3.486	3.525	3.868	4.634
ENSG00000100731.11	chr14	protein_coding	KNOWN	PCNX	I	6.345	4.449	5.179	4.677	4.378	4.344	4.309	4.867	4.904	5.354
ENSG00000100749.3	chr14	protein_coding	KNOWN	VRK1	I	4.984	3.89	4.845	4.388	3.643	3.498	3.404	3.439	3.759	4.519
ENSG00000100813.10	chr14	protein_coding	KNOWN	ACIN1	I	6.44	4.499	5.537	5.053	5.017	4.451	4.33	4.252	4.364	5.189
ENSG00000100888.8	chr14	protein_coding	KNOWN	CHD8	I	6.517	4.342	4.508	4.53	4.779	4.399	4.202	4.149	4.324	4.476
ENSG00000100941.4	chr14	protein_coding	KNOWN	PNN	I	7.114	2.644	3.703	4.468	4.346	3.334	3.242	2.783	2.375	3.746
ENSG00000100991.6	chr20	protein_coding	KNOWN	TRPC4AP	I	5.831	4.101	4.628	4.095	3.884	3.678	3.432	3.664	4.048	4.785
ENSG00000100994.7	chr20	protein_coding	KNOWN	PYGB	I	8.674	5.963	5.94	5.908	6.245	5.991	5.828	5.88	6.275	6.706
ENSG00000101161.6	chr20	protein_coding	KNOWN	PRPF6	I	5.94	3.343	2.977	3.753	3.909	3.77	3.518	3.696	3.952	4.733
ENSG00000101187.11	chr20	protein_coding	KNOWN	SLCO4A1	I	6.616	5.033	6.38	5.524	5.479	5.226	5.045	5.172	5.479	6.178
ENSG00000101191.12	chr20	protein_coding	KNOWN	DIDO1	I	6.785	4.548	4.115	4.36	4.69	4.25	4.241	4.361	4.612	4.926
ENSG00000101199.8	chr20	protein_coding	KNOWN	ARFGAP1	I	6.411	4.396	4.403	4.447	4.82	4.511	4.257	4.531	5.074	5.465
ENSG00000101337.11	chr20	protein_coding	KNOWN	TM9SF4	I	5.248	3.45	5.651	4.279	4.171	3.763	3.614	3.893	4.08	3.966
ENSG00000101384.7	chr20	protein_coding	KNOWN	JAG1	I	8.153	5.341	6.175	6.461	6.167	5.708	5.486	5.352	5.432	5.736
ENSG00000101557.9	chr18	protein_coding	KNOWN	USP14	I	5.73	4.342	4.605	4.36	3.728	3.466	3.197	3.923	3.905	4.466
ENSG00000101596.9	chr18	protein_coding	KNOWN	SMCHD1	I	7.241	3.729	4.932	4.42	3.972	3.709	3.387	3.321	3.506	3.98
ENSG00000101639.13	chr18	protein_coding	KNOWN	CEP192	I	7.019	5.226	6.283	6.192	5.662	5.228	4.961	4.642	4.772	4.634
ENSG00000101654.13	chr18	protein_coding	KNOWN	RNMT	I	5.61	2.965	4.075	3.761	3.531	3.416	3.235	3.535	3.627	4.652
ENSG00000101670.7	chr18	protein_coding	KNOWN	LIPG	I	6.44	4.77	4.988	5.032	4.881	4.934	4.937	4.908	5.052	5.271
ENSG00000101752.7	chr18	protein_coding	KNOWN	MIB1	I	6.741	3.964	4.537	4.681	4.396	4.217	4.318	4.26	4.637	5.422
ENSG00000101811.8	chrX	protein_coding	KNOWN	CSTF2	I	6.225	3.102	4.526	4.296	4.668	4.449	4.25	4.452	4.56	5.585
ENSG00000101972.14	chrX	protein_coding	KNOWN	STAG2	I	6.973	4.101	3.984	4.025	4.059	4.215	4.122	4.3	4.544	5.394
ENSG00000102024.12	chrX	protein_coding	KNOWN	PLS3	I	6.025	4.729	4.733	4.654	4.559	4.487	4.425	4.269	4.287	5.06
ENSG00000102606.13	chr13	protein_coding	KNOWN	ARHGEF7	I	5.641	3.228	4.478	3.761	3.737	3.538	3.486	3.754	3.917	4.42
ENSG00000102699.5	chr13	protein_coding	KNOWN	PARP4	I	6.895	4.285	4.887	4.713	4.421	4.112	4.146	4.058	4.117	4.476
ENSG00000102710.15	chr13	protein_coding	KNOWN	SUPT20H	I	5.34	3.642	5.877	3.922	3.705	3.395	3.19	3.321	3.399	3.879
ENSG00000102900.8	chr16	protein_coding	KNOWN	NUP93	I	6.631	3.729	4.681	4.365	4.6	4.349	4.278	4.011	4.255	4.825
ENSG00000102908.16	chr16	protein_coding	KNOWN	NFAT5	I	5.95	4.226	5.435	4.863	4.161	3.84	3.502	4.583	3.868	3.802
ENSG00000102910.9	chr16	protein_coding	KNOWN	LONP2	I	6.803	4.686	4.891	5.06	4.716	4.175	4.058	4.143	4.177	4.733
ENSG00000102974.10	chr16	protein_coding	KNOWN	CTCF	I	4.727	3.45	4.878	4.337	3.941	3.51	3.523	3.601	3.773	4.793
ENSG00000103047.3	chr16	protein_coding	KNOWN	TANGO6	I	5.316	3.812	4.22	4.205	4.066	3.967	3.828	3.792	3.856	4.58
ENSG00000103051.14	chr16	protein_coding	KNOWN	COG4	I	6.154	4.342	4.284	4.255	4.217	4.053	3.902	3.855	4.283	5.33
ENSG00000103226.13	chr16	protein_coding	KNOWN	NOMO3	I	6.504	4.396	4.954	4.802	4.625	4.222	4.073	4.136	4.432	4.59
ENSG00000103342.8	chr16	protein_coding	KNOWN	GSPT1	I	6.5	4.926	5.743	5.401	4.816	4.603	4.611	4.804	4.954	5.529
ENSG00000103365.11	chr16	protein_coding	KNOWN	GGA2	I	5.574	2.451	4.447	4.371	3.737	3.298	3.279	3.56	3.899	5.383
ENSG00000103512.10	chr16	protein_coding	KNOWN	NOMO1	I	6.521	4.226	4.923	4.871	4.644	4.34	4.101	4.25	4.306	4.785
ENSG00000103550.9	chr16	protein_coding	KNOWN	KNOP1	I	5.546	3.729	4.384	4.672	4.201	3.946	3.677	3.782	4.142	5.294
ENSG00000103657.9	chr15	protein_coding	KNOWN	HERC1	I	7.335	3.812	4.447	3.627	3.489	3.47	3.298	3.365	3.416	3.644
ENSG00000103888.11	chr15	protein_coding	KNOWN	KIAA1199	I	8.963	6.067	6.357	6.24	6.266	6.032	5.863	6.091	5.967	6.384
ENSG00000103978.11	chr15	protein_coding	KNOWN	TMEM87A	I	6.404	4.396	4.873	4.769	4.741	4.64	4.584	4.677	4.919	5.283
ENSG00000103994.12	chr15	protein_coding	KNOWN	ZNF106	I	6.347	3.343	3.682	3.96	3.984	3.871	3.677	3.811	3.85	4.446
ENSG00000103995.9	chr15	protein_coding	KNOWN	CEP152	I	6.852	2.451	3.028	3.206	4.612	3.678	3.267	2.97	2.57	2.96
ENSG00000104133.10	chr15	protein_coding	KNOWN	SPG11	I	7.062	4.396	5.227	4.499	4.297	3.955	3.681	3.598	3.458	3.901
ENSG00000104365.9	chr8	protein_coding	KNOWN	IKBKB	I	5.61	3.812	4.345	3.844	3.988	3.712	3.658	3.64	3.482	4.163
ENSG00000104413.11	chr8	protein_coding	KNOWN	ESRP1	I	5.95	4.165	5.351	4.484	4.327	3.812	3.798	3.798	4.085	4.384
ENSG00000104517.8	chr8	protein_coding	KNOWN	UBR5	I	7.34	3.812	4.338	3.86	4.24	4.04	3.58	3.795	4.031	4.093
ENSG00000104549.7	chr8	protein_coding	KNOWN	SQLE	I	5.992	3.642	3.803	3.77	3.672	3.47	3.404	3.824	4.142	4.972
ENSG00000104728.11	chr8	protein_coding	KNOWN	ARHGEF10	I	5.73	3.812	5.038	4.798	4.587	4.122	4.036	4.08	4.031	4.199
ENSG00000104738.12	chr8	protein_coding	KNOWN	MCM4	I	7.47	5.165	6.131	5.654	5.212	4.916	4.785	4.974	4.994	5.621
ENSG00000104852.10	chr19	protein_coding	KNOWN	SNRNP70	I	7.226	4.963	4.6	4.447	5.002	4.521	4.42	4.503	5.077	5.891
ENSG00000105127.3	chr19	protein_coding	KNOWN	AKAP8	I	5.335	2.644	4.146	4.011	4.029	3.58	3.316	3.57	3.56	4.308
ENSG00000105576.11	chr19	protein_coding	KNOWN	TNPO2	I	6.753	4.889	5.641	5.107	5.18	4.338	4.033	4.435	4.627	5.394
ENSG00000105726.12	chr19	protein_coding	KNOWN	ATP13A1	I	5.983	4.77	5.255	4.494	4.577	4.178	3.807	4.096	4.264	4.336
ENSG00000105835.7	chr7	protein_coding	KNOWN	NAMPT	I	5.105	4.034	4.676	4.458	4.022	3.678	3.481	3.604	3.981	4.919
ENSG00000105953.10	chr7	protein_coding	KNOWN	OGDH	I	6.728	5.341	5.833	5.15	5.004	4.889	4.664	4.869	5.041	5.699
ENSG00000105976.10	chr7	protein_coding	KNOWN	MET	I	8.1	5.998	6.243	6.1	5.965	5.975	6.004	6.361	6.54	6.978
ENSG00000106397.7	chr7	protein_coding	KNOWN	PLOD3	I	6.04	4.342	5.038	4.404	4.683	4.331	4.169	4.533	4.677	5.386
ENSG00000106443.10	chr7	protein_coding	KNOWN	PHF14	I	6.837	3.964	4.13	4.267	3.953	4.001	4.047	3.923	4.003	4.373
ENSG00000106462.6	chr7	protein_coding	KNOWN	EZH2	I	5.861	4.342	6.074	5.331	4.743	4.411	4.303	4.094	4.167	4.904
ENSG00000106546.8	chr7	protein_coding	KNOWN	AHR	I	6.6	3.964	5.505	4.914	4.587	4.308	4.152	4.391	4.477	4.986
ENSG00000107036.7	chr9	protein_coding	KNOWN	KIAA1432	I	6.127	3.964	3.813	4.249	4.109	3.856	3.862	3.954	4.127	4.769
ENSG00000107077.13	chr9	protein_coding	KNOWN	KDM4C	I	6.031	4.165	3.86	3.77	3.705	3.356	3.34	3.365	3.498	4.169
ENSG00000107104.14	chr9	protein_coding	KNOWN	KANK1	I	5.814	3.549	4.649	4.376	4.551	4.122	4.132	4.015	4.278	4.773
ENSG00000107290.9	chr9	protein_coding	KNOWN	SETX	I	7.419	4.449	4.644	4.708	4.654	4.392	4.218	4.214	4.283	4.773
ENSG00000107554.11	chr10	protein_coding	KNOWN	DNMBP	I	5.874	4.165	4.594	4.218	4.116	3.786	3.549	3.832	3.779	4.737
ENSG00000107581.7	chr10	protein_coding	KNOWN	EIF3A	I	8.651	4.926	4.896	4.79	5.085	4.924	4.767	4.745	4.814	5.618
ENSG00000107651.8	chr10	protein_coding	KNOWN	SEC23IP	I	5.776	4.396	5.091	4.76	4.46	4.122	4.018	4.043	4.287	4.5
ENSG00000107862.4	chr10	protein_coding	KNOWN	GBF1	I	6.267	4.034	4.909	4.376	4.418	4.056	3.82	3.903	3.635	3.77
ENSG00000107937.14	chr10	protein_coding	KNOWN	GTPBP4	I	6.693	4.811	5.516	5.254	4.871	4.645	4.42	4.472	4.814	5.349
ENSG00000108021.15	chr10	protein_coding	KNOWN	FAM208B	I	7.67	5.133	5.201	5.747	5.522	5.225	5.218	5.43	5.404	6.068
ENSG00000108256.4	chr17	protein_coding	KNOWN	NUFIP2	I	7.075	5.908	6.725	6.516	6.364	5.816	5.506	5.524	5.699	6.07
ENSG00000108264.12	chr17	protein_coding	KNOWN	TADA2A	I	4.871	3.343	4.868	4.426	4.077	3.789	3.534	3.476	3.627	4.138
ENSG00000108312.10	chr17	protein_coding	KNOWN	UBTF	I	6.347	3.812	4.198	4.296	4.427	4.212	4.076	4.277	4.694	5.313
ENSG00000108424.5	chr17	protein_coding	KNOWN	KPNB1	I	7.969	4.999	5.018	5.163	5.11	4.882	4.813	4.927	5.285	6.375
ENSG00000108582.7	chr17	protein_coding	KNOWN	CPD	I	6.901	3.964	3.628	3.691	3.516	3.399	3.19	3.607	3.899	4.357
ENSG00000108654.7	chr17	protein_coding	KNOWN	DDX5	I	8.872	5.422	6.286	6.474	5.918	5.447	5.286	5.173	5.37	6.08
ENSG00000108679.8	chr17	protein_coding	KNOWN	LGALS3BP	I	8.675	6.84	7.023	6.035	6.538	6.486	6.473	6.66	7.063	7.43
ENSG00000108883.8	chr17	protein_coding	KNOWN	EFTUD2	I	7.037	4.889	5.681	5.186	4.886	4.645	4.65	4.847	5.011	5.455
ENSG00000109046.10	chr17	protein_coding	KNOWN	WSB1	I	6.306	3.45	4.138	4.64	4.3	3.549	3.663	3.792	3.917	4.187
ENSG00000109606.8	chr4	protein_coding	KNOWN	DHX15	I	8.93	6.164	6.961	6.818	6.401	5.917	5.684	5.58	5.933	6.475
ENSG00000109618.7	chr4	protein_coding	KNOWN	SEPSECS	I	5.287	3.343	3.692	4.296	4.331	4.093	3.746	3.681	3.514	3.477
ENSG00000109670.9	chr4	protein_coding	KNOWN	FBXW7	I	5.462	4.729	4.566	4.479	4.105	3.961	3.977	3.935	4.122	4.014
ENSG00000109689.10	chr4	protein_coding	KNOWN	STIM2	I	6.165	3.964	4.161	4.186	3.863	3.656	3.437	3.649	4.003	3.856
ENSG00000109805.5	chr4	protein_coding	KNOWN	NCAPG	I	6.851	4.926	4.622	4.218	3.96	3.671	3.508	3.376	3.466	3.973
ENSG00000109920.8	chr11	protein_coding	KNOWN	FNBP4	I	6.245	3.89	4.589	4.074	4.246	4.175	3.768	3.883	3.812	4.347
ENSG00000110013.8	chr11	protein_coding	KNOWN	SIAE	I	6.287	4.285	5.397	5.488	4.788	4.581	4.417	4.462	4.811	5.512
ENSG00000110048.7	chr11	protein_coding	KNOWN	OSBP	I	6.59	4.641	5.075	4.544	4.331	3.967	4.003	4.218	4.278	5.143
ENSG00000110075.10	chr11	protein_coding	KNOWN	PPP6R3	I	7.315	5.165	5.419	5.293	5.158	4.858	4.81	4.894	5.052	5.739
ENSG00000110090.8	chr11	protein_coding	KNOWN	CPT1A	I	7.661	5.707	5.893	5.524	5.486	5.317	5.119	5.257	5.602	6.018
ENSG00000110172.7	chr11	protein_coding	KNOWN	CHORDC1	I	6.167	4.811	5.73	4.819	3.812	3.399	3.177	3.509	3.88	5.134
ENSG00000110344.5	chr11	protein_coding	KNOWN	UBE4A	I	7.755	5.548	5.619	5.398	5.351	5.119	5.179	5.687	6.026	6.953
ENSG00000110367.7	chr11	protein_coding	KNOWN	DDX6	I	7.004	4.926	5.673	6.425	5.632	5.35	5.21	5.384	5.485	5.936
ENSG00000110497.10	chr11	protein_coding	KNOWN	AMBRA1	I	5.723	4.449	5.577	4.382	4.68	4.465	4.132	3.969	4.172	4.28
ENSG00000110514.14	chr11	protein_coding	KNOWN	MADD	I	5.701	3.642	3.906	3.786	3.737	3.591	3.544	3.782	3.712	4.63
ENSG00000110619.12	chr11	protein_coding	KNOWN	CARS	I	5.734	4.686	4.526	4.489	4.699	4.288	4.324	3.973	4.106	4.621
ENSG00000110713.11	chr11	protein_coding	KNOWN	NUP98	I	7.662	5.524	6.088	5.959	5.207	5.003	4.802	4.925	5.011	5.357
ENSG00000110719.5	chr11	protein_coding	KNOWN	TCIRG1	I	6.776	4.034	4.85	4.193	4.642	4.523	4.303	4.333	4.637	4.996
ENSG00000110723.7	chr11	protein_coding	KNOWN	EXPH5	I	6.06	5.133	4.836	5.198	4.745	4.344	4.007	4.442	4.187	4.495
ENSG00000111011.13	chr12	protein_coding	KNOWN	RSRC2	I	6.645	4.686	5.046	4.354	4.697	4.061	3.794	3.564	3.311	4.789
ENSG00000111144.5	chr12	protein_coding	KNOWN	LTA4H	I	6.214	4.926	5.782	5.701	5.145	4.772	4.477	4.505	4.489	4.712
ENSG00000111300.5	chr12	protein_coding	KNOWN	NAA25	I	6.641	4.226	4.422	4.867	4.496	3.978	3.714	3.806	3.663	4.415
ENSG00000111331.8	chr12	protein_coding	KNOWN	OAS3	I	6.513	4.851	5.075	4.645	4.873	4.816	4.589	5.106	4.989	5.386
ENSG00000111364.11	chr12	protein_coding	KNOWN	DDX55	I	5.857	3.729	4.099	4.236	4.266	4.096	3.87	3.876	4.058	4.534
ENSG00000111530.8	chr12	protein_coding	KNOWN	CAND1	I	8.299	5.226	5.29	5.647	5.369	5.168	4.951	4.901	5.154	5.302
ENSG00000111596.7	chr12	protein_coding	KNOWN	CNOT2	I	6.447	4.729	6.716	5.328	4.946	4.81	4.548	4.686	4.91	5.826
ENSG00000111605.12	chr12	protein_coding	KNOWN	CPSF6	I	7.182	5.524	6.883	5.473	5.435	5.061	4.769	4.708	5.137	5.763
ENSG00000111641.6	chr12	protein_coding	KNOWN	NOP2	I	6.388	3.642	5.026	4.811	4.398	3.917	3.328	3.56	3.591	4.093
ENSG00000111642.10	chr12	protein_coding	KNOWN	CHD4	I	8.077	4.851	5.475	5.233	5.353	4.963	4.763	4.709	4.698	5.24
ENSG00000111667.9	chr12	protein_coding	KNOWN	USP5	I	6.893	3.729	4.13	4.404	4.3	4.26	4.097	4.264	4.556	5.42
ENSG00000111674.4	chr12	protein_coding	KNOWN	ENO2	I	5.253	3.642	5.307	4.267	3.847	3.429	3.229	3.613	3.818	4.571
ENSG00000111696.7	chr12	protein_coding	KNOWN	NT5DC3	I	5.89	3.729	4.758	4.914	4.375	3.935	3.898	4.069	4.207	4.889
ENSG00000111731.8	chr12	protein_coding	KNOWN	C2CD5	I	5.311	4.101	4.161	4.067	3.777	3.538	3.639	3.866	3.779	4.08
ENSG00000111897.5	chr6	protein_coding	KNOWN	SERINC1	I	6.422	4.101	4.738	4.914	4.25	4.132	4.172	4.22	4.292	5.351
ENSG00000112118.13	chr6	protein_coding	KNOWN	MCM3	I	8.604	5.707	5.438	5.76	6.098	5.707	5.548	5.503	5.704	6.11
ENSG00000112249.9	chr6	protein_coding	KNOWN	ASCC3	I	7.439	4.851	4.555	4.708	4.52	4.438	4.475	4.417	4.659	4.844
ENSG00000112297.10	chr6	protein_coding	KNOWN	AIM1	I	5.847	3.812	3.682	3.77	3.578	3.564	3.476	3.588	3.635	4.093
ENSG00000112379.8	chr6	protein_coding	KNOWN	KIAA1244	I	6.094	3.89	4.075	3.709	3.88	3.837	3.559	4.058	4.026	4.567
ENSG00000112701.13	chr6	protein_coding	KNOWN	SENP6	I	6.24	5.067	5.141	4.42	4.331	4.132	4.172	4.246	4.328	5.054
ENSG00000112715.16	chr6	protein_coding	KNOWN	VEGFA	I	7.276	5.831	6.619	6.509	6.591	5.974	5.518	5.491	5.637	5.545
ENSG00000112739.12	chr6	protein_coding	KNOWN	PRPF4B	I	7.159	3.45	4.707	4.906	4.493	3.831	3.486	3.284	3.49	4.028
ENSG00000112851.10	chr5	protein_coding	KNOWN	ERBB2IP	I	6.898	4.851	6.173	5.29	4.781	4.656	4.554	4.743	5.071	5.552
ENSG00000112893.5	chr5	protein_coding	KNOWN	MAN2A1	I	6.931	4.686	4.702	4.559	4.214	4.163	3.824	3.795	4.037	4.257
ENSG00000112941.8	chr5	protein_coding	KNOWN	PAPD7	I	5.268	3.343	4.249	3.945	3.728	3.549	3.508	3.8	3.726	3.721
ENSG00000112972.10	chr5	protein_coding	KNOWN	HMGCS1	I	7.095	4.342	5.38	5.46	4.501	4.234	4.189	4.29	4.59	5.422
ENSG00000112983.13	chr5	protein_coding	KNOWN	BRD8	I	6.5	3.89	4.589	4.695	4.807	4.08	3.639	3.525	3.753	4.181
ENSG00000112984.7	chr5	protein_coding	KNOWN	KIF20A	I	6.196	3.549	5.722	4.514	4.198	3.908	3.639	3.61	3.85	3.987
ENSG00000112992.12	chr5	protein_coding	KNOWN	NNT	I	7.004	4.165	5.168	5.053	4.525	4.231	4.025	4.094	4.026	4.687
ENSG00000113013.8	chr5	protein_coding	KNOWN	HSPA9	I	8.591	6.116	5.416	5.694	5.591	5.464	5.353	5.404	5.613	6.469
ENSG00000113161.11	chr5	protein_coding	KNOWN	HMGCR	I	7.467	5.1	5.686	5.706	4.875	4.455	4.422	4.322	4.597	5.174
ENSG00000113272.9	chr5	protein_coding	KNOWN	THG1L	I	4.599	2.965	4.447	4.463	3.917	3.454	3.197	3.529	3.705	4.599
ENSG00000113282.9	chr5	protein_coding	KNOWN	CLINT1	I	5.716	3.343	4.817	4.468	3.933	3.446	3.529	3.768	3.946	4.922
ENSG00000113407.9	chr5	protein_coding	KNOWN	TARS	I	7.248	5.1	5.611	5.183	5.292	5.006	4.912	5.056	5.469	6.163
ENSG00000113504.15	chr5	protein_coding	KNOWN	SLC12A7	I	5.671	4.396	5.168	4.668	4.491	4.101	3.902	4.036	3.946	4.485
ENSG00000113569.11	chr5	protein_coding	KNOWN	NUP155	I	7.356	5.1	5.45	5.436	4.966	4.713	4.431	4.635	4.769	5.165
ENSG00000113643.4	chr5	protein_coding	KNOWN	RARS	I	6.735	5.226	5.262	4.875	4.528	4.381	4.362	4.346	4.795	5.538
ENSG00000113649.7	chr5	protein_coding	KNOWN	TCERG1	I	7.494	4.548	5.4	4.519	4.772	4.119	3.61	3.532	3.399	3.886
ENSG00000113810.11	chr3	protein_coding	KNOWN	SMC4	I	7.644	4.285	4.984	5.189	4.908	4.36	4.146	3.976	3.824	4.495
ENSG00000114019.10	chr3	protein_coding	KNOWN	AMOTL2	I	5.116	3.729	4.277	4.095	4.15	3.695	3.565	3.754	3.53	3.973
ENSG00000114120.7	chr3	protein_coding	KNOWN	SLC25A36	I	6.94	5.165	5.577	5.855	5.421	5.38	5.206	5.456	4.997	4.832
ENSG00000114346.9	chr3	protein_coding	KNOWN	ECT2	I	8.431	5.926	6.772	6.616	6.277	6.007	5.791	5.672	5.692	6.491
ENSG00000114439.14	chr3	protein_coding	KNOWN	BBX	I	6.306	3.89	4.168	4.067	3.834	3.557	3.677	4.002	4.106	5.01
ENSG00000114867.15	chr3	protein_coding	KNOWN	EIF4G1	I	8.867	5.85	5.566	5.855	6.238	6.12	5.963	5.879	5.993	6.185
ENSG00000115020.12	chr2	protein_coding	KNOWN	PIKFYVE	I	6.207	3.549	3.803	3.744	3.821	3.987	3.984	4.2	4.377	5.007
ENSG00000115053.11	chr2	protein_coding	KNOWN	NCL	I	7.758	5.448	6.019	6.178	5.421	5.055	5.1	5.169	5.192	6.505
ENSG00000115084.8	chr2	protein_coding	KNOWN	SLC35F5	I	5.594	4.165	3.392	3.803	4.181	4.188	3.894	3.557	3.605	3.395
ENSG00000115159.11	chr2	protein_coding	KNOWN	GPD2	I	7.061	4.77	4.743	4.914	4.711	4.573	4.556	4.963	5.413	5.975
ENSG00000115275.7	chr2	protein_coding	KNOWN	MOGS	I	6.159	4.034	4.298	4.004	4.447	4.475	4.445	4.277	4.666	4.871
ENSG00000115368.5	chr2	protein_coding	KNOWN	WDR75	I	6.227	3.228	4.583	4.431	3.817	3.462	3.426	3.288	3.642	4.119
ENSG00000115392.7	chr2	protein_coding	KNOWN	FANCL	I	5.546	4.101	4.46	3.786	3.719	3.408	3.492	3.529	3.739	4.087
ENSG00000115415.14	chr2	protein_coding	KNOWN	STAT1	I	7.395	4.165	4.909	4.811	4.413	4.272	4.044	4.26	4.489	5.05
ENSG00000115419.8	chr2	protein_coding	KNOWN	GLS	I	7.25	4.396	4.56	4.535	4.08	3.955	3.714	3.973	4.147	4.844
ENSG00000115464.10	chr2	protein_coding	KNOWN	USP34	I	7.099	5.256	5.186	4.735	4.211	4.109	3.82	4.204	3.94	4.634
ENSG00000115524.10	chr2	protein_coding	KNOWN	SF3B1	I	8.76	5.165	5.574	5.957	5.947	5.457	5.234	5.161	5.275	5.763
ENSG00000115760.9	chr2	protein_coding	KNOWN	BIRC6	I	9.456	6.164	7.573	6.869	6.482	6.268	5.989	5.931	5.872	6.027
ENSG00000115816.9	chr2	protein_coding	KNOWN	CEBPZ	I	6.684	3.642	4.792	4.436	4.61	4.122	3.803	3.896	3.198	4.384
ENSG00000115963.9	chr2	protein_coding	KNOWN	RND3	I	5.127	3.228	5.528	4.365	4.137	3.776	3.741	3.779	3.899	4.867
ENSG00000115970.14	chr2	protein_coding	KNOWN	THADA	I	7.223	4.285	4.728	4.504	4.227	3.914	3.87	3.619	3.874	4.336
ENSG00000116001.11	chr2	protein_coding	KNOWN	TIA1	I	6.23	3.729	4.56	4.626	4.105	3.671	3.648	3.588	3.67	4.863
ENSG00000116062.9	chr2	protein_coding	KNOWN	MSH6	I	6.706	3.729	2.775	3.58	3.888	3.482	3.223	3.351	3.275	3.833
ENSG00000116127.13	chr2	protein_coding	KNOWN	ALMS1	I	7.102	5.033	5.979	6.304	5.773	5.035	4.711	4.919	4.593	4.761
ENSG00000116266.6	chr1	protein_coding	KNOWN	STXBP3	I	5.578	3.812	4.311	3.93	3.292	3.382	3.432	3.509	3.545	4.562
ENSG00000116539.6	chr1	protein_coding	KNOWN	ASH1L	I	6.388	4.285	5.412	4.484	4.664	4.229	3.619	3.84	3.685	4.034
ENSG00000116560.6	chr1	protein_coding	KNOWN	SFPQ	I	8.129	5.448	6.75	6.181	6.041	5.595	5.29	5.196	5.359	5.961
ENSG00000116729.9	chr1	protein_coding	KNOWN	WLS	I	5.55	3.729	4.466	3.778	3.603	3.66	3.508	3.463	3.649	4.43
ENSG00000116754.9	chr1	protein_coding	KNOWN	SRSF11	I	7.547	4.999	5.942	5.433	4.934	4.529	4.614	4.685	4.788	5.718
ENSG00000116830.6	chr1	protein_coding	KNOWN	TTF2	I	6.242	3.642	4.13	3.761	4.059	3.712	3.409	3.336	3.49	3.802
ENSG00000116977.14	chr1	protein_coding	KNOWN	LGALS8	I	5.844	4.449	5.909	5.101	4.656	4.127	4.04	4.368	4.497	5.427
ENSG00000116984.8	chr1	protein_coding	KNOWN	MTR	I	6.758	3.343	3.734	3.735	3.782	3.334	3.248	3.288	3.498	3.987
ENSG00000116991.6	chr1	protein_coding	KNOWN	SIPA1L2	I	5.488	4.226	4.589	4.426	4.204	3.938	3.639	4.025	4.09	4.682
ENSG00000117000.8	chr1	protein_coding	KNOWN	RLF	I	5.196	2.644	3.803	4.452	4.119	3.908	3.681	3.622	3.49	3.696
ENSG00000117289.7	chr1	protein_coding	KNOWN	TXNIP	I	6.686	4.729	6.829	5.683	4.879	4.344	4.176	4.222	4.324	4.908
ENSG00000117335.14	chr1	protein_coding	KNOWN	CD46	I	8.823	6.226	6.719	6.644	5.848	5.84	5.832	5.805	6.005	6.939
ENSG00000117523.11	chr1	protein_coding	KNOWN	PRRC2C	I	7.231	4.499	5.198	4.769	4.396	3.646	3.346	3.567	3.498	3.841
ENSG00000117528.7	chr1	protein_coding	KNOWN	ABCD3	I	6.793	4.165	4.697	4.752	4.702	4.736	4.785	4.651	4.94	5.603
ENSG00000118007.8	chr3	protein_coding	KNOWN	STAG1	I	6.991	4.449	4.671	4.798	4.92	4.954	4.991	5.034	5.1	5.755
ENSG00000118058.16	chr11	protein_coding	KNOWN	KMT2A	I	6.849	5.285	5.122	4.569	4.863	4.666	4.083	4.759	4.278	4.389
ENSG00000118217.5	chr1	protein_coding	KNOWN	ATF6	I	5.682	3.45	4.802	4.161	4.033	3.802	3.273	3.351	3.627	4.24
ENSG00000118246.9	chr2	protein_coding	KNOWN	FASTKD2	I	6.802	3.343	4.638	4.468	4.033	3.967	3.954	3.908	4.278	4.844
ENSG00000118412.8	chr6	processed_transcript	KNOWN	CASP8AP2	I	6.255	4.226	3.967	4.717	4.617	4.16	3.934	3.901	3.818	3.856
ENSG00000118482.7	chr6	protein_coding	KNOWN	PHF3	I	7.443	5.067	5.324	5.499	5.489	5.16	4.943	4.852	4.849	5.412
ENSG00000118513.14	chr6	protein_coding	KNOWN	MYB	I	7.012	5.889	6.86	5.816	5.582	5.513	5.602	5.77	5.733	6.137
ENSG00000119041.6	chr2	protein_coding	KNOWN	GTF3C3	I	6.5	2.644	4.27	3.975	3.791	3.27	2.947	3.048	2.906	3.617
ENSG00000119203.9	chr2	protein_coding	KNOWN	CPSF3	I	6.647	4.342	5.079	4.777	4.659	4.364	4.342	4.49	4.765	5.505
ENSG00000119285.6	chr1	protein_coding	KNOWN	HEATR1	I	7.523	3.729	4.051	4.302	4.15	3.902	3.832	3.876	4.069	4.336
ENSG00000119541.5	chr18	protein_coding	KNOWN	VPS4B	I	5.282	4.034	4.594	4.128	3.628	3.514	3.426	3.411	3.958	5.02
ENSG00000119638.8	chr14	protein_coding	KNOWN	NEK9	I	5.614	4.342	3.754	3.811	3.628	3.538	3.523	3.784	4.172	4.363
ENSG00000119684.11	chr14	protein_coding	KNOWN	MLH3	I	6.162	3.89	4.22	4.29	4.174	4.001	3.777	3.439	3.466	3.825
ENSG00000119707.9	chr14	protein_coding	KNOWN	RBM25	I	7.019	2.965	4.896	4.18	4.25	3.587	3.334	3.31	3.159	3.937
ENSG00000119760.11	chr2	protein_coding	KNOWN	SUPT7L	I	6.79	4.641	5.6	5.414	5.316	4.927	4.765	5.13	5.398	5.625
ENSG00000119787.9	chr2	protein_coding	KNOWN	ATL2	I	7.031	5.033	5.795	5.658	5.303	5.124	5.063	5.116	5.44	6.366
ENSG00000119906.6	chr10	protein_coding	KNOWN	FAM178A	I	5.915	4.729	5.422	4.686	4.466	4.317	4.321	4.58	4.571	4.993
ENSG00000119912.11	chr10	protein_coding	KNOWN	IDE	I	6.715	4.595	5.428	5.046	4.447	4.281	4.222	4.281	4.461	4.785
ENSG00000120008.11	chr10	protein_coding	KNOWN	WDR11	I	6.449	3.343	4.27	4.376	4.381	3.799	3.534	3.442	3.347	3.746
ENSG00000120071.8	chr17	protein_coding	KNOWN	KANSL1	I	5.44	4.101	5.164	4.952	4.098	3.699	3.352	3.848	3.862	3.746
ENSG00000120254.11	chr6	protein_coding	KNOWN	MTHFD1L	I	5.471	3.812	4.46	4.431	4.029	3.862	4.007	4.174	4.469	4.347
ENSG00000120616.11	chr10	protein_coding	KNOWN	EPC1	I	6.173	4.641	5.898	5.406	4.877	4.656	4.306	4.354	4.292	4.446
ENSG00000120733.9	chr5	protein_coding	KNOWN	KDM3B	I	6.538	3.729	4.391	4.442	4.894	4.465	4.172	4.337	4.342	4.594
ENSG00000120756.8	chr3	protein_coding	KNOWN	PLS1	I	6.245	3.964	5.126	4.859	4.471	4.379	4.146	4.25	4.394	5.067
ENSG00000120800.4	chr12	protein_coding	KNOWN	UTP20	I	7.349	3.45	4.043	4.06	3.988	3.805	3.575	3.57	3.537	3.635
ENSG00000121152.5	chr2	protein_coding	KNOWN	NCAPH	I	5.368	3.102	6.058	4.659	3.892	3.466	3.518	3.449	3.656	4.643
ENSG00000121390.13	chr13	protein_coding	KNOWN	PSPC1	I	5.831	3.642	3.984	4.053	3.825	3.494	3.459	3.541	3.85	4.765
ENSG00000121716.13	chr7	protein_coding	KNOWN	PILRB	I	6.356	3.102	5.11	4.509	4.523	3.899	3.369	2.922	2.93	2.764
ENSG00000121741.11	chr13	protein_coding	KNOWN	ZMYM2	I	6.407	5.133	5.755	5.504	5.339	5.12	4.875	4.816	4.742	4.972
ENSG00000121774.12	chr1	protein_coding	KNOWN	KHDRBS1	I	5.349	3.549	4.318	4.32	3.695	3.458	3.095	3.798	3.786	4.944
ENSG00000121892.10	chr4	protein_coding	KNOWN	PDS5A	I	6.923	5.226	5.859	5.524	5.388	5.284	5.234	5.309	5.282	5.984
ENSG00000122218.10	chr1	protein_coding	KNOWN	COPA	I	7.152	4.034	5.001	4.944	4.482	4.207	4.125	3.981	4.278	4.585
ENSG00000122566.16	chr7	protein_coding	KNOWN	HNRNPA2B1	I	7.309	5.369	5.459	5.586	4.52	4.243	4.108	4.212	4.278	7.117
ENSG00000123066.3	chr12	protein_coding	KNOWN	MED13L	I	6.481	5.196	4.821	4.593	4.697	4.691	4.467	5.023	5.039	5.14
ENSG00000123485.7	chr2	protein_coding	KNOWN	HJURP	I	6.431	4.811	6.367	5.452	5.214	4.882	4.485	4.414	4.68	5.338
ENSG00000123636.13	chr2	protein_coding	KNOWN	BAZ2B	I	6.525	4.034	4.378	4.337	3.953	3.695	3.624	3.906	3.986	4.269
ENSG00000123737.8	chr4	protein_coding	KNOWN	EXOSC9	I	6.265	3.45	4.655	4.382	3.968	3.653	3.518	3.721	3.934	5.153
ENSG00000123836.10	chr1	protein_coding	KNOWN	PFKFB2	I	6.416	3.549	3.228	3.51	3.434	3.343	3.398	3.588	3.799	4.832
ENSG00000123983.9	chr2	protein_coding	KNOWN	ACSL3	I	7.528	4.889	5.219	4.807	4.544	4.292	4.442	4.62	4.827	6.028
ENSG00000124177.10	chr20	protein_coding	KNOWN	CHD6	I	6.427	3.549	4.107	3.664	3.568	3.378	3.242	3.185	3.118	3.687
ENSG00000124193.10	chr20	protein_coding	KNOWN	SRSF6	I	7.107	5.226	6.364	6.437	5.57	5.427	5.24	5.393	5.73	6.844
ENSG00000124201.10	chr20	protein_coding	KNOWN	ZNFX1	I	6.045	4.285	5.513	5.278	5.082	4.527	4.139	4.155	3.837	4.223
ENSG00000124207.12	chr20	protein_coding	KNOWN	CSE1L	I	7.812	5.313	7.03	6.211	5.506	5.313	4.999	4.953	5	5.649
ENSG00000124275.10	chr5	protein_coding	KNOWN	MTRR	I	5.618	3.642	5.453	4.891	4.702	4.262	3.898	4.132	4.226	4.699
ENSG00000124406.12	chr4	protein_coding	KNOWN	ATP8A1	I	7.102	4.851	4.845	5.014	4.533	4.489	4.439	4.529	4.779	5.08
ENSG00000124486.7	chrX	protein_coding	KNOWN	USP9X	I	7.24	4.101	4.277	4.032	3.995	3.911	3.946	4.277	4.424	4.897
ENSG00000124571.13	chr6	protein_coding	KNOWN	XPO5	I	6.73	4.396	5.157	4.415	4.46	3.695	3.492	3.38	3.246	3.653
ENSG00000124766.4	chr6	protein_coding	KNOWN	SOX4	I	5.867	5.369	5.114	5.236	4.981	4.577	4.425	4.307	4.677	5.251
ENSG00000124782.15	chr6	protein_coding	KNOWN	RREB1	I	5.534	3.89	4.472	4.081	4.062	3.89	3.585	3.964	3.94	4.048
ENSG00000124789.7	chr6	protein_coding	KNOWN	NUP153	I	6.442	4.729	6.477	5.783	4.846	4.234	4.073	4.115	4.226	4.319
ENSG00000125207.3	chr12	protein_coding	KNOWN	PIWIL1	I	5.755	3.102	4.496	4.53	4.575	3.887	3.47	3.418	3.302	3.864
ENSG00000125304.8	chr13	protein_coding	KNOWN	TM9SF2	I	7.829	5.165	5.505	5.192	5.092	4.935	4.943	5.011	5.615	6.413
ENSG00000125450.6	chr17	protein_coding	KNOWN	NUP85	I	5.928	3.964	5.11	4.574	4.523	4.153	4.149	3.855	4.236	5.283
ENSG00000125630.11	chr2	protein_coding	KNOWN	POLR1B	I	6.622	4.499	5.782	5.462	5.17	4.976	4.912	5.126	5.33	5.707
ENSG00000125633.6	chr2	protein_coding	KNOWN	CCDC93	I	7	4.285	4.051	3.718	3.662	3.478	3.409	3.551	3.591	4.379
ENSG00000125676.14	chrX	protein_coding	KNOWN	THOC2	I	6.948	3.228	4.018	3.735	3.847	3.275	2.908	2.556	2.794	3.374
ENSG00000125755.13	chr19	protein_coding	KNOWN	SYMPK	I	5.992	3.812	4.778	4.224	4.266	3.821	3.614	3.997	3.986	4.567
ENSG00000126012.7	chrX	protein_coding	KNOWN	KDM5C	I	6.194	3.549	3.467	3.803	4.227	4.045	3.91	4.287	4.544	5.171
ENSG00000126070.14	chr1	protein_coding	KNOWN	AGO3	I	5.422	4.342	4.153	4.249	4.018	3.89	3.653	3.808	4.003	4.303
ENSG00000126777.13	chr14	protein_coding	KNOWN	KTN1	I	8.442	5.707	5.588	5.549	5.55	5.403	5.596	5.681	5.827	6.596
ENSG00000126822.11	chr14	protein_coding	KNOWN	PLEKHG3	I	6.042	3.102	4.107	4.011	4.452	4.034	3.79	3.658	3.739	4.379
ENSG00000127022.10	chr5	protein_coding	KNOWN	CANX	I	10.03	8.071	7.955	8.155	8.031	7.825	7.797	7.878	8.3	9.171
ENSG00000127463.9	chr1	protein_coding	KNOWN	EMC1	I	6.778	4.686	4.311	3.682	4.562	4.262	4.011	4.022	4.142	4.534
ENSG00000127481.10	chr1	protein_coding	KNOWN	UBR4	I	8.209	5.341	5.981	5.379	5.589	5.879	5.7	5.51	5.252	5.115
ENSG00000127586.12	chr16	protein_coding	KNOWN	CHTF18	I	6.132	2.965	3.734	3.58	4.174	3.796	3.639	3.486	4.031	4.106
ENSG00000127616.12	chr19	protein_coding	KNOWN	SMARCA4	I	6.082	4.342	4.176	3.891	4.211	3.961	3.794	3.918	4.137	4.446
ENSG00000127831.6	chr2	protein_coding	KNOWN	VIL1	I	6.352	4.165	4.532	4.388	4.324	3.967	3.866	3.835	4.009	4.297
ENSG00000127914.12	chr7	protein_coding	KNOWN	AKAP9	I	7.443	1.967	3.692	3.383	3.316	3.343	2.955	3.123	2.781	3.535
ENSG00000127948.9	chr7	protein_coding	KNOWN	POR	I	6.391	4.449	5.157	4.708	4.692	4.373	4.209	4.248	4.582	4.825
ENSG00000128059.4	chr4	protein_coding	KNOWN	PPAT	I	5.909	4.548	4.882	4.41	4.211	4.072	3.807	3.893	4.192	5.389
ENSG00000128191.9	chr22	protein_coding	KNOWN	DGCR8	I	6.496	3.729	4.41	4.588	4.692	4.135	3.942	4.141	4.187	4.716
ENSG00000128567.12	chr7	protein_coding	KNOWN	PODXL	I	5.965	4.396	4.338	4.025	3.662	3.549	3.476	4.348	4.521	4.773
ENSG00000128585.13	chr7	protein_coding	KNOWN	MKLN1	I	6.59	4.285	4.859	4.504	4.01	3.776	3.723	3.649	3.792	4.314
ENSG00000128641.13	chr2	protein_coding	KNOWN	MYO1B	I	7.932	4.851	5.201	5.245	5.078	4.965	4.957	5.053	5.305	5.942
ENSG00000128731.11	chr15	protein_coding	KNOWN	HERC2	I	7.288	4.641	5.009	4.899	4.493	4.015	3.79	3.84	3.663	4.054
ENSG00000128833.8	chr15	protein_coding	KNOWN	MYO5C	I	5.906	3.729	5.145	4.902	4.275	4.155	4.003	4.311	4.111	4.773
ENSG00000128908.11	chr15	protein_coding	KNOWN	INO80	I	6.25	4.449	4.914	5.127	4.82	4.744	4.579	4.763	4.612	5.458
ENSG00000129071.5	chr3	protein_coding	KNOWN	MBD4	I	5.626	4.165	4.817	4.148	4.288	3.926	3.95	3.707	3.923	4.534
ENSG00000129083.8	chr11	protein_coding	KNOWN	COPB1	I	7.69	4.963	5.725	5.595	5.032	4.724	4.718	4.426	4.536	5.118
ENSG00000129292.15	chr8	protein_coding	KNOWN	PHF20L1	I	6.337	3.89	4.099	4.314	4.069	4.056	3.977	3.782	3.899	4.007
ENSG00000129315.5	chr12	protein_coding	KNOWN	CCNT1	I	6.885	4.548	5.046	5.192	4.916	4.525	4.25	4.281	4.346	4.534
ENSG00000129317.10	chr12	protein_coding	KNOWN	PUS7L	I	5.896	3.812	4.227	4.343	4.044	3.812	3.7	3.732	3.698	4.275
ENSG00000129351.13	chr19	protein_coding	KNOWN	ILF3	I	7.845	5.285	5.847	6.15	6.153	5.549	5.302	5.27	5.129	5.714
ENSG00000129534.9	chr14	protein_coding	KNOWN	MIS18BP1	I	6.077	3.549	5.525	4.699	4.288	3.602	3.229	3.093	2.882	3.486
ENSG00000129933.15	chr19	protein_coding	KNOWN	MAU2	I	5.368	3.729	5.563	4.69	4.485	4.012	3.677	3.776	4.08	4.976
ENSG00000130164.7	chr19	protein_coding	KNOWN	LDLR	I	7.86	6.1	6.872	6.261	6.295	5.742	5.461	5.539	5.63	5.585
ENSG00000130175.5	chr19	protein_coding	KNOWN	PRKCSH	I	5.345	4.285	5.022	4.672	4.275	4.053	3.785	3.604	3.88	4.451
ENSG00000130227.12	chr8	protein_coding	KNOWN	XPO7	I	6.333	4.963	6.116	5.336	4.985	4.736	4.628	5.165	4.971	5.213
ENSG00000130396.16	chr6	protein_coding	KNOWN	MLLT4	I	7.423	4.396	4.873	4.584	4.592	4.315	4.025	3.923	3.905	4.441
ENSG00000130402.7	chr19	protein_coding	KNOWN	ACTN4	I	7.74	5.926	6.893	5.94	5.699	5.401	5.215	5.281	5.452	6.067
ENSG00000130508.6	chr2	protein_coding	KNOWN	PXDN	I	5.686	2.965	3.692	3.753	3.834	3.726	3.486	3.808	3.856	4.163
ENSG00000130695.9	chr1	protein_coding	KNOWN	CEP85	I	6.297	4.285	5.283	5.014	4.763	4.119	3.737	3.715	3.831	4.093
ENSG00000130723.13	chr9	protein_coding	KNOWN	PRRC2B	I	6.411	5.256	5.882	4.937	5.062	4.919	4.554	4.906	4.919	5.128
ENSG00000130779.15	chr12	protein_coding	KNOWN	CLIP1	I	5.928	4.165	4.035	3.744	3.652	3.514	3.292	3.493	3.466	4.15
ENSG00000130787.9	chr12	protein_coding	KNOWN	HIP1R	I	6.219	3.812	3.561	3.589	4.116	3.53	3.136	3.265	3.482	4.067
ENSG00000130816.10	chr19	protein_coding	KNOWN	DNMT1	I	6.97	4.285	5.787	5.063	5.043	4.772	4.199	4.436	4.623	4.749
ENSG00000130935.5	chr17	protein_coding	KNOWN	NOL11	I	5.81	3.549	4.115	4.115	3.804	3.613	3.677	3.827	4.064	4.765
ENSG00000130939.14	chr1	protein_coding	KNOWN	UBE4B	I	5.363	3.642	4.191	4.101	3.991	3.793	3.624	4.04	3.975	4.652
ENSG00000130985.12	chrX	protein_coding	KNOWN	UBA1	I	7.434	5.256	5.657	4.535	4.536	4.483	4.464	4.537	4.634	5.007
ENSG00000131051.16	chr20	protein_coding	KNOWN	RBM39	I	8.537	5.663	6.513	6.322	6.32	5.896	5.415	5.048	4.94	5.54
ENSG00000131263.8	chrX	protein_coding	KNOWN	RLIM	I	6.424	4.548	4.472	5.423	4.989	4.756	4.485	4.544	4.637	5.378
ENSG00000131375.5	chr3	protein_coding	KNOWN	CAPN7	I	5.824	4.396	4.435	4.721	4.654	4.403	4.247	4.08	3.905	4.765
ENSG00000131389.12	chr3	protein_coding	KNOWN	SLC6A6	I	5.867	3.343	4.161	3.718	3.603	3.446	3.409	3.661	4.217	4.505
ENSG00000131473.12	chr17	protein_coding	KNOWN	ACLY	I	7.722	4.889	6.168	5.404	5.721	5.362	5.102	5.131	5.314	5.598
ENSG00000131504.11	chr5	protein_coding	KNOWN	DIAPH1	I	7.028	7.263	6.594	5.486	4.922	4.679	4.559	5.126	5.247	5.399
ENSG00000131558.10	chr7	protein_coding	KNOWN	EXOC4	I	6.751	4.285	4.733	4.879	4.612	4.349	4.115	4.242	4.701	5.165
ENSG00000131747.10	chr17	protein_coding	KNOWN	TOP2A	I	8.301	4.285	5.419	5.376	5.453	5.071	4.671	4.642	4.795	5.04
ENSG00000131941.3	chr19	protein_coding	KNOWN	RHPN2	I	5.111	3.343	4.778	4.23	3.96	3.51	3.235	3.365	3.746	3.908
ENSG00000132142.15	chr17	protein_coding	KNOWN	ACACA	I	7.56	4.889	5.453	5.163	5.268	5.018	4.813	4.817	4.634	5.04
ENSG00000132153.10	chr3	protein_coding	KNOWN	DHX30	I	7.394	4.999	6.046	6.16	6.121	5.586	5.193	5.121	5.126	5.397
ENSG00000132182.7	chr3	protein_coding	KNOWN	NUP210	I	7.819	5.448	5.456	5.137	5.345	5.167	4.912	5.476	5.365	5.716
ENSG00000132300.14	chr2	protein_coding	KNOWN	PTCD3	I	7.825	4.548	6.068	5.831	5.241	4.754	4.445	4.202	4.187	4.809
ENSG00000132305.16	chr2	protein_coding	KNOWN	IMMT	I	6.13	4.101	5.245	4.564	3.633	3.695	3.585	3.765	3.911	5.037
ENSG00000132356.7	chr5	protein_coding	KNOWN	PRKAA1	I	5.831	4.499	5.591	5.359	4.727	4.295	4.288	4.078	4.319	5.044
ENSG00000132361.11	chr17	protein_coding	KNOWN	CLUH	I	7.411	5.196	5.344	5.214	5.834	5.487	5.179	5.177	5.372	5.641
ENSG00000132382.10	chr17	protein_coding	KNOWN	MYBBP1A	I	6.847	4.396	5.122	4.97	5.136	4.693	4.354	4.149	4.02	4.389
ENSG00000132424.10	chr6	protein_coding	KNOWN	PNISR	I	7.065	3.102	4.311	3.907	4.073	3.174	2.683	2.723	2.539	3.069
ENSG00000132436.7	chr7	protein_coding	KNOWN	FIGNL1	I	5.89	4.342	4.945	4.677	4.491	4.346	4.205	4.164	4.368	4.859
ENSG00000132466.13	chr4	protein_coding	KNOWN	ANKRD17	I	7.166	5.728	7.288	5.628	5.209	4.913	4.664	4.925	4.752	5.225
ENSG00000132470.9	chr17	protein_coding	KNOWN	ITGB4	I	6.764	4.595	5.205	4.721	5.204	4.862	4.499	4.516	4.659	4.451
ENSG00000132485.8	chr1	protein_coding	KNOWN	ZRANB2	I	6.217	4.226	5.838	4.739	3.285	3.097	2.978	2.711	3.086	4.58
ENSG00000132600.12	chr16	protein_coding	KNOWN	PRMT7	I	5.453	3.964	3.85	4.004	3.972	3.949	3.575	3.473	3.779	4.132
ENSG00000132680.6	chr1	protein_coding	KNOWN	KIAA0907	I	5.909	3.729	5.307	5.039	4.447	3.871	3.409	3.303	3.416	3.544
ENSG00000132716.13	chr1	protein_coding	KNOWN	DCAF8	I	6.349	4.396	4.577	4.473	4.433	4.239	4.202	4.386	4.91	4.904
ENSG00000132780.12	chr1	protein_coding	KNOWN	NASP	I	6.772	4.449	4.358	4.79	4.496	4.255	4.182	4.072	4.096	5.636
ENSG00000132849.14	chr1	protein_coding	KNOWN	INADL	I	7.072	4.926	4.84	4.747	4.544	4.132	3.882	3.957	4.167	4.275
ENSG00000132953.12	chr13	protein_coding	KNOWN	XPO4	I	7.221	6.149	6.003	6.061	6.135	5.835	5.504	5.488	5.352	5.409
ENSG00000133704.5	chr12	protein_coding	KNOWN	IPO8	I	6.132	3.642	3.993	4.261	3.638	3.462	3.539	3.886	4.231	4.821
ENSG00000133706.13	chr5	protein_coding	KNOWN	LARS	I	7.511	4.165	4.66	4.847	4.615	4.432	4.218	4.18	4.222	4.789
ENSG00000133835.10	chr5	protein_coding	KNOWN	HSD17B4	I	7.49	5.033	4.397	4.544	4.627	4.641	4.556	4.589	4.83	5.507
ENSG00000134186.7	chr1	protein_coding	KNOWN	PRPF38B	I	6.272	3.102	4.638	4.442	4.123	3.635	3.298	3.21	2.953	3.802
ENSG00000134250.13	chr1	protein_coding	KNOWN	NOTCH2	I	7.839	4.926	5.183	4.996	4.93	4.7	4.517	4.725	4.788	5.237
ENSG00000134294.9	chr12	protein_coding	KNOWN	SLC38A2	I	8.384	5.749	7.355	6.866	6.076	5.514	5.363	5.435	5.361	5.645
ENSG00000134313.10	chr2	protein_coding	KNOWN	KIDINS220	I	7.21	4.034	3.617	3.803	3.88	3.905	3.996	4.126	4.212	5.102
ENSG00000134318.9	chr2	protein_coding	KNOWN	ROCK2	I	7.471	4.449	4.773	4.612	4.433	4.483	4.4	4.526	4.563	5.87
ENSG00000134324.7	chr2	protein_coding	KNOWN	LPIN1	I	6.368	4.396	4.644	4.76	4.504	4.018	3.554	3.743	3.691	4.394
ENSG00000134398.8	chr16	protein_coding	KNOWN	ERN2	I	6.483	3.343	4.831	4.743	4.902	4.322	3.75	3.681	3.773	3.886
ENSG00000134440.7	chr18	protein_coding	KNOWN	NARS	I	7.966	5.548	5.19	5.588	5.402	5.353	5.365	5.587	5.863	7.07
ENSG00000134644.11	chr1	protein_coding	KNOWN	PUM1	I	6.311	4.396	6.151	5.028	4.987	4.586	4.26	4.22	4.106	4.634
ENSG00000134697.7	chr1	protein_coding	KNOWN	GNL2	I	6.26	3.812	4.422	4.261	4.147	3.685	3.322	3.735	3.899	4.608
ENSG00000134755.10	chr18	protein_coding	KNOWN	DSC2	I	5.953	3.102	3.993	4.199	3.905	3.688	3.595	3.693	3.733	4.33
ENSG00000134759.9	chr18	protein_coding	KNOWN	ELP2	I	6.048	3.812	4.304	4.242	3.972	4.106	4.087	4.072	4.424	5.147
ENSG00000134884.9	chr13	protein_coding	KNOWN	ARGLU1	I	7.196	3.549	2.925	4.174	3.909	2.965	3.19	3.658	4.255	4.996
ENSG00000134900.7	chr13	protein_coding	KNOWN	TPP2	I	7.032	3.729	4.817	4.095	4.321	3.828	3.605	3.588	3.843	4.234
ENSG00000134909.14	chr11	protein_coding	KNOWN	ARHGAP32	I	9.38	7.299	7.853	7.569	7.434	7.123	6.875	7.486	7.452	8.015
ENSG00000134910.8	chr11	protein_coding	KNOWN	STT3A	I	8.316	6.583	7.728	6.644	6.507	6.219	6.191	6.162	6.472	6.88
ENSG00000134982.12	chr5	protein_coding	KNOWN	APC	I	6.207	4.449	4.249	4.631	4.315	4.101	3.902	4.25	4.226	4.829
ENSG00000134987.7	chr5	protein_coding	KNOWN	WDR36	I	6.98	3.549	4.802	4.636	4.167	3.76	3.648	3.506	3.613	4.223
ENSG00000135018.9	chr9	protein_coding	KNOWN	UBQLN1	I	6.803	5.572	6.87	6.087	5.456	5.301	5.251	5.393	5.745	6.468
ENSG00000135048.9	chr9	protein_coding	KNOWN	TMEM2	I	7.293	5.524	4.932	5.348	4.996	4.88	4.842	5.064	5.282	5.977
ENSG00000135108.10	chr12	protein_coding	KNOWN	FBXO21	I	5.248	3.642	3.639	3.997	3.773	3.613	3.554	3.808	3.856	4.456
ENSG00000135111.10	chr12	protein_coding	KNOWN	TBX3	I	6.042	5.033	5.902	5.263	5.124	4.413	4.051	3.978	3.946	4.41
ENSG00000135164.14	chr7	protein_coding	KNOWN	DMTF1	I	6.167	4.101	4.753	4.393	3.937	3.899	3.866	4.022	3.88	4.415
ENSG00000135297.11	chr6	protein_coding	KNOWN	MTO1	I	5.538	4.101	4.543	4.489	4.48	4.248	3.98	3.93	4.187	4.893
ENSG00000135316.13	chr6	protein_coding	KNOWN	SYNCRIP	I	7.425	5.067	5.276	5.452	4.973	4.634	4.863	5.062	5.28	6.34
ENSG00000135317.8	chr6	protein_coding	KNOWN	SNX14	I	5.903	4.226	4.018	3.82	3.709	3.583	3.534	3.664	3.923	4.639
ENSG00000135387.15	chr11	protein_coding	KNOWN	CAPRIN1	I	7.66	6.067	7.24	6.764	6.172	5.947	5.75	6.015	6.159	6.593
ENSG00000135476.7	chr12	protein_coding	KNOWN	ESPL1	I	5.602	3.45	3.906	3.437	3.988	3.743	3.523	3.696	3.779	3.81
ENSG00000135486.13	chr12	protein_coding	KNOWN	HNRNPA1	I	6.352	5.067	5.689	5.996	5.53	4.935	4.89	4.878	4.871	6.374
ENSG00000135506.11	chr12	protein_coding	KNOWN	OS9	I	7.159	4.499	4.026	4.18	4.491	4.29	4.244	4.256	4.722	5.505
ENSG00000135525.14	chr6	protein_coding	KNOWN	MAP7	I	5.629	4.595	5.005	4.559	4.869	4.401	4.247	4.298	4.641	5.21
ENSG00000135763.5	chr1	protein_coding	KNOWN	URB2	I	6.712	3.812	4.447	4.64	4.424	4.178	4.08	4.102	4.207	4.848
ENSG00000135775.8	chr1	protein_coding	KNOWN	COG2	I	5.98	4.449	4.927	4.267	4.938	4.715	4.467	4.381	4.461	5.143
ENSG00000135829.12	chr1	protein_coding	KNOWN	DHX9	I	8.25	5.067	5.034	5.263	5.027	4.621	4.428	4.363	4.44	4.836
ENSG00000135837.11	chr1	protein_coding	KNOWN	CEP350	I	7.297	3.964	4.914	4.524	4.786	4.438	4.122	4.141	3.986	4.451
ENSG00000135913.6	chr2	protein_coding	KNOWN	USP37	I	5.321	3.89	4.572	4.376	3.897	3.667	3.448	3.39	3.391	3.856
ENSG00000135945.5	chr2	protein_coding	KNOWN	REV1	I	5.821	3.102	4.728	4.686	4.259	3.89	3.619	3.669	3.656	4.067
ENSG00000136068.10	chr3	protein_coding	KNOWN	FLNB	I	8.717	5.548	6.662	6.084	5.695	5.533	5.32	5.345	5.423	5.663
ENSG00000136152.10	chr13	protein_coding	KNOWN	COG3	I	5.81	4.165	3.869	4.285	4.372	4.034	3.849	3.512	3.773	4.656
ENSG00000136153.15	chr13	protein_coding	KNOWN	LMO7	I	7.723	4.729	4.905	4.815	4.587	4.239	4.003	3.928	4.274	5.093
ENSG00000136381.8	chr15	protein_coding	KNOWN	IREB2	I	5.466	4.034	4.514	4.314	3.537	3.321	3.177	3.99	4.042	4.878
ENSG00000136492.4	chr17	protein_coding	KNOWN	BRIP1	I	5.986	4.034	4.878	4.593	4.062	3.545	3.109	3.218	3.246	3.486
ENSG00000136542.4	chr2	protein_coding	KNOWN	GALNT5	I	7.328	4.851	4.914	5.328	5.062	4.672	4.525	4.555	4.627	5.159
ENSG00000136709.7	chr2	protein_coding	KNOWN	WDR33	I	7.242	4.999	4.918	5.084	5.412	5.18	4.819	4.871	4.827	5.054
ENSG00000136731.8	chr2	protein_coding	KNOWN	UGGT1	I	7.214	4.499	4.496	4.302	4.214	4.222	3.965	4.162	4.403	4.801
ENSG00000136813.10	chr9	protein_coding	KNOWN	KIAA0368	I	7.961	4.811	4.932	5.131	5.164	4.973	5.001	5.184	5.289	5.781
ENSG00000136824.14	chr9	protein_coding	KNOWN	SMC2	I	7.003	2.813	2.994	3.636	3.578	3.28	3.183	3.127	3.246	4.041
ENSG00000136891.9	chr9	protein_coding	KNOWN	TEX10	I	6.521	4.449	6.307	5.028	4.363	4.075	4.014	3.964	4.217	5.189
ENSG00000136937.8	chr9	protein_coding	KNOWN	NCBP1	I	6.304	3.729	4.788	4.499	4.171	3.821	3.476	3.446	3.627	4.292
ENSG00000137040.8	chr9	protein_coding	KNOWN	RANBP6	I	6.094	3.343	4.043	4.815	4.9	4.573	4.149	3.916	3.719	4.113
ENSG00000137055.10	chr9	protein_coding	KNOWN	PLAA	I	5.17	3.729	4.242	3.655	3.755	3.412	3.286	3.333	3.698	4.793
ENSG00000137076.14	chr9	protein_coding	KNOWN	TLN1	I	7.06	3.642	4.043	3.459	3.672	3.399	3.481	3.619	3.726	4.028
ENSG00000137145.15	chr9	protein_coding	KNOWN	DENND4C	I	7.885	5.133	5.936	5.717	5.431	5.231	4.873	4.83	4.974	5.399
ENSG00000137200.8	chr6	protein_coding	KNOWN	FTSJD2	I	6.588	3.343	3.764	3.618	3.913	3.541	3.334	3.493	3.831	4.986
ENSG00000137497.13	chr11	protein_coding	KNOWN	NUMA1	I	7.192	4.226	4.403	4.011	3.884	3.809	3.999	4.513	4.575	5.643
ENSG00000137504.9	chr11	protein_coding	KNOWN	CREBZF	I	8.086	4.641	5.095	5.692	5.713	5.4	5.232	5.041	4.782	4.72
ENSG00000137574.6	chr8	protein_coding	KNOWN	TGS1	I	5.776	3.729	5.318	4.815	4.474	4.142	3.918	3.876	4.014	4.308
ENSG00000137642.8	chr11	protein_coding	KNOWN	SORL1	I	7.759	4.285	4.868	4.756	4.416	4.253	4.111	4.389	4.517	4.724
ENSG00000137713.11	chr11	protein_coding	KNOWN	PPP2R1B	I	5.98	4.548	5.324	5.22	4.625	4.353	4.362	4.381	4.533	5.709
ENSG00000137770.9	chr15	protein_coding	KNOWN	CTDSPL2	I	5.606	3.89	5.508	4.859	4.272	4.096	3.938	4.2	4.436	5.248
ENSG00000137776.12	chr15	protein_coding	KNOWN	SLTM	I	6.824	4.034	3.959	3.828	3.795	3.425	3.015	3.156	2.918	4.336
ENSG00000137804.8	chr15	protein_coding	KNOWN	NUSAP1	I	6.438	4.396	6.003	5.595	4.842	4.364	4.342	4.479	4.725	6.06
ENSG00000137807.9	chr15	protein_coding	KNOWN	KIF23	I	6.06	3.964	4.115	3.86	3.991	3.793	3.316	3.165	3.338	3.818
ENSG00000137812.15	chr15	protein_coding	KNOWN	CASC5	I	7.263	4.499	3.976	4.161	4.055	3.617	3.585	3.503	3.256	3.966
ENSG00000137845.10	chr15	protein_coding	KNOWN	ADAM10	I	6.669	3.729	4.351	4.831	4.137	3.878	3.878	3.988	4.207	5.01
ENSG00000137871.15	chr15	protein_coding	KNOWN	ZNF280D	I	5.645	4.396	5.686	4.713	4.227	4.101	4.186	4.126	3.952	3.644
ENSG00000137942.12	chr1	protein_coding	KNOWN	FNBP1L	I	6.013	3.343	4.091	4.279	4.007	3.692	3.639	3.499	3.498	4.571
ENSG00000137955.11	chr1	protein_coding	KNOWN	RABGGTB	I	8.217	6.663	7.922	7.023	6.378	5.861	5.722	5.425	5.417	6.045
ENSG00000137962.8	chr1	protein_coding	KNOWN	ARHGAP29	I	5.566	4.034	4.067	4.473	3.742	3.635	3.387	4.029	4.222	4.621
ENSG00000138018.13	chr2	protein_coding	KNOWN	EPT1	I	7.705	5.618	5.925	5.766	5.419	5.255	5.152	5.357	5.641	6.716
ENSG00000138035.10	chr2	protein_coding	KNOWN	PNPT1	I	5.915	4.034	4.277	4.593	4.781	4.546	4.365	4.232	4.187	4.996
ENSG00000138050.10	chr2	protein_coding	KNOWN	THUMPD2	I	5.268	4.165	4.617	4.447	4.23	3.941	3.914	3.999	3.923	4.643
ENSG00000138078.11	chr2	protein_coding	KNOWN	PREPL	I	6.79	4.396	5.283	4.815	4.713	4.705	4.596	4.632	4.684	5.237
ENSG00000138095.14	chr2	protein_coding	KNOWN	LRPPRC	I	7.971	4.999	5.971	5.633	5.238	4.866	4.65	4.563	4.544	4.749
ENSG00000138160.4	chr10	protein_coding	KNOWN	KIF11	I	6.398	4.342	4.099	4.205	3.913	3.518	3.21	3.295	3.311	3.581
ENSG00000138246.11	chr3	protein_coding	KNOWN	DNAJC13	I	6.652	3.102	3.661	3.427	3.526	3.334	3.203	3.365	3.449	4.125
ENSG00000138346.10	chr10	protein_coding	KNOWN	DNA2	I	5.864	4.449	5.447	4.579	3.863	3.266	2.939	2.711	3.032	3.23
ENSG00000138448.7	chr2	protein_coding	KNOWN	ITGAV	I	7.223	4.449	3.878	3.891	3.472	3.541	3.387	3.476	3.663	4.608
ENSG00000138496.12	chr3	protein_coding	KNOWN	PARP9	I	5.554	3.812	4.099	4.199	3.791	3.706	3.585	3.732	4.064	4.737
ENSG00000138674.12	chr4	protein_coding	KNOWN	SEC31A	I	6.232	4.499	5.802	4.777	4.352	3.62	3.47	3.446	3.799	3.937
ENSG00000138688.11	chr4	protein_coding	KNOWN	KIAA1109	I	7.337	4.034	3.984	3.646	3.45	3.412	2.993	3.551	3.537	3.944
ENSG00000138709.13	chr4	protein_coding	KNOWN	LARP1B	I	5.405	4.342	4.821	4.308	4.352	3.946	3.969	3.971	4.192	4.562
ENSG00000138757.10	chr4	protein_coding	KNOWN	G3BP2	I	6.762	4.889	5.831	5.734	4.906	4.737	4.875	4.793	5.289	6.398
ENSG00000138759.13	chr4	protein_coding	KNOWN	FRAS1	I	6.82	3.45	4.263	3.836	3.505	3.437	2.978	3.48	3.408	3.572
ENSG00000138768.10	chr4	protein_coding	KNOWN	USO1	I	6.515	4.729	4.821	5.014	5.067	4.928	4.844	4.852	4.898	5.448
ENSG00000138801.4	chr4	protein_coding	KNOWN	PAPSS1	I	5.534	3.343	3.199	3.691	3.439	3.653	3.57	3.601	3.905	4.608
ENSG00000138835.18	chr9	protein_coding	KNOWN	RGS3	I	5.554	4.499	4.758	4.279	4.517	4.234	3.886	3.964	4.157	4.054
ENSG00000139218.13	chr12	protein_coding	KNOWN	SCAF11	I	6.186	3.642	5.351	4.929	4.133	4.048	3.828	3.868	3.726	3.93
ENSG00000139292.8	chr12	protein_coding	KNOWN	LGR5	I	7.362	4.641	6	5.455	5.268	4.934	4.48	4.679	4.461	4.874
ENSG00000139324.7	chr12	protein_coding	KNOWN	TMTC3	I	5.783	4.499	4.594	5.195	4.452	4.163	4.182	4.119	4.533	5.054
ENSG00000139350.7	chr12	protein_coding	KNOWN	NEDD1	I	5.427	4.034	4.733	4.519	4.194	4.142	3.918	3.925	4.085	4.687
ENSG00000139618.10	chr13	protein_coding	KNOWN	BRCA2	I	7.089	3.642	3.869	4.193	4.297	4.142	3.691	3.607	3.458	3.746
ENSG00000139641.8	chr12	protein_coding	KNOWN	ESYT1	I	7.856	4.926	4.707	4.721	4.763	4.609	4.591	4.776	5.259	5.701
ENSG00000139687.9	chr13	protein_coding	KNOWN	RB1	I	5.641	4.034	4.655	3.899	3.341	3.343	3.346	3.592	3.899	4.716
ENSG00000139697.7	chr12	protein_coding	KNOWN	SBNO1	I	5.974	3.729	4.435	4.388	3.98	3.77	3.648	3.819	3.964	4.712
ENSG00000140299.7	chr15	protein_coding	KNOWN	BNIP2	I	6.154	4.342	3.503	4.18	4.421	4.379	4.439	4.174	3.917	3.704
ENSG00000140525.13	chr15	protein_coding	KNOWN	FANCI	I	7.535	4.499	4.873	4.925	5.036	4.894	4.821	4.777	4.739	5.316
ENSG00000140526.12	chr15	protein_coding	KNOWN	ABHD2	I	9.291	6.972	6.687	6.734	6.734	6.684	6.601	6.963	7.269	8.159
ENSG00000140553.12	chr15	protein_coding	KNOWN	UNC45A	I	6.33	3.89	3.774	3.884	3.791	3.576	3.481	3.661	3.856	4.49
ENSG00000140575.8	chr15	protein_coding	KNOWN	IQGAP1	I	8.231	5.422	5.979	5.654	5.195	4.771	4.611	4.445	4.648	5.14
ENSG00000141027.16	chr17	protein_coding	KNOWN	NCOR1	I	7.039	5.1	5.866	6.015	5.638	5.285	5.211	5.482	5.391	6.21
ENSG00000141141.10	chr17	protein_coding	KNOWN	DDX52	I	5.887	4.285	4.466	4.135	3.863	3.454	3.164	3.233	3.466	4.394
ENSG00000141279.10	chr17	protein_coding	KNOWN	NPEPPS	I	6.162	3.964	4.665	4.314	3.964	3.564	3.508	4.015	3.899	4.308
ENSG00000141367.7	chr17	protein_coding	KNOWN	CLTC	I	9.058	5.926	6.223	6.211	5.919	5.845	5.66	5.799	5.963	6.267
ENSG00000141449.9	chr18	protein_coding	KNOWN	GREB1L	I	5.287	3.343	4.331	4.121	3.897	3.881	3.481	3.784	3.975	4.175
ENSG00000141556.16	chr17	protein_coding	KNOWN	TBCD	I	5.668	5.1	5.54	5.242	4.39	4.015	3.878	3.938	4.255	5.15
ENSG00000141564.9	chr17	protein_coding	KNOWN	RPTOR	I	5.649	2.644	3.671	3.448	3.746	3.796	3.242	3.598	3.649	3.894
ENSG00000141756.14	chr17	protein_coding	KNOWN	FKBP10	I	5.475	2.813	4.325	4.121	4.048	3.837	3.781	3.752	3.934	4.446
ENSG00000142192.16	chr21	protein_coding	KNOWN	APP	I	8.067	5.707	5.702	5.612	5.249	5.018	5.143	5.156	5.411	6.387
ENSG00000142207.5	chr21	protein_coding	KNOWN	URB1	I	7.409	4.285	4.526	4.371	4.79	4.596	4.263	4.343	4.342	4.456
ENSG00000142798.12	chr1	protein_coding	KNOWN	HSPG2	I	5.89	3.89	5.046	4.376	4.455	4.188	3.634	4.011	3.685	3.477
ENSG00000142945.8	chr1	protein_coding	KNOWN	KIF2C	I	6.257	3.549	4.773	4.773	4.424	4.099	3.95	3.891	3.887	4.529
ENSG00000143190.16	chr1	protein_coding	KNOWN	POU2F1	I	6.051	4.396	4.146	4.032	3.909	3.538	3.585	3.997	3.685	4
ENSG00000143379.8	chr1	protein_coding	KNOWN	SETDB1	I	5.679	3.549	4.918	4.574	4.469	4.083	3.942	3.971	4.053	4.384
ENSG00000143416.16	chr1	protein_coding	KNOWN	SELENBP1	I	5.734	3.642	4.176	4.067	4.269	4.093	4.065	3.933	4.342	4.867
ENSG00000143493.8	chr1	protein_coding	KNOWN	INTS7	I	5.149	3.45	5.103	4.337	3.583	3.228	3.183	3.197	3.576	4.319
ENSG00000143569.14	chr1	protein_coding	KNOWN	UBAP2L	I	6.225	4.449	6.538	4.708	4.732	4.253	4.076	4.24	4.25	4.263
ENSG00000143669.9	chr1	protein_coding	KNOWN	LYST	I	6.252	3.964	4.702	4.273	4.253	3.914	3.508	3.545	3.293	3.738
ENSG00000143776.14	chr1	protein_coding	KNOWN	CDC42BPA	I	6.544	3.729	4.748	4.18	4.01	3.595	3.404	3.829	3.923	4.425
ENSG00000143799.8	chr1	protein_coding	KNOWN	PARP1	I	6.631	4.77	4.051	3.96	4.037	3.606	3.667	4.04	4.385	5.701
ENSG00000143815.10	chr1	protein_coding	KNOWN	LBR	I	7.325	5.285	5.79	5.561	5.096	5.079	5.216	5.565	5.704	6.567
ENSG00000143850.8	chr1	protein_coding	KNOWN	PLEKHA6	I	5.509	3.729	4.198	3.96	4.381	4.15	3.992	4.065	3.94	4.384
ENSG00000143924.14	chr2	protein_coding	KNOWN	EML4	I	6.673	4.449	3.822	4.314	4.315	4.165	4.08	4.382	4.634	5.343
ENSG00000143970.12	chr2	protein_coding	KNOWN	ASXL2	I	5.928	4.226	4.681	4.308	4.018	3.73	3.624	4.17	4.037	4.234
ENSG00000144028.10	chr2	protein_coding	KNOWN	SNRNP200	I	7.419	4.285	5.314	4.539	4.666	4.158	3.857	4.208	4.137	4.51
ENSG00000144354.9	chr2	protein_coding	KNOWN	CDCA7	I	5.919	4.034	6.203	4.887	4.312	3.941	3.946	3.947	4.415	5.302
ENSG00000144381.12	chr2	protein_coding	KNOWN	HSPD1	I	8.794	6.523	6.453	6.747	6.585	6.457	6.52	6.603	6.771	7.584
ENSG00000144554.6	chr3	protein_coding	KNOWN	FANCD2	I	6.542	3.343	4.371	4.236	4.306	3.712	3.17	3.071	2.857	3.133
ENSG00000144674.12	chr3	protein_coding	KNOWN	GOLGA4	I	7.318	4.499	4.018	4.29	4.243	4.093	4.189	4.363	4.106	5.427
ENSG00000145012.8	chr3	protein_coding	KNOWN	LPP	I	5.925	4.101	4.868	4.452	4.474	4.281	3.969	4.774	4.489	4.855
ENSG00000145349.12	chr4	protein_coding	KNOWN	CAMK2D	I	5.61	3.642	3.793	3.52	3.352	3.284	3.375	3.383	3.958	4.926
ENSG00000145390.7	chr4	protein_coding	KNOWN	USP53	I	5.396	3.549	4.298	4.308	3.742	3.49	3.59	3.545	3.831	4.384
ENSG00000145495.10	chr5	protein_coding	KNOWN	2013-03-06	I	7.54	5.196	5.422	5.619	5.146	4.72	4.554	4.642	4.833	5.497
ENSG00000145555.10	chr5	protein_coding	KNOWN	MYO10	I	6.382	4.499	4.325	4.769	4.444	4.195	3.828	3.86	4.026	4.908
ENSG00000145675.10	chr5	protein_coding	KNOWN	PIK3R1	I	5.744	2.965	4.6	4.399	3.909	3.553	3.387	3.913	3.998	4.585
ENSG00000145734.14	chr5	protein_coding	KNOWN	BDP1	I	6.954	3.642	4.176	4.174	3.863	3.702	3.273	3.325	3.284	4.368
ENSG00000145907.10	chr5	protein_coding	KNOWN	G3BP1	I	8.129	6.255	6.55	6.464	6.148	5.953	5.914	5.936	6.086	6.691
ENSG00000146247.13	chr6	protein_coding	KNOWN	PHIP	I	7.458	3.964	4.526	4.636	4.387	3.964	3.681	3.779	3.824	4.138
ENSG00000146263.7	chr6	protein_coding	KNOWN	MMS22L	I	6.677	5.067	4.962	4.996	4.607	4.584	4.621	4.69	4.63	5.137
ENSG00000146648.11	chr7	protein_coding	KNOWN	EGFR	I	6.483	4.226	5.099	4.404	4.167	3.733	3.437	3.985	3.998	4.074
ENSG00000146802.7	chr7	protein_coding	KNOWN	TMEM168	I	6.028	4.396	5.276	5.154	4.39	4.297	4.281	4.309	4.364	5.007
ENSG00000147140.10	chrX	protein_coding	KNOWN	NONO	I	7.434	5.448	5.898	6.339	6.163	5.586	5.256	5.206	5.544	6.194
ENSG00000147162.9	chrX	protein_coding	KNOWN	OGT	I	8.33	4.729	5.484	5.688	5.432	4.614	4.253	4.186	4.222	4.352
ENSG00000147274.10	chrX	protein_coding	KNOWN	RBMX	I	7.587	5.226	5.6	5.534	5.648	5.177	5.088	5.064	5.357	6.454
ENSG00000147459.13	chr8	protein_coding	KNOWN	DOCK5	I	6.433	4.641	4.358	4.242	4.157	3.964	3.882	4.366	4.226	4.765
ENSG00000147548.12	chr8	protein_coding	KNOWN	WHSC1L1	I	6.447	5.033	5.925	5.214	4.92	4.614	4.594	4.876	5.052	5.285
ENSG00000147854.12	chr9	protein_coding	KNOWN	UHRF2	I	6.701	3.729	4.532	4.494	4.309	3.964	3.363	3.093	2.999	3.635
ENSG00000147862.10	chr9	protein_coding	KNOWN	NFIB	I	5.89	4.686	4.351	4.544	3.972	3.674	3.57	4.214	4.217	5.047
ENSG00000148019.8	chr9	protein_coding	KNOWN	CEP78	I	6.643	3.89	3.976	4.308	4.363	4.377	4.297	4.431	4.63	5.192
ENSG00000148396.14	chr9	protein_coding	KNOWN	SEC16A	I	5.837	4.226	4.686	4.004	4.062	3.887	3.534	4.363	4.048	4.308
ENSG00000148773.8	chr10	protein_coding	KNOWN	MKI67	I	7.127	4.595	5.095	4.756	4.34	3.76	3.328	3.947	3.302	4.007
ENSG00000148840.6	chr10	protein_coding	KNOWN	PPRC1	I	5.919	4.101	4.56	4.011	4.306	4.075	3.575	3.901	3.786	3.901
ENSG00000148843.9	chr10	protein_coding	KNOWN	PDCD11	I	7.746	4.034	4.27	4.193	4.491	4.239	3.803	3.893	3.887	4.357
ENSG00000149187.13	chr11	protein_coding	KNOWN	CELF1	I	6.912	4.811	4.802	5.046	4.559	4.276	4.196	4.647	5.194	6.042
ENSG00000149311.13	chr11	protein_coding	KNOWN	ATM	I	7.87	5.196	5.551	5.266	4.973	4.575	4.342	3.976	4.117	4.234
ENSG00000149428.14	chr11	protein_coding	KNOWN	HYOU1	I	6.783	4.285	4.628	4.148	4.281	4.373	4.257	4.41	4.513	4.777
ENSG00000149532.11	chr11	protein_coding	KNOWN	CPSF7	I	5.931	4.499	5.283	4.404	4.635	4.25	4.025	4.409	4.517	4.947
ENSG00000149930.13	chr16	protein_coding	KNOWN	TAOK2	I	6.167	3.812	4.099	4.249	4.597	4.227	4.215	4.147	4.505	5.027
ENSG00000150760.8	chr10	protein_coding	KNOWN	DOCK1	I	6.183	4.499	5.459	5.111	4.829	4.432	4.257	4.45	4.732	5.147
ENSG00000150938.5	chr2	protein_coding	KNOWN	CRIM1	I	6.361	4.963	4.644	4.65	4.447	4.272	4.241	4.469	4.677	5.137
ENSG00000151012.9	chr4	protein_coding	KNOWN	SLC7A11	I	7.997	5.831	5.775	6.329	6.026	5.735	5.504	5.603	5.61	6.226
ENSG00000151503.8	chr11	protein_coding	KNOWN	NCAPD3	I	7.019	4.396	5.157	4.879	4.654	4.432	4.182	4.377	4.274	4.456
ENSG00000151576.6	chr3	protein_coding	KNOWN	QTRTD1	I	5.675	2.644	5.087	4.574	3.909	3.821	3.292	3.214	3.56	4.538
ENSG00000151694.8	chr2	protein_coding	KNOWN	ADAM17	I	5.773	3.964	4.22	4.255	4.39	4.099	3.857	3.842	3.862	4.813
ENSG00000151779.8	chr2	protein_coding	KNOWN	NBAS	I	7.973	4.926	6.036	5.444	5.085	4.68	4.736	4.46	4.597	4.716
ENSG00000151835.9	chr13	protein_coding	KNOWN	SACS	I	6.857	3.228	2.715	3.268	3.169	3.382	3.595	3.684	3.677	4.347
ENSG00000152061.17	chr1	protein_coding	KNOWN	RABGAP1L	I	5.436	4.165	3.959	4.174	4.157	4.018	3.781	3.93	3.986	4.169
ENSG00000152556.11	chr12	protein_coding	KNOWN	PFKM	I	6.69	4.449	4.27	4.636	4.562	4.507	4.48	4.421	4.586	5.237
ENSG00000152795.13	chr4	protein_coding	KNOWN	HNRNPDL	I	7.511	4.77	5.022	5.296	5.276	4.832	4.834	4.903	5.09	6.363
ENSG00000152818.13	chr6	protein_coding	KNOWN	UTRN	I	7.02	3.343	4.549	3.852	3.428	3.179	2.97	2.841	2.554	3.287
ENSG00000152894.10	chr6	protein_coding	KNOWN	PTPRK	I	7.192	4.548	4.918	4.974	4.801	4.623	4.439	4.682	4.575	5.254
ENSG00000153107.7	chr2	protein_coding	KNOWN	ANAPC1	I	6.985	4.963	5.038	5.263	5.35	5.345	5.157	5.139	5.119	5.54
ENSG00000153147.5	chr4	protein_coding	KNOWN	SMARCA5	I	7.134	4.285	4.435	4.544	4.123	3.859	3.954	3.94	4.09	4.682
ENSG00000153187.12	chr1	protein_coding	KNOWN	HNRNPU	I	8.033	4.595	5.252	5.278	4.892	4.503	4.406	4.502	4.586	5.517
ENSG00000153339.9	chr18	protein_coding	KNOWN	TRAPPC8	I	6.483	4.342	4.941	5.198	4.844	4.565	4.297	4.281	4.372	5.047
ENSG00000153827.9	chr2	protein_coding	KNOWN	TRIP12	I	7.738	5.341	5.577	5.936	5.514	5.329	5.213	5.38	5.515	5.876
ENSG00000153922.6	chr5	protein_coding	KNOWN	CHD1	I	7.089	3.964	4.478	4.29	4.144	3.639	3.177	3.321	3.107	3.644
ENSG00000154174.7	chr3	protein_coding	KNOWN	TOMM70A	I	6.404	4.963	4.821	4.922	4.549	4.349	4.351	4.487	4.919	5.853
ENSG00000154305.12	chr1	protein_coding	KNOWN	MIA3	I	6.86	3.343	3.479	3.372	3.5	3.247	3.081	3.161	2.918	3.696
ENSG00000154370.9	chr1	protein_coding	KNOWN	TRIM11	I	6.045	4.499	5.216	4.73	4.734	4.479	4.234	4.289	4.575	4.904
ENSG00000154743.13	chr3	protein_coding	KNOWN	TSEN2	I	5.925	4.729	5.009	4.622	4.635	4.368	4.291	4.346	4.556	4.765
ENSG00000155229.16	chr10	protein_coding	KNOWN	MMS19	I	6.536	4.686	5.516	5.118	4.946	4.854	4.621	4.648	4.337	4.9
ENSG00000155304.4	chr21	protein_coding	KNOWN	HSPA13	I	5.705	4.226	4.146	4.489	3.888	3.709	3.629	3.61	3.975	4.84
ENSG00000155313.11	chr21	protein_coding	KNOWN	USP25	I	6.245	4.499	4.868	5.018	4.716	4.641	4.609	4.627	4.798	5.245
ENSG00000155380.7	chr1	protein_coding	KNOWN	SLC16A1	I	7.487	5.448	6.267	5.827	5.313	5.373	5.506	5.514	5.777	6.299
ENSG00000155506.12	chr5	protein_coding	KNOWN	LARP1	I	7.085	5.641	5.94	5.554	5.57	5.307	5.028	5.79	5.6	5.896
ENSG00000155545.15	chr5	protein_coding	KNOWN	MIER3	I	5.645	3.343	4.358	4.29	4.191	3.914	3.803	3.754	4.182	4.741
ENSG00000155561.10	chr7	protein_coding	KNOWN	NUP205	I	8.301	5.1	5.873	5.635	5.381	5.094	4.961	4.956	5.058	5.322
ENSG00000156261.8	chr21	protein_coding	KNOWN	CCT8	I	7.561	5.422	5.988	5.916	5.764	5.432	5.443	5.369	5.633	6.769
ENSG00000156675.11	chr8	protein_coding	KNOWN	RAB11FIP1	I	6.272	4.889	4.878	4.535	4.536	4.246	4.176	4.4	4.652	5.705
ENSG00000156802.8	chr8	protein_coding	KNOWN	ATAD2	I	7.677	4.034	5.341	5.284	4.833	4.295	4.022	4.011	4.147	4.352
ENSG00000156958.10	chr15	protein_coding	KNOWN	GALK2	I	5.824	4.499	4.85	4.574	4.133	4.088	4.08	3.835	4.292	4.897
ENSG00000156970.8	chr15	protein_coding	KNOWN	BUB1B	I	6.712	2.644	4.549	4.354	4.23	3.541	3.398	3.284	3.356	3.849
ENSG00000156976.10	chr3	protein_coding	KNOWN	EIF4A2	I	9.164	6.98	7.433	7.266	6.83	6.472	6.157	5.889	6.033	6.449
ENSG00000156983.11	chr3	protein_coding	KNOWN	BRPF1	I	5.479	3.89	4.638	4.827	4.597	4.106	3.709	3.945	4.069	4.867
ENSG00000157106.12	chr16	protein_coding	KNOWN	SMG1	I	7.617	5.033	5.686	5.359	4.799	4.771	4.571	4.696	4.428	4.893
ENSG00000157212.14	chr7	protein_coding	KNOWN	PAXIP1	I	5.345	3.45	4.676	4.539	4.441	3.978	3.87	3.814	3.862	4.363
ENSG00000157637.8	chr17	protein_coding	KNOWN	SLC38A10	I	6.758	5.474	5.471	5.053	5.275	5.153	5.049	5.221	5.477	5.889
ENSG00000158079.10	chr9	protein_coding	KNOWN	PTPDC1	I	5.222	3.812	4.001	4.193	3.972	3.955	3.845	3.845	3.779	4.007
ENSG00000158528.7	chr7	protein_coding	KNOWN	PPP1R9A	I	6.883	4.101	3.897	4.186	4.037	3.78	3.91	3.896	3.981	4.269
ENSG00000158636.12	chr11	protein_coding	KNOWN	C11orf30	I	5.326	4.342	4.831	4.053	4.174	3.89	3.459	3.592	3.356	3.754
ENSG00000158941.12	chr8	protein_coding	KNOWN	KIAA1967	I	6.366	4.226	4.526	4.29	4.269	4.142	4.073	4.273	4.355	5.153
ENSG00000159063.8	chr11	protein_coding	KNOWN	ALG8	I	5.971	4.285	4.932	5.056	4.768	4.403	4.333	4.352	4.497	5.49
ENSG00000159086.10	chr21	protein_coding	KNOWN	PAXBP1	I	7.387	3.45	4.291	4.06	3.791	3.437	3.157	3.38	3.425	4.314
ENSG00000159131.12	chr21	protein_coding	KNOWN	GART	I	6.982	4.686	5.294	5.192	4.656	4.693	4.791	5.045	5.182	5.889
ENSG00000159140.13	chr21	protein_coding	KNOWN	SON	I	8.368	4.889	5.4	5.527	5.119	4.727	4.491	5.171	4.871	4.969
ENSG00000159314.7	chr17	protein_coding	KNOWN	ARHGAP27	I	5.831	4.101	4.397	4.242	4.36	4.315	4.097	4.258	4.315	4.557
ENSG00000160294.6	chr21	protein_coding	KNOWN	MCM3AP	I	6.976	4.165	4.429	4.354	4.04	4.135	4.108	4.21	4.469	5.362
ENSG00000160299.12	chr21	protein_coding	KNOWN	PCNT	I	6.945	4.165	4.242	3.589	3.583	3.352	3.136	3.21	3.218	3.581
ENSG00000160551.5	chr17	protein_coding	KNOWN	TAOK1	I	6.606	4.77	4.905	4.851	4.605	4.301	4.315	4.812	4.677	5.438
ENSG00000160679.8	chr1	protein_coding	KNOWN	CHTOP	I	6.194	4.686	6.064	5.239	4.695	4.114	4.083	4.333	4.67	6.047
ENSG00000160789.15	chr1	protein_coding	KNOWN	LMNA	I	7.535	5.226	4.85	4.847	5.133	4.947	4.875	4.99	5.44	6.149
ENSG00000160796.12	chr3	protein_coding	KNOWN	NBEAL2	I	5.78	4.101	3.869	3.709	4.109	3.591	3.19	3.541	3.49	3.894
ENSG00000160949.12	chr8	protein_coding	KNOWN	TONSL	I	5.626	3.228	4.502	3.945	4.435	4.099	3.926	4.08	4.403	4.308
ENSG00000160957.7	chr8	protein_coding	KNOWN	RECQL4	I	6.372	4.342	4.365	4.963	5.235	5.036	4.879	4.788	4.601	4.652
ENSG00000161533.7	chr17	protein_coding	KNOWN	ACOX1	I	6.102	4.101	4.083	4.193	3.995	3.73	3.686	3.696	3.94	4.761
ENSG00000161800.8	chr12	protein_coding	KNOWN	RACGAP1	I	6.309	5.033	5.704	5.316	5.036	4.752	4.72	4.688	4.983	5.598
ENSG00000161813.16	chr12	protein_coding	KNOWN	LARP4	I	5.797	4.851	5.28	5.046	4.702	4.465	4.368	4.41	4.342	4.538
ENSG00000161996.13	chr16	protein_coding	KNOWN	WDR90	I	6.65	4.226	4.681	4.326	4.865	4.109	3.523	3.503	3.514	3.457
ENSG00000162402.8	chr1	protein_coding	KNOWN	USP24	I	7.174	3.228	4.146	3.82	3.859	3.656	3.448	3.771	3.824	4.352
ENSG00000162408.10	chr1	protein_coding	KNOWN	NOL9	I	5.793	4.034	4.213	4.348	4.154	3.639	3.58	3.811	4.014	4.538
ENSG00000162434.7	chr1	protein_coding	KNOWN	JAK1	I	6.714	4.034	4.298	4.41	4.167	3.887	3.644	3.8	4.26	5.067
ENSG00000162591.11	chr1	protein_coding	KNOWN	MEGF6	I	7.303	4.595	4.441	4.831	5.378	5.118	4.704	4.806	4.612	4.825
ENSG00000162613.12	chr1	protein_coding	KNOWN	FUBP1	I	7.488	4.034	4.692	4.859	4.488	4.085	4.083	4.02	4.127	4.836
ENSG00000162775.10	chr1	protein_coding	KNOWN	RBM15	I	6.608	3.812	4.018	4.933	4.536	4.077	3.681	3.678	3.698	4.132
ENSG00000162825.12	chr1	protein_coding	PUTATIVE	NBPF8	I	6.165	4.034	4.484	5.042	4.404	3.818	3.667	3.512	3.284	3.908
ENSG00000162896.5	chr1	protein_coding	KNOWN	PIGR	I	7.916	4.226	5.022	5.014	4.89	4.689	4.509	4.666	5.106	5.453
ENSG00000163026.7	chr2	protein_coding	KNOWN	C2orf44	I	4.947	3.343	5.328	4.348	3.821	3.208	3.015	3.233	3.416	4.263
ENSG00000163029.11	chr2	protein_coding	KNOWN	SMC6	I	6.294	4.034	3.754	4.018	3.913	3.408	3.375	3.272	2.906	3.901
ENSG00000163104.13	chr4	protein_coding	KNOWN	SMARCAD1	I	6.299	2.965	4.594	4.681	4.087	3.514	3.074	3.114	3.086	3.241
ENSG00000163110.10	chr4	protein_coding	KNOWN	PDLIM5	I	5.554	4.396	4.797	4.726	4.393	4.08	4.051	4.047	4.106	4.368
ENSG00000163166.9	chr2	protein_coding	KNOWN	IWS1	I	5.69	4.101	3.228	3.709	3.709	3.624	3.432	3.752	3.53	5.07
ENSG00000163297.12	chr4	protein_coding	KNOWN	ANTXR2	I	6.01	2.813	3.503	3.589	3.516	3.446	3.513	3.779	4.222	5.08
ENSG00000163386.15	chr1	protein_coding	KNOWN	NBPF10	I	6.318	4.101	4.905	5.269	4.632	4.15	3.677	3.466	3.506	3.802
ENSG00000163399.11	chr1	protein_coding	KNOWN	ATP1A1	I	8.436	6.685	7.563	7.322	6.272	6.172	6.182	6.237	6.603	7.199
ENSG00000163468.9	chr1	protein_coding	KNOWN	CCT3	I	8.762	6.963	7.949	7.793	7.627	7.343	7.195	7.129	7.572	8.294
ENSG00000163507.9	chr3	protein_coding	KNOWN	KIAA1524	I	6.082	3.642	4.099	4.115	3.96	3.58	3.459	3.21	3.408	4.08
ENSG00000163527.5	chr3	protein_coding	KNOWN	STT3B	I	8.371	6.56	6.817	6.868	6.626	6.55	6.511	6.648	6.994	7.484
ENSG00000163539.11	chr3	protein_coding	KNOWN	CLASP2	I	6.584	4.499	4.358	4.431	4.073	3.902	3.79	3.585	3.67	4.263
ENSG00000163625.11	chr4	protein_coding	KNOWN	WDFY3	I	6.4	4.851	4.665	4.249	4.272	3.984	3.999	4.174	4.342	4.741
ENSG00000163655.10	chr3	protein_coding	KNOWN	GMPS	I	6.328	4.101	4.46	4.504	4.154	4.148	4.152	4.289	4.739	5.507
ENSG00000163659.8	chr3	protein_coding	KNOWN	TIPARP	I	6.321	4.77	6.221	5.387	5.243	4.698	4.442	4.41	4.67	5.378
ENSG00000163660.7	chr3	protein_coding	KNOWN	CCNL1	I	7.799	4.926	6.154	5.384	4.62	4.053	3.709	3.746	3.208	3.729
ENSG00000163714.13	chr3	protein_coding	KNOWN	U2SURP	I	7.881	4.889	5.438	5.06	5.012	4.505	4.3	4.248	4.245	4.954
ENSG00000163840.5	chr3	protein_coding	KNOWN	DTX3L	I	5.268	4.034	4.792	4.765	4.343	3.929	3.785	3.93	4.132	4.441
ENSG00000163872.11	chr3	protein_coding	KNOWN	YEATS2	I	5.629	3.729	5.095	4.64	4.291	4.215	3.759	3.858	3.893	4.187
ENSG00000164031.12	chr4	protein_coding	KNOWN	DNAJB14	I	5.586	4.165	4.358	4.681	4.051	3.938	3.619	3.798	3.975	5.034
ENSG00000164050.8	chr3	protein_coding	KNOWN	PLXNB1	I	6.395	4.499	4.403	4.205	4.637	4.168	3.922	3.995	4.003	4.297
ENSG00000164068.11	chr3	protein_coding	KNOWN	RNF123	I	5.686	3.729	4.311	3.479	3.737	3.312	3.21	3.771	3.964	4.741
ENSG00000164070.6	chr4	protein_coding	KNOWN	HSPA4L	I	6.054	2.644	3.932	3.718	3.598	3.395	3.639	3.265	3.591	3.916
ENSG00000164078.8	chr3	protein_coding	KNOWN	MST1R	I	6.504	3.89	5.022	4.925	4.194	3.688	3.31	3.573	3.32	3.901
ENSG00000164151.7	chr5	protein_coding	NOVEL	KIAA0947	I	6.151	3.102	3.417	3.907	4.119	3.881	3.7	3.903	4.106	4.908
ENSG00000164199.11	chr5	protein_coding	KNOWN	GPR98	I	7.445	3.964	3.832	3.937	3.228	3.049	3.143	3.017	3.138	3.331
ENSG00000164244.16	chr5	protein_coding	KNOWN	PRRC1	I	5.755	4.342	5.441	4.479	4.201	4.006	3.811	3.873	3.874	4.5
ENSG00000164654.11	chr7	protein_coding	KNOWN	MIOS	I	5.513	3.729	3.65	4.121	3.643	3.681	3.529	3.512	3.831	4.543
ENSG00000164715.5	chr7	protein_coding	KNOWN	LMTK2	I	5.354	4.101	5.646	4.426	4.278	4.21	4.029	4.182	4.26	4.836
ENSG00000164828.13	chr7	protein_coding	KNOWN	SUN1	I	6.682	4.396	4.748	4.743	4.956	4.394	4.097	4.038	4.306	5.112
ENSG00000164877.14	chr7	protein_coding	KNOWN	MICALL2	I	5.864	3.964	4.949	4.285	4.523	3.902	3.639	3.738	3.986	4.63
ENSG00000164880.11	chr7	protein_coding	KNOWN	INTS1	I	6.507	4.165	4.138	3.876	4.269	4.034	3.95	4.1	4.274	4.669
ENSG00000164934.9	chr8	protein_coding	KNOWN	DCAF13	I	6.028	3.228	3.692	4.108	3.929	3.981	3.95	3.95	4.111	5.399
ENSG00000164941.9	chr8	protein_coding	KNOWN	INTS8	I	5.66	3.642	3.538	3.891	4.116	4.061	3.845	3.655	4.042	4.661
ENSG00000164985.10	chr9	protein_coding	KNOWN	PSIP1	I	5.804	2.813	3.822	3.589	3.821	3.557	3.369	3.365	3.53	5.162
ENSG00000165119.14	chr9	protein_coding	KNOWN	HNRNPK	I	8.183	6.149	6.465	6.304	6.034	5.902	5.854	5.952	6.387	7.401
ENSG00000165219.17	chr9	protein_coding	KNOWN	GAPVD1	I	6.427	3.812	4.49	4.32	3.976	3.799	3.565	3.86	3.923	4.543
ENSG00000165271.12	chr9	protein_coding	KNOWN	NOL6	I	6.867	4.226	4.923	4.786	4.718	4.459	4.288	4.262	4.241	4.687
ENSG00000165280.11	chr9	protein_coding	KNOWN	VCP	I	8.215	5.524	4.932	5.393	5.464	5.353	5.13	5.198	5.359	5.927
ENSG00000165282.9	chr9	protein_coding	KNOWN	PIGO	I	6.542	4.342	4.802	4.569	4.303	4.207	4.635	4.563	4.755	4.972
ENSG00000165322.13	chr10	protein_coding	KNOWN	ARHGAP12	I	6.424	5.85	6.577	5.785	5.092	4.838	4.699	4.785	5.036	5.851
ENSG00000165494.6	chr11	protein_coding	KNOWN	PCF11	I	7.308	4.641	5.387	5.362	5.53	5.252	4.674	4.459	4.319	4.481
ENSG00000165661.11	chr9	protein_coding	KNOWN	QSOX2	I	6.356	4.686	3.95	4.524	4.671	4.546	4.4	4.307	4.612	5.165
ENSG00000165671.14	chr5	protein_coding	KNOWN	NSD1	I	7.067	4.548	5.051	5.104	5.04	4.966	4.867	5.12	5.074	5.609
ENSG00000165732.8	chr10	protein_coding	KNOWN	DDX21	I	7.9	5.313	5.583	5.953	5.637	5.508	5.388	5.258	5.467	6.182
ENSG00000165819.7	chr14	protein_coding	KNOWN	METTL3	I	6.907	4.449	5.149	5.084	4.842	4.253	3.988	3.938	4.074	4.608
ENSG00000166004.10	chr11	protein_coding	KNOWN	KIAA1731	I	7.558	4.811	6.741	5.948	5.84	4.976	4.467	4.267	4.269	4.347
ENSG00000166012.10	chr11	protein_coding	KNOWN	TAF1D	I	9.309	7.187	8.497	7.552	6.382	5.846	5.498	5.251	5.285	5.468
ENSG00000166037.6	chr11	protein_coding	KNOWN	CEP57	I	6.462	4.342	5.938	5.59	5.195	4.863	4.713	4.623	4.919	5.195
ENSG00000166197.12	chr10	protein_coding	KNOWN	NOLC1	I	6.98	5.067	5.833	5.628	5.058	4.772	4.559	4.689	4.759	5.585
ENSG00000166226.8	chr12	protein_coding	KNOWN	CCT2	I	8.257	5.831	5.73	5.996	5.877	5.588	5.628	5.63	5.993	7.107
ENSG00000166261.6	chr11	protein_coding	KNOWN	ZNF202	I	5.445	4.034	4.472	4.902	4.259	3.941	3.763	3.729	3.62	4.15
ENSG00000166348.13	chr10	protein_coding	KNOWN	USP54	I	6.382	4.449	4.864	4.704	4.794	4.381	4.339	4.453	4.473	5.017
ENSG00000166439.5	chr11	protein_coding	KNOWN	RNF169	I	6.108	4.101	3.573	4.663	4.318	3.726	3.644	3.738	3.805	4.08
ENSG00000166479.5	chr18	protein_coding	KNOWN	TMX3	I	6.326	3.343	3.85	4.011	3.988	3.656	3.737	3.506	3.56	4.087
ENSG00000166508.13	chr7	protein_coding	KNOWN	MCM7	I	9.015	6.149	6.154	6.43	6.502	6.247	6.073	6.259	6.602	7.703
ENSG00000166526.12	chr7	protein_coding	KNOWN	ZNF3	I	5.701	4.641	5.907	5.104	4.833	4.399	4.257	4.281	4.301	4.461
ENSG00000166598.8	chr12	protein_coding	KNOWN	HSP90B1	I	8.714	6.285	6.009	6.179	5.874	5.634	5.631	5.569	5.623	6.426
ENSG00000166685.7	chr17	protein_coding	KNOWN	COG1	I	5.321	2.813	4.778	3.975	3.777	3.723	3.363	3.655	3.49	3.563
ENSG00000166747.8	chr16	protein_coding	KNOWN	AP1G1	I	6.49	3.228	4.738	4.399	3.842	3.47	3.476	3.619	3.862	4.275
ENSG00000166801.11	chr11	protein_coding	KNOWN	FAM111A	I	6.186	4.101	5.409	5.263	5.11	4.686	4.548	4.398	4.698	5.007
ENSG00000166855.5	chr15	protein_coding	KNOWN	CLPX	I	5.391	3.89	4.537	4.489	3.737	3.837	3.772	3.829	4.058	4.969
ENSG00000166986.8	chr12	protein_coding	KNOWN	MARS	I	7.397	5.595	5.802	5.929	5.934	5.786	5.322	5.188	5.289	5.445
ENSG00000167232.9	chr19	protein_coding	KNOWN	ZNF91	I	6.413	4.342	5.075	6.112	5.757	5.387	4.857	4.572	4.147	4.737
ENSG00000167258.9	chr17	protein_coding	KNOWN	CDK12	I	6.631	4.396	5.3	5.387	5.09	4.752	4.507	4.804	4.994	5.375
ENSG00000167325.10	chr11	protein_coding	KNOWN	RRM1	I	7.001	4.342	4.686	4.631	4.61	4.42	4.189	4.212	4.333	4.603
ENSG00000167522.10	chr16	protein_coding	KNOWN	ANKRD11	I	5.723	4.342	4.962	4.777	4.637	4.313	4.007	4.038	3.934	4.048
ENSG00000167670.11	chr19	protein_coding	KNOWN	CHAF1A	I	5.956	4.77	4.577	4.747	4.725	4.246	4.196	4.145	4.315	5.159
ENSG00000167881.10	chr17	protein_coding	KNOWN	SRP68	I	5.483	4.926	5.354	4.343	4.105	3.635	3.58	3.908	3.952	5.305
ENSG00000167978.12	chr16	protein_coding	KNOWN	SRRM2	I	6.817	5.067	5.269	5.049	4.559	3.862	3.279	4.204	3.635	3.729
ENSG00000167986.9	chr11	protein_coding	KNOWN	DDB1	I	8.453	5.474	6.274	5.944	5.736	5.339	5.047	5.01	5.346	6.038
ENSG00000168003.12	chr11	protein_coding	KNOWN	SLC3A2	I	9.391	7.092	7.345	7.133	6.954	6.759	6.703	6.878	7.225	8.091
ENSG00000168036.12	chr3	protein_coding	KNOWN	CTNNB1	I	9.135	6.285	6.867	6.84	6.408	6.339	6.365	6.284	6.457	7.021
ENSG00000168137.11	chr3	protein_coding	KNOWN	SETD5	I	6.517	5.165	5.63	5.131	5.131	5.028	4.736	5.182	4.925	4.889
ENSG00000168646.8	chr17	protein_coding	KNOWN	AXIN2	I	7.248	5.285	5.983	5.935	5.976	5.75	5.433	5.922	6.027	6.151
ENSG00000168827.10	chr3	protein_coding	KNOWN	GFM1	I	6.566	3.549	3.822	3.907	3.45	3.194	3.183	3.075	3.416	4.51
ENSG00000168906.8	chr2	protein_coding	KNOWN	MAT2A	I	7.538	4.641	7.129	6.338	4.987	4.241	3.984	4.222	4.315	5.231
ENSG00000169045.13	chr5	protein_coding	KNOWN	HNRNPH1	I	9.156	5.474	6.756	6.608	6.129	5.55	5.234	5.029	5	6.185
ENSG00000169174.9	chr1	protein_coding	KNOWN	PCSK9	I	7.214	5.165	5.842	5.892	5.794	5.362	5.147	5.114	5.179	5.675
ENSG00000169251.8	chr3	protein_coding	KNOWN	NMD3	I	5.582	4.101	5.516	5.097	4.327	4.15	4.104	4.141	4.407	5.05
ENSG00000169299.9	chr4	protein_coding	KNOWN	PGM2	I	5.61	3.812	4.566	4.509	3.913	3.564	3.759	3.616	3.969	5.156
ENSG00000169375.11	chr15	protein_coding	KNOWN	SIN3A	I	5.311	4.77	5.633	4.777	4.201	3.984	3.87	4.242	4.212	4.947
ENSG00000169679.10	chr2	protein_coding	KNOWN	BUB1	I	6.703	4.499	5.797	5.208	4.496	4.048	3.828	3.918	3.911	4.773
ENSG00000169710.6	chr17	protein_coding	KNOWN	FASN	I	7.657	5.572	5.927	5.546	6.093	5.719	5.395	5.478	5.289	5.24
ENSG00000169855.15	chr3	protein_coding	KNOWN	ROBO1	I	6.703	4.226	4.549	4.447	4.08	3.887	3.677	4.216	4.453	5.05
ENSG00000170017.8	chr3	protein_coding	KNOWN	ALCAM	I	8.486	5.908	5.835	6.104	5.793	5.434	5.282	5.255	5.72	6.303
ENSG00000170037.9	chr17	protein_coding	KNOWN	CNTROB	I	5.748	4.165	4.026	3.915	4.237	4.075	3.853	3.898	4.226	4.368
ENSG00000170242.13	chr11	protein_coding	KNOWN	USP47	I	6.724	3.549	3.312	3.53	3.467	3.374	3.19	3.307	3.265	4.352
ENSG00000170248.9	chr3	protein_coding	KNOWN	PDCD6IP	I	7.052	4.285	5.419	4.524	4.321	3.862	3.862	3.696	3.887	4.286
ENSG00000170322.10	chr11	protein_coding	KNOWN	NFRKB	I	5.776	3.89	5.304	4.574	4.452	3.871	3.387	3.459	3.198	3.77
ENSG00000170385.9	chr1	protein_coding	KNOWN	SLC30A1	I	6.232	4.165	4.753	5.339	4.567	3.978	3.984	4.51	4.449	5.327
ENSG00000170471.10	chr20	protein_coding	KNOWN	RALGAPB	I	6.214	3.729	3.95	3.915	3.573	3.514	3.304	3.863	3.85	4.389
ENSG00000170606.9	chr5	protein_coding	KNOWN	HSPA4	I	7.482	4.595	4.416	4.514	4.515	4.243	4.269	4.431	4.864	6.038
ENSG00000170871.7	chr4	protein_coding	KNOWN	KIAA0232	I	5.373	3.45	3.573	4.468	3.921	3.789	3.768	3.698	3.705	4.061
ENSG00000171105.9	chr19	protein_coding	KNOWN	INSR	I	6.431	3.964	3.43	3.469	3.825	3.78	3.31	3.906	4.042	4.716
ENSG00000171163.11	chr1	protein_coding	KNOWN	ZNF692	I	5.766	3.812	4.686	4.039	4.306	3.834	3.242	3.411	3.824	3.486
ENSG00000171295.8	chr19	protein_coding	KNOWN	ZNF440	I	5.5	4.101	4.026	4.261	4.188	3.856	3.486	3.56	3.338	3.687
ENSG00000171456.12	chr20	protein_coding	KNOWN	ASXL1	I	6.212	4.926	5.364	5.336	5.295	4.813	4.499	4.513	4.575	4.648
ENSG00000171566.7	chr4	protein_coding	KNOWN	PLRG1	I	6.096	3.343	4.107	3.899	3.638	3.518	3.539	3.681	4.127	5.177
ENSG00000171603.12	chr1	protein_coding	KNOWN	CLSTN1	I	6.227	4.851	4.936	4.735	4.952	4.609	4.354	4.545	4.473	5.231
ENSG00000171617.9	chr5	protein_coding	KNOWN	ENC1	I	7.759	5.908	6.76	6.518	6.509	6.24	6.07	6.215	6.284	6.558
ENSG00000171634.12	chr17	protein_coding	KNOWN	BPTF	I	6.311	4.729	5.845	4.128	3.773	3.506	3.008	3.222	2.845	3.525
ENSG00000171793.9	chr1	protein_coding	KNOWN	CTPS1	I	6.352	4.548	4.6	4.588	4.246	3.949	4.08	4.359	4.578	5.231
ENSG00000171824.9	chr1	protein_coding	KNOWN	EXOSC10	I	6.5	3.89	5.633	4.717	4.46	3.995	3.677	3.664	3.746	4.257
ENSG00000171988.13	chr10	protein_coding	KNOWN	JMJD1C	I	6.819	4.396	4.887	4.686	4.649	4.148	3.849	3.883	3.874	4.275
ENSG00000172046.14	chr3	protein_coding	KNOWN	USP19	I	6.105	3.549	3.392	3.589	3.847	3.522	3.404	3.732	3.934	4.389
ENSG00000172466.11	chr18	protein_coding	KNOWN	ZNF24	I	6.475	4.889	5.657	5.927	5.306	4.916	4.765	4.705	5.063	5.828
ENSG00000172869.10	chr5	protein_coding	KNOWN	DMXL1	I	6.582	3.102	3.442	3.54	3.917	3.58	3.387	3.473	3.356	4.007
ENSG00000172893.11	chr11	protein_coding	KNOWN	DHCR7	I	6.814	5.499	6.302	5.917	5.892	5.529	5.344	5.258	5.442	5.857
ENSG00000173120.10	chr11	protein_coding	KNOWN	KDM2A	I	6.157	3.89	5.083	4.69	4.306	4.091	3.902	4.222	4.342	4.757
ENSG00000173145.7	chr10	protein_coding	KNOWN	NOC3L	I	6.299	3.45	4.707	4.431	3.98	3.429	3.177	2.799	3.441	3.704
ENSG00000173193.9	chr3	protein_coding	KNOWN	PARP14	I	7.235	3.642	3.479	4.039	4.137	3.884	3.549	3.499	3.49	3.653
ENSG00000173226.12	chr3	protein_coding	KNOWN	IQCB1	I	5.682	3.549	3.85	4.161	3.972	3.49	3.334	3.358	3.365	4.211
ENSG00000173402.7	chr3	protein_coding	KNOWN	DAG1	I	6.769	5.728	5.237	4.747	4.564	4.554	4.357	4.987	5.055	5.42
ENSG00000173473.6	chr3	protein_coding	KNOWN	SMARCC1	I	6.436	5.196	5.641	5.202	4.825	4.55	4.159	4.104	4.337	4.682
ENSG00000173575.13	chr15	protein_coding	KNOWN	CHD2	I	7.414	5.474	6.462	6.403	5.481	4.849	4.609	4.352	4.301	4.797
ENSG00000173692.8	chr2	protein_coding	KNOWN	PSMD1	I	7.592	4.449	5.106	5.025	4.551	4.411	4.4	4.266	4.684	5.243
ENSG00000173821.15	chr17	protein_coding	KNOWN	RNF213	I	8.29	5.226	5.487	5.077	4.993	5.098	4.984	5.135	5.134	5.399
ENSG00000173905.4	chr3	protein_coding	KNOWN	GOLIM4	I	6.257	4.548	3.86	4.371	4.119	3.998	4.142	4.248	4.39	5.283
ENSG00000174227.11	chr4	protein_coding	KNOWN	PIGG	I	6.116	3.964	4.234	4.348	4.262	4.117	4.162	3.911	4.117	4.461
ENSG00000174231.12	chr17	protein_coding	KNOWN	PRPF8	I	7.581	4.811	5.88	5.22	4.818	4.515	4.3	4.626	4.627	4.745
ENSG00000174365.15	chr20	processed_transcript	KNOWN	SNHG11	I	6.962	5.448	5.79	5.097	5.205	4.943	4.771	4.076	4.501	4.59
ENSG00000174371.12	chr1	protein_coding	KNOWN	EXO1	I	6.116	3.729	5.009	4.494	4.387	4.26	4.186	4.332	4.575	5.271
ENSG00000174437.12	chr12	protein_coding	KNOWN	ATP2A2	I	7.2	5.499	5.513	5.217	5.122	5.01	4.819	5.551	5.574	6.135
ENSG00000174840.8	chr3	protein_coding	KNOWN	PDE12	I	5.675	4.449	5.597	5.014	4.3	3.978	3.841	3.981	4.63	5.703
ENSG00000175054.10	chr3	protein_coding	KNOWN	ATR	I	7.608	3.45	5.422	4.941	4.474	4.202	4.025	3.878	4.026	4.263
ENSG00000175061.13	chr17	processed_transcript	KNOWN	C17orf76-AS1	I	13.23	10.4	11.4	11.62	10.51	9.683	9.218	8.603	8.91	8.691
ENSG00000175066.11	chr3	protein_coding	KNOWN	GK5	I	5.335	3.45	3.312	3.55	3.905	4.099	3.902	3.732	3.67	3.81
ENSG00000175216.10	chr11	protein_coding	KNOWN	CKAP5	I	7.788	4.449	5.566	4.956	4.754	4.344	4.199	4.244	4.101	4.634
ENSG00000176986.10	chr10	protein_coding	KNOWN	SEC24C	I	6.349	4.851	5.651	5.248	5.106	4.793	4.769	4.767	5.152	5.571
ENSG00000177054.9	chr11	protein_coding	KNOWN	ZDHHC13	I	5.196	3.642	4.923	4.348	3.921	3.613	3.426	3.418	4.09	4.5
ENSG00000177084.12	chr12	protein_coding	KNOWN	POLE	I	6.783	4.285	5.273	4.843	4.725	4.394	4.04	4.1	3.952	4.15
ENSG00000177731.11	chr17	protein_coding	KNOWN	FLII	I	6.695	4.641	5.009	5.263	5.483	4.992	4.791	4.792	5.095	5.863
ENSG00000177853.10	chr10	processed_transcript	KNOWN	ZNF518A	I	7.275	4.499	4.778	5.524	5.23	4.81	4.453	4.544	4.465	4.993
ENSG00000178209.10	chr8	protein_coding	KNOWN	PLEC	I	7.209	4.449	5.134	4.148	3.953	3.642	3.513	3.622	3.382	3.436
ENSG00000178252.12	chr3	protein_coding	KNOWN	WDR6	I	7.732	4.926	5.137	5.272	5.714	5.365	5.17	5.271	5.456	5.799
ENSG00000178295.10	chr2	protein_coding	KNOWN	GEN1	I	7.099	4.034	4.905	4.989	4.602	4.018	3.794	3.84	3.766	4.156
ENSG00000178921.9	chr17	protein_coding	KNOWN	PFAS	I	6.86	3.549	4.49	4.236	4.324	3.786	3.381	3.541	3.293	3.849
ENSG00000178950.12	chr4	protein_coding	KNOWN	GAK	I	6.455	4.926	5.505	5.101	5.241	5.033	4.618	4.66	4.782	5.083
ENSG00000179335.14	chr15	protein_coding	KNOWN	CLK3	I	6.212	4.165	5.16	4.574	4.167	3.84	3.723	3.873	4.152	5.08
ENSG00000179409.6	chr17	protein_coding	KNOWN	GEMIN4	I	6.219	4.729	5.304	4.985	4.966	4.757	4.64	4.335	4.901	5.311
ENSG00000180917.12	chr16	protein_coding	KNOWN	FTSJD1	I	6.669	4.101	4.859	5.107	4.825	4.432	4.202	4.328	4.648	5.37
ENSG00000181222.10	chr17	protein_coding	KNOWN	POLR2A	I	6.793	4.811	5.234	4.883	4.366	4.067	3.746	4.19	4.122	4.1
ENSG00000181555.15	chr3	protein_coding	KNOWN	SETD2	I	6.363	4.226	5.28	4.631	4.404	4.142	4.357	4.676	4.63	5.024
ENSG00000181789.10	chr3	protein_coding	KNOWN	COPG1	I	6.817	4.034	5.823	5.003	4.844	4.533	4.551	4.627	4.821	5.412
ENSG00000181790.6	chr8	protein_coding	KNOWN	BAI1	I	6.492	3.964	5.409	4.794	4.922	4.509	4.069	4.074	4.231	3.794
ENSG00000182150.11	chr9	protein_coding	KNOWN	ERCC6L2	I	6.162	4.342	4.605	4.569	4.491	4.295	4.324	4.683	4.735	4.993
ENSG00000182871.10	chr21	protein_coding	KNOWN	COL18A1	I	7.998	5.067	6.007	5.208	5.524	5.212	5.083	5.007	5.394	5.598
ENSG00000182944.13	chr22	protein_coding	KNOWN	EWSR1	I	7.85	4.595	5.925	5.699	5.594	5.155	5.075	5.101	5.287	6.257
ENSG00000182973.14	chr3	protein_coding	KNOWN	CNOT10	I	5.598	4.165	5.665	4.743	4.544	4.127	3.837	3.893	4.014	4.389
ENSG00000183020.9	chr11	protein_coding	KNOWN	AP2A2	I	4.683	3.964	5.175	3.876	3.723	3.441	3.534	3.226	3.868	4.519
ENSG00000183530.9	chr22	protein_coding	KNOWN	PRR14L	I	6.395	3.549	4.422	5.039	4.706	4.373	4.275	4.402	4.355	4.704
ENSG00000183741.7	chr22	protein_coding	KNOWN	CBX6	I	6.094	4.396	5.118	4.489	4.597	4.351	4.386	4.503	4.666	5.373
ENSG00000183742.8	chr7	protein_coding	KNOWN	MACC1	I	5.542	3.228	4.263	4.193	4.069	3.783	3.421	3.432	3.62	4.048
ENSG00000183751.10	chr16	protein_coding	KNOWN	TBL3	I	6.18	3.964	4.168	3.997	4.069	4.075	3.832	4.002	4.655	4.874
ENSG00000183856.6	chr1	protein_coding	KNOWN	IQGAP3	I	6.574	3.812	4.325	3.636	4.275	3.58	3.095	3.088	3.198	3.374
ENSG00000184110.10	chr16	protein_coding	KNOWN	EIF3C	I	6.333	4.165	5.522	4.76	4.781	4.355	4.263	4.324	4.394	5.03
ENSG00000184307.9	chr3	protein_coding	KNOWN	ZDHHC23	I	6.831	4.285	3.734	4.622	4.875	4.679	4.507	4.736	4.634	4.848
ENSG00000184432.5	chr3	protein_coding	KNOWN	COPB2	I	7.391	4.641	4.378	4.382	4.281	4.449	4.715	4.722	5.052	5.407
ENSG00000184465.11	chr6	protein_coding	KNOWN	WDR27	I	6.517	4.226	5.406	4.677	4.381	4.023	3.882	3.607	3.649	3.738
ENSG00000184661.9	chr8	protein_coding	KNOWN	CDCA2	I	6.196	3.642	4.712	4.484	4.147	3.958	3.763	3.814	3.992	4.252
ENSG00000184863.6	chr7	protein_coding	KNOWN	RBM33	I	5.824	4.101	4.878	4.598	4.61	4.219	4.104	4.058	4.292	3.894
ENSG00000184956.11	chr11	protein_coding	KNOWN	MUC6	I	7.599	6.78	5.973	5.141	5.202	4.814	4.618	4.843	4.907	4.844
ENSG00000185024.11	chr14	protein_coding	KNOWN	BRF1	I	5.694	4.285	3.915	3.795	4.237	4.006	4.065	4.192	4.364	4.275
ENSG00000185164.10	chr16	protein_coding	KNOWN	NOMO2	I	6.504	4.285	4.945	4.867	4.68	4.349	4.172	4.196	4.411	4.848
ENSG00000185359.8	chr17	protein_coding	KNOWN	HGS	I	6.167	4.101	5.755	4.798	5.006	4.665	4.472	4.339	4.904	5.582
ENSG00000185591.5	chr12	protein_coding	KNOWN	SP1	I	6.146	4.595	5.814	5.529	4.766	4.197	3.93	4.35	4.337	4.634
ENSG00000185658.9	chr21	protein_coding	KNOWN	BRWD1	I	8.168	4.77	5.438	5.266	5.483	5.027	4.655	4.426	4.481	4.947
ENSG00000186166.4	chr11	protein_coding	KNOWN	CCDC84	I	6.255	3.964	3.897	3.937	4.073	3.796	3.58	3.408	3.159	2.842
ENSG00000186275.7	chr1	protein_coding	KNOWN	NBPF12	I	6.057	4.034	4.115	4.376	4.102	3.667	3.381	3.295	3.237	3.506
ENSG00000186908.10	chr12	protein_coding	KNOWN	ZDHHC17	I	5.708	2.965	3.906	4.167	4.105	3.955	3.658	3.493	3.685	3.77
ENSG00000187961.9	chr1	protein_coding	KNOWN	KLHL17	I	5.606	3.45	4.447	4.255	4.427	4.029	3.529	3.226	3.148	3.515
ENSG00000188070.8	chr11	lincRNA	NOVEL	C11orf95	I	5.445	3.729	3.442	3.744	4.171	4.227	3.811	3.664	3.824	3.662
ENSG00000188157.9	chr1	protein_coding	KNOWN	AGRN	I	7.485	5.256	5.374	5.239	5.633	5.407	5.239	5.325	5.462	5.612
ENSG00000188211.4	chr11	protein_coding	KNOWN	NCR3LG1	I	7.349	4.449	4.391	4.967	4.916	4.797	4.439	4.91	4.788	5.24
ENSG00000188529.10	chr1	protein_coding	KNOWN	SRSF10	I	8.945	6.696	6.314	6.561	6.384	6.39	6.634	6.716	6.83	6.747
ENSG00000188647.8	chr9	protein_coding	KNOWN	PTAR1	I	6.95	4.686	4.298	4.981	5.11	5.071	4.993	4.89	5.287	5.509
ENSG00000188976.6	chr1	protein_coding	KNOWN	NOC2L	I	6.929	4.165	3.86	4.167	4.369	4.265	4.342	4.341	5.074	5.775
ENSG00000188994.8	chr6	protein_coding	KNOWN	ZNF292	I	6.667	3.729	4.256	4.773	4.401	4.083	3.811	3.988	3.837	4.275
ENSG00000189079.11	chr12	protein_coding	KNOWN	ARID2	I	6.102	3.642	5.009	4.735	4.08	3.498	3.352	3.604	3.691	3.901
ENSG00000189091.8	chr16	protein_coding	KNOWN	SF3B3	I	7.948	5.341	6.522	5.992	5.71	5.507	5.253	5.248	5.385	5.514
ENSG00000196235.9	chr19	protein_coding	KNOWN	SUPT5H	I	6.544	6.05	5.276	4.798	4.639	4.481	4.212	4.269	4.762	5.473
ENSG00000196305.13	chr9	protein_coding	KNOWN	IARS	I	8.706	6.285	6.704	6.506	6.57	6.438	6.172	6.271	6.542	7.287
ENSG00000196367.8	chr7	protein_coding	KNOWN	TRRAP	I	6.173	3.964	4.526	3.876	3.945	3.391	3.095	3.819	3.373	3.653
ENSG00000196455.3	chr3	protein_coding	KNOWN	PIK3R4	I	6.388	3.228	4.249	4.212	3.681	3.356	2.947	3.097	2.93	3.662
ENSG00000196504.11	chr2	protein_coding	KNOWN	PRPF40A	I	7.12	4.101	4.671	5.245	5.136	4.422	4.101	3.779	3.792	4.781
ENSG00000196547.10	chr15	protein_coding	KNOWN	MAN2A2	I	6.132	4.226	4.183	4.267	4.509	4.411	4.436	4.605	4.725	4.761
ENSG00000196576.10	chr22	protein_coding	KNOWN	PLXNB2	I	7.163	4.999	5.331	5.15	5.112	4.761	4.713	5.041	4.867	5.695
ENSG00000196584.2	chr7	protein_coding	KNOWN	XRCC2	I	5.466	2.451	3.793	4.73	4.037	3.844	3.777	3.637	3.32	3.535
ENSG00000196628.9	chr18	protein_coding	KNOWN	TCF4	I	6.544	4.285	4.41	4.415	4.639	4.377	4.36	4.296	4.575	5.183
ENSG00000196670.9	chr5	protein_coding	KNOWN	ZFP62	I	6.675	5.067	5.071	5.511	5.552	5.141	4.756	4.675	4.698	5.109
ENSG00000196712.12	chr17	protein_coding	KNOWN	NF1	I	6.786	4.889	6.434	5.104	4.491	4.322	4.09	4.695	4.634	5.143
ENSG00000196865.4	chr10	protein_coding	KNOWN	NHLRC2	I	5.645	3.45	4.454	4.261	3.876	3.568	3.279	3.616	3.583	4.325
ENSG00000196924.10	chrX	protein_coding	KNOWN	FLNA	I	8.556	5.85	6.068	5.701	5.821	5.814	5.504	5.564	5.914	6.099
ENSG00000196943.8	chr14	protein_coding	KNOWN	NOP9	I	6.427	3.642	3.55	3.479	3.273	3.223	3.363	3.456	4.368	5.863
ENSG00000196950.9	chr2	protein_coding	KNOWN	SLC39A10	I	6.898	4.77	6.005	5.154	4.848	4.567	4.436	4.48	4.759	5.517
ENSG00000197077.8	chr22	protein_coding	KNOWN	KIAA1671	I	6.17	3.343	4.331	3.5	3.593	3.382	3.346	3.757	3.726	4.08
ENSG00000197081.7	chr6	protein_coding	KNOWN	IGF2R	I	6.802	3.45	3.339	3.786	3.552	3.506	3.177	3.466	3.522	3.729
ENSG00000197157.6	chr7	protein_coding	KNOWN	SND1	I	8.405	5.663	6.513	6.388	6.194	5.812	5.531	5.385	5.72	5.822
ENSG00000197182.8	chr22	protein_coding	KNOWN	FLJ27365	I	7.467	4.101	4.067	4.088	4.401	4.08	3.619	3.538	3.605	2.988
ENSG00000197217.8	chr8	protein_coding	KNOWN	ENTPD4	I	5.953	4.226	3.754	4.174	4.562	4.467	4.414	4.472	4.411	4.461
ENSG00000197386.6	chr4	protein_coding	KNOWN	HTT	I	6.212	4.449	4.909	4.436	4.234	3.975	3.667	3.99	4.026	4.054
ENSG00000197555.5	chr14	protein_coding	KNOWN	SIPA1L1	I	6.028	5.1	5.511	4.794	4.642	4.469	4.315	4.642	4.68	5.128
ENSG00000197579.3	chr9	protein_coding	KNOWN	TOPORS	I	5.025	3.549	4.466	4.067	3.808	3.653	3.575	3.39	3.329	3.994
ENSG00000197601.8	chr11	protein_coding	KNOWN	FAR1	I	6.27	3.642	3.993	4.426	4.003	3.664	3.465	3.816	4.037	5.623
ENSG00000197694.9	chr9	protein_coding	KNOWN	SPTAN1	I	9.507	6.811	7.652	6.688	6.006	5.658	5.476	5.508	5.339	5.514
ENSG00000197714.4	chr19	protein_coding	KNOWN	ZNF460	I	5.94	3.729	3.584	3.636	4.266	3.837	3.432	3.749	3.874	3.916
ENSG00000197912.9	chr16	protein_coding	KNOWN	SPG7	I	6.388	4.226	4.671	4.431	4.369	4.236	4.324	4.499	4.907	5.394
ENSG00000197961.7	chr19	protein_coding	KNOWN	ZNF121	I	6.943	5.1	5.828	6.649	5.791	5.35	5.197	5.204	5.157	5.66
ENSG00000197969.7	chr9	protein_coding	KNOWN	VPS13A	I	7.641	4.285	5.209	4.739	4.291	3.995	3.686	3.551	3.605	3.879
ENSG00000198026.6	chr20	protein_coding	KNOWN	ZNF335	I	5.196	3.812	5.168	3.93	4.306	3.955	3.759	3.84	3.642	4.205
ENSG00000198265.7	chr17	protein_coding	KNOWN	HELZ	I	5.95	3.642	4.758	4.426	4.237	3.859	3.565	3.842	3.773	4.193
ENSG00000198380.7	chr2	protein_coding	KNOWN	GFPT1	I	6.706	4.165	4.868	4.607	4.312	4.037	4.26	4.168	4.364	5.14
ENSG00000198399.10	chr2	protein_coding	KNOWN	ITSN2	I	5.854	4.101	3.682	3.56	3.603	3.321	3.369	3.687	3.899	5.156
ENSG00000198408.9	chr10	protein_coding	KNOWN	MGEA5	I	6.815	3.228	5.574	4.823	4.36	3.595	3.381	3.476	3.649	3.98
ENSG00000198466.8	chr19	protein_coding	KNOWN	ZNF587	I	5.1	3.89	4.263	4.549	3.999	3.646	3.437	3.551	3.329	3.298
ENSG00000198521.7	chr19	protein_coding	KNOWN	ZNF43	I	4.965	3.729	4.622	4.504	4.087	3.911	3.518	3.436	3.043	3.436
ENSG00000198561.8	chr11	protein_coding	KNOWN	CTNND1	I	7.331	4.449	5.099	4.925	5.028	4.83	4.718	4.793	5.124	5.526
ENSG00000198625.8	chr1	protein_coding	KNOWN	MDM4	I	5.701	4.101	4.589	5.137	4.546	4.195	3.866	4.279	3.868	3.849
ENSG00000198642.5	chr9	protein_coding	KNOWN	KLHL9	I	5.686	3.729	4.205	4.914	4.401	4.077	3.824	3.713	3.705	4.495
ENSG00000198677.6	chr5	protein_coding	KNOWN	TTC37	I	6.33	3.228	3.887	4.039	3.868	3.343	3.404	3.429	3.382	4.048
ENSG00000198700.5	chr1	protein_coding	KNOWN	IPO9	I	6.758	5.067	5.681	5.412	5.143	4.729	4.571	4.825	4.907	5.709
ENSG00000198743.5	chr21	protein_coding	KNOWN	SLC5A3	I	7.535	3.343	3.628	3.899	3.804	3.564	3.286	3.325	3.474	4
ENSG00000198752.5	chr14	protein_coding	KNOWN	CDC42BPB	I	6.074	3.642	3.734	3.361	3.608	3.541	3.375	4.072	4.385	5.064
ENSG00000198793.8	chr1	protein_coding	KNOWN	MTOR	I	7.805	4.641	4.873	5.192	5.202	4.838	4.536	4.575	4.497	5
ENSG00000198836.4	chr3	protein_coding	KNOWN	OPA1	I	7.121	4.963	4.788	5.299	5.293	5.106	5.116	5.098	5.415	6.436
ENSG00000198901.9	chr15	protein_coding	KNOWN	PRC1	I	7.405	4.449	5.034	5.025	4.96	4.588	4.604	4.416	4.916	5.815
ENSG00000199405.1	chr8	snoRNA	NOVEL	SNORA1	I	9.362	6.989	7.256	6.676	5.835	5.643	5.633	5.41	5.513	5.291
ENSG00000199436.1	chr14	snoRNA	KNOWN	SNORD9	I	7.437	7.723	6.439	6.583	5.233	5.073	4.995	4.529	3.49	4.612
ENSG00000200394.1	chr17	snoRNA	KNOWN	SNORA38B	I	7.776	7.723	7.257	7.243	5.456	4.992	4.574	4.464	4.715	4.63
ENSG00000200959.1	chr5	snoRNA	KNOWN	SNORA74A	I	11.9	10.28	10.33	9.654	8.51	8.125	8.107	7.74	8.036	7.74
ENSG00000201643.1	chr7	snoRNA	KNOWN	SNORA14A	I	8.001	6.1	5.893	5.428	4.546	4.236	3.965	3.811	4.053	3.81
ENSG00000203832.6	chr1	protein_coding	KNOWN	NBPF20	I	6.791	3.964	5.03	5.514	4.924	4.357	4.083	3.966	3.958	4.234
ENSG00000204120.10	chr2	protein_coding	KNOWN	GIGYF2	I	6.627	4.342	4.46	4.42	4.091	3.776	3.443	3.241	3.179	3.879
ENSG00000204388.5	chr6	protein_coding	KNOWN	HSPA1B	I	5.649	3.228	3.783	3.691	4.363	4.202	3.938	3.822	4.009	4.485
ENSG00000204394.8	chr6	protein_coding	KNOWN	VARS	I	6.832	4.811	5.269	4.721	4.637	4.485	4.339	4.482	4.627	4.926
ENSG00000204569.5	chr6	protein_coding	KNOWN	PPP1R10	I	5.598	4.396	5.522	4.296	3.925	3.561	3.21	3.652	3.293	3.133
ENSG00000204574.8	chr6	protein_coding	KNOWN	ABCF1	I	5.521	3.549	4.371	4.161	4.184	3.609	3.624	3.516	3.514	4.456
ENSG00000204634.8	chr2	protein_coding	KNOWN	TBC1D8	I	5.8	2.965	3.723	3.53	4.363	4.02	3.741	4.134	4.274	4.415
ENSG00000205339.5	chr11	protein_coding	KNOWN	IPO7	I	7.327	5.663	5.816	6.269	6.029	5.575	5.198	5.084	5.014	5.268
ENSG00000205609.8	chr16	protein_coding	KNOWN	EIF3CL	I	6.183	4.226	5.28	4.549	4.666	4.36	4.253	4.315	4.529	5.007
ENSG00000206903.1	chr15	snoRNA	NOVEL	SNORA24	I	8.297	7.595	7.117	6.47	5.649	5.234	5.226	4.83	5.259	5.143
ENSG00000206952.2	chr16	snoRNA	KNOWN	SNORA50	I	9.204	8.309	7.785	6.688	5.86	5.683	5.545	5.323	5.536	5.338
ENSG00000206989.1	chr5	snoRNA	KNOWN	SNORD63	I	8.249	7.277	5.814	5.441	4.533	4.077	4.877	4.447	4.821	4.724
ENSG00000207008.1	chr11	snoRNA	KNOWN	SNORA54	I	9.831	7.874	7.839	7.185	6.282	6.352	6.232	5.938	6.127	6.206
ENSG00000207181.1	chr1	snoRNA	KNOWN	SNORA14B	I	10.23	7.744	7.676	7.549	6.568	6.29	6.319	6.255	6.183	6.334
ENSG00000207187.1	chr2	snoRNA	NOVEL	SNORA64	I	10.84	7.931	8.112	7.514	7.393	7.155	7.088	6.936	6.957	6.979
ENSG00000207297.1	chr17	snoRNA	KNOWN	SNORD7	I	7.01	5.033	5.03	5.351	4.369	4.173	4.111	4.058	3.862	3.966
ENSG00000208772.1	chr2	snoRNA	KNOWN	SNORD94	I	9.311	8.464	7.818	7.094	5.786	5.464	5.405	5.307	5.282	5.057
ENSG00000211456.6	chr3	protein_coding	KNOWN	SACM1L	I	5.694	3.812	4.543	4.32	4.029	3.688	3.6	3.557	4.042	4.922
ENSG00000212135.1	chr11	snoRNA	KNOWN	SNORD67	I	8.185	7.921	7.095	7.286	6.103	5.744	5.832	5.392	5.434	5.485
ENSG00000212283.1	chr2	snoRNA	KNOWN	SNORD89	I	8.598	7.341	7.837	7.509	6.987	6.516	5.816	5.765	5.856	5.533
ENSG00000212402.1	chr5	snoRNA	KNOWN	SNORA74B	I	9.444	7.18	8.037	6.871	6.089	5.716	5.819	5.058	5.613	5.349
ENSG00000212607.1	chr11	snoRNA	KNOWN	SNORA45	I	10.47	10	9.581	9.192	8.343	8.034	7.894	7.575	8.028	7.796
ENSG00000213079.5	chr6	protein_coding	KNOWN	SCAF8	I	5.887	4.499	5.422	4.835	4.58	4.042	3.845	3.649	3.85	4.125
ENSG00000213516.5	chr1	protein_coding	KNOWN	RBMXL1	I	5.751	3.642	3.932	4.224	4.221	3.76	3.828	3.724	4.048	4.915
ENSG00000213983.7	chr14	protein_coding	KNOWN	AP1G2	I	6.096	4.285	5.059	4.447	4.25	3.799	3.539	3.418	3.613	3.729
ENSG00000215012.4	chr22	protein_coding	KNOWN	C22orf29	I	5.686	3.89	4.697	4.101	4.275	4.25	3.938	4.04	4.377	4.757
ENSG00000215301.5	chrX	protein_coding	KNOWN	DDX3X	I	7.87	5.285	5.471	5.672	5.364	5.033	5.065	5.1	5.266	6.426
ENSG00000217128.6	chr5	protein_coding	KNOWN	FNIP1	I	5.79	3.45	4.358	4.686	3.991	3.66	3.529	3.318	3.399	3.98
ENSG00000219481.6	chr1	protein_coding	KNOWN	NBPF1	I	6.265	4.165	4.605	4.974	4.916	4.806	4.464	4.586	4.231	4.585
ENSG00000221719.1	chr16	snoRNA	NOVEL	SNORA3	I	6.65	6.898	5.574	5.439	4.477	4.018	3.653	3.871	3.887	3.599
ENSG00000221978.7	chr1	protein_coding	KNOWN	CCNL2	I	7.205	4.449	5.145	5.176	5.468	4.956	4.736	4.256	4.048	4.368
ENSG00000225697.6	chr3	protein_coding	KNOWN	SLC26A6	I	5.854	3.343	4.526	3.915	3.901	3.522	3.334	3.233	3.329	3.786
ENSG00000233016.2	chr9	antisense	KNOWN	SNHG7	I	11.56	9.242	8.918	8.398	8.265	7.88	7.988	8.148	8.174	7.929
ENSG00000236287.3	chr11	protein_coding	KNOWN	ZBED5	I	5.817	4.396	6.005	4.948	4.167	3.628	3.476	3.493	3.712	4.286
ENSG00000237649.3	chr6	protein_coding	KNOWN	KIFC1	I	5.79	4.449	5.588	4.388	4.477	4.283	4.087	4.196	4.533	4.829
ENSG00000239306.3	chr11	protein_coding	KNOWN	RBM14	I	5.755	4.499	5.046	4.261	4.062	3.978	3.794	3.876	3.928	4.461
ENSG00000241945.3	chr21	protein_coding	KNOWN	PWP2	I	6.909	4.165	4.435	4.135	4.567	4.401	4.139	4.025	4.407	4.749
ENSG00000244754.4	chr13	protein_coding	KNOWN	N4BP2L2	I	6.427	4.595	5.462	4.798	4.447	4.142	4.199	4.242	4.533	5.277
ENSG00000245532.4	chr11	lincRNA	KNOWN	NEAT1	I	6.977	3.549	4.537	5.127	4.482	3.199	2.324	2.593	1.835	2.147
ENSG00000251562.3	chr11	lincRNA	KNOWN	MALAT1	I	11.21	7.499	8.171	7.84	7.567	7.133	6.859	7.596	7.11	7.199
ENSG00000254911.2	chr11	antisense	KNOWN	SCARNA9	I	8.014	7.203	6.74	6.087	5.004	4.816	4.751	4.552	4.951	4.724
ENSG00000254986.3	chr11	protein_coding	KNOWN	DPP3	I	6.162	3.964	4.633	4.255	4.256	3.972	3.926	3.933	4.501	5.225
ENSG00000258890.2	chr17	protein_coding	KNOWN	CEP95	I	5.773	1.647	4.671	4.174	4.105	3.613	3.352	3.148	3.256	2.96
ENSG00000269893.2	chr4	lincRNA	KNOWN	SNHG8	I	12.76	11.33	11.34	10.76	10.41	10.07	9.797	9.444	9.83	9.542
ENSG00000270066.2	chr1	lincRNA	KNOWN	SCARNA2	I	11.33	9.893	10.87	9.36	9.865	9.672	9.196	8.648	8.931	8.41
ENSG00000047410.8	chr1	protein_coding	KNOWN	TPR	II	8.012	3.729	4.043	4.032	3.842	3.664	3.015	3.062	2.727	3.679
ENSG00000163046.11	chr2	protein_coding	KNOWN	ANKRD30BL	II	10.27	4.342	3.139	3.256	2.554	1.835	2.076	2.082	1.86	2.243
ENSG00000173230.11	chr3	protein_coding	KNOWN	GOLGB1	II	7.619	3.102	3.703	3.469	3.12	2.959	2.774	3.017	2.906	3.901
ENSG00000194297.2	chr1	snRNA	KNOWN	RNU1-75P	II	10.18	8.266	7.592	5.751	4.404	3.905	3.785	3.404	3.739	2.931
ENSG00000197102.6	chr14	protein_coding	KNOWN	DYNC1H1	II	10.13	5.313	5.814	5.725	5.148	5.118	4.836	5.027	5.05	5.365
ENSG00000199753.1	chr17	snoRNA	KNOWN	SNORD104	II	14.12	9.448	9.206	9.376	8.534	8.298	8.78	8.63	8.604	9.008
ENSG00000199977.1	chr18	snoRNA	NOVEL	SNORA73	II	7.927	5.728	4.6	2.961	1.847	1.234	1.398	0.8802	1.29	0.3878
ENSG00000200026.1	chr9	snoRNA	NOVEL	U8	II	8.757	5.791	4.802	4.539	3.552	3.776	3.47	3.358	3.899	3.218
ENSG00000200087.1	chr1	snoRNA	KNOWN	SNORA73B	II	15.53	13.5	12.26	10.41	9.8	9.371	9.247	8.843	9.025	8.902
ENSG00000200154.1	chr1	snoRNA	KNOWN	SNORD103A	II	9.338	6.641	5.525	4.735	3.773	3.478	3.273	2.7	3.265	2.873
ENSG00000200181.1	chr1	snoRNA	KNOWN	SNORD85	II	9.62	7.467	6.336	4.859	3.786	3.617	3.7	3.173	3.265	3.241
ENSG00000200237.1	chr19	snoRNA	NOVEL	SNORA70	II	9.325	3.45	4.358	3.982	3.341	3.33	3.404	2.932	3.265	3.055
ENSG00000200354.1	chr20	snoRNA	KNOWN	SNORA71D	II	10.96	5.641	5.563	4.941	4.369	4.217	4.055	3.752	4.009	4.156
ENSG00000200496.1	chr11	snoRNA	NOVEL	U8	II	10.75	7.917	6.464	5.617	4.416	4.436	4.472	4.139	4.403	4.138
ENSG00000200879.1	chr11	snoRNA	KNOWN	SNORD14E	II	11.99	7.775	6.599	6.056	4.863	4.666	4.65	4.41	4.364	4.519
ENSG00000201302.1	chr9	snoRNA	KNOWN	SNORA65	II	13.12	8.712	8.655	8.693	7.909	7.545	7.626	7.41	7.498	7.462
ENSG00000201388.1	chr19	snoRNA	KNOWN	SNORA68	II	8.116	2.451	3.139	3.194	1.169	0.6817	0.9471	0.663	0.961	0.8808
ENSG00000201512.1	chr20	snoRNA	KNOWN	SNORA71C	II	7.924	4.285	4.508	3.405	3.209	2.876	2.782	2.485	2.523	2.646
ENSG00000201616.1	chr11	snRNA	KNOWN	RNU1-91P	II	8.794	7.341	5.743	4.442	2.123	2.484	2.238	1.954	2.001	2.517
ENSG00000201772.1	chr7	snoRNA	KNOWN	SNORA5C	II	9.699	4.889	5.938	5.979	4.956	4.349	4.275	3.819	4.048	3.937
ENSG00000201785.1	chr6	snoRNA	KNOWN	SNORD117	II	9.676	7.18	5.951	5.189	4.194	4.069	3.999	3.365	3.887	3.825
ENSG00000202031.1	chr1	snoRNA	KNOWN	SNORD38A	II	10.13	5.1	4.671	4.851	4.217	3.139	4.571	4.113	4.575	3.721
ENSG00000202107.1	chr1	snoRNA	KNOWN	SNORD103B	II	9.318	6.583	5.522	4.765	3.777	3.307	3.081	2.862	3.043	3.029
ENSG00000202400.1	chr2	snoRNA	KNOWN	SNORD82	II	11.34	6.739	6.278	7.045	5.165	5.003	5.164	4.949	5.1	5.086
ENSG00000206630.1	chr16	snoRNA	KNOWN	SNORD60	II	11.92	9.031	7.922	7.537	6.874	6.618	6.665	6.357	6.206	6.714
ENSG00000206754.1	chr6	snoRNA	KNOWN	SNORD101	II	9.928	6.133	5.438	4.326	3.162	2.8	2.504	2.271	2.358	2.458
ENSG00000206885.1	chr2	snoRNA	KNOWN	SNORA75	II	11.62	8.876	7.45	6.477	5.426	5.19	5.065	4.617	5.09	5.067
ENSG00000207031.1	chr12	snoRNA	KNOWN	SNORD59A	II	8.655	4.811	3.692	3.58	2.835	2.358	2.348	2.046	2.13	2.243
ENSG00000207047.2	chr2	snoRNA	KNOWN	SNORD51	II	8.469	5.196	4.429	3.682	2.766	2.5	2.596	2.286	2.358	2.747
ENSG00000207088.1	chr3	snoRNA	KNOWN	SNORA7B	II	10.03	4.686	4.717	4.519	3.804	3.649	3.432	3.118	3.356	3.406
ENSG00000207217.1	chr7	snoRNA	NOVEL	SNORA42	II	8.252	4.686	4.304	3.181	2.886	2.748	2.842	2.659	2.57	1.99
ENSG00000207233.1	chr18	snoRNA	KNOWN	SNORA37	II	9.411	6.935	5.338	4.559	3.676	3.576	3.59	3.333	3.474	3.287
ENSG00000207280.1	chr2	snoRNA	KNOWN	SNORD20	II	11.4	6.869	6.407	6.397	5.392	5.23	5.102	4.669	5.03	5.422
ENSG00000207313.1	chr12	snoRNA	KNOWN	SNORA2B	II	8.965	3.729	3.392	3.459	2.827	2.41	2.118	1.905	1.932	2.196
ENSG00000207445.1	chr11	snoRNA	KNOWN	SNORD15B	II	12.28	7.845	6.489	5.23	4.488	4.703	4.076	3.871	4.09	4.341
ENSG00000207475.1	chr1	snoRNA	KNOWN	SNORA42	II	12.34	8.168	8.6	7.719	7.418	7.24	7.223	6.975	7.273	7.293
ENSG00000209042.1	chr20	snoRNA	KNOWN	SNORD12C	II	11.45	6.448	4.845	4.393	3.633	3.51	3.304	3.165	3.265	3.436
ENSG00000209482.1	chr22	snoRNA	KNOWN	SNORD83A	II	11.46	7.565	6.907	6.937	6.294	6.024	6.209	5.657	5.763	5.645
ENSG00000209645.1	chr19	snoRNA	KNOWN	SNORD105	II	9.138	5.85	4.338	3.907	3.37	2.577	2.859	2.618	2.781	2.628
ENSG00000209702.1	chr19	snoRNA	KNOWN	SNORD41	II	9.459	4.396	3.257	2.145	1.588	1.897	2.25	1.371	2.151	1.934
ENSG00000212144.1	chr1	snoRNA	NOVEL	U8	II	8.687	5.641	3.832	3.28	1.976	1.744	1.61	1.621	1.757	1.905
ENSG00000212158.1	chr3	snoRNA	KNOWN	SNORD66	II	11.34	5.313	5.702	5.287	4.678	4.691	4.648	4.322	4.627	4.519
ENSG00000212232.1	chr20	snoRNA	KNOWN	SNORD17	II	11.61	7.825	7.071	6.234	5.408	4.883	4.461	4.159	4.493	4.567
ENSG00000212304.1	chr20	snoRNA	KNOWN	SNORD12	II	11.98	6.963	6.078	5.808	5.367	5.285	5.072	4.669	4.88	4.825
ENSG00000212452.1	chr3	snoRNA	KNOWN	SNORD69	II	10.46	6.78	6.62	6.35	5.386	5.148	5.059	5.23	5.417	5.44
ENSG00000212534.1	chr2	snoRNA	KNOWN	SNORD70	II	8.798	3.89	3.044	1.949	1.37	1.072	1.038	0.7539	1.175	1.613
ENSG00000212552.1	chr17	snoRNA	KNOWN	SNORD91B	II	9.826	6.05	4.091	4.167	2.72	3.462	3.216	3.026	3.416	3.17
ENSG00000212588.1	chr4	snoRNA	KNOWN	SNORA26	II	11.99	6.869	6.918	6.805	5.946	5.929	5.729	5.535	5.881	5.799
ENSG00000221241.1	chr19	snoRNA	KNOWN	SNORD88A	II	9.104	3.343	3.869	5.131	3.995	3.58	3.95	4.087	3.719	3.959
ENSG00000221491.2	chr12	snoRNA	KNOWN	SNORA34	II	10.16	5.728	4.882	4.535	3.382	3.289	3.465	3.512	3.598	3.696
ENSG00000221514.1	chr16	snoRNA	KNOWN	SNORD111B	II	9.459	4.686	3.841	4.011	3.056	2.707	2.834	2.543	3.021	3.158
ENSG00000221539.1	chr1	snoRNA	KNOWN	SNORD99	II	10.94	5.85	6.094	6.223	5.964	5.643	5.444	5.487	5.922	6.107
ENSG00000221740.1	chr7	snoRNA	KNOWN	SNORD93	II	11.38	6.355	6.802	6.264	5.513	5.54	5.699	5.354	5.619	5.222
ENSG00000222345.1	chr3	snoRNA	NOVEL	SNORD19	II	8.906	4.449	4.183	3.673	2.469	2.268	2.324	2.019	2.629	2.917
ENSG00000222365.1	chr20	snoRNA	KNOWN	SNORD12B	II	11.09	6.935	5.799	5.663	5.218	5.021	4.74	4.372	4.497	4.608
ENSG00000225091.2	chr20	processed_transcript	KNOWN	SNORA71A	II	10.15	5.067	5.49	4.726	4.297	3.753	3.828	3.473	3.887	3.599
ENSG00000227195.3	chr20	processed_transcript	NOVEL	MIR663A	II	11.61	4.851	5.627	4.354	5.164	4.829	4.318	4.176	4.355	3.944
ENSG00000234741.3	chr1	processed_transcript	KNOWN	GAS5	II	15.23	11.73	11.24	11.23	10.24	10.13	10.05	9.87	10.05	10.22
ENSG00000235408.2	chr20	lincRNA	KNOWN	SNORA71B	II	10.99	6.355	6.412	5.867	5.332	5.128	4.974	4.537	4.951	4.769
ENSG00000238317.1	chr2	snoRNA	KNOWN	SNORD11	II	9.352	7.589	5.223	3.5	2.827	2.268	2.36	2.082	1.956	2.418
ENSG00000238344.1	chr14	snoRNA	KNOWN	SNORD126	II	8.289	4.686	4.123	4.135	2.738	2.524	2.808	2.396	2.426	2.974
ENSG00000238531.1	chr19	snoRNA	KNOWN	SNORD105B	II	8.91	5.963	3.417	3.448	2.243	2.452	2.439	1.534	2.024	2.376
ENSG00000238886.1	chr9	snoRNA	KNOWN	SNORD121A	II	8.922	5.369	4.572	4.447	3.913	3.74	3.853	3.715	3.766	4.175
ENSG00000239039.1	chr8	snoRNA	KNOWN	SNORD13	II	13.56	10.54	9.805	8.28	7.758	7.203	6.973	6.668	6.932	6.927
ENSG00000239127.1	chr22	snoRNA	KNOWN	SNORD125	II	8.818	3.549	4.018	2.885	2.256	2.393	1.61	1.726	1.463	2.018
ENSG00000239128.1	chr3	snoRNA	NOVEL	snoU13	II	8.8	5.474	4.083	2.837	2.306	1.99	1.667	1.668	2.13	1.905
ENSG00000255717.2	chr11	processed_transcript	KNOWN	SNHG1	II	15.55	11.97	10.97	10.41	10.06	9.638	9.511	9.142	8.996	9.224
ENSG00000262074.3	chr17	lincRNA	KNOWN	SNORD3B-2	II	15.03	10.55	10.56	9.726	8.97	8.56	8.131	7.753	8.076	7.951
ENSG00000262202.3	chr17	lincRNA	NOVEL	SNORD3D	II	14.82	10.46	10.38	9.535	8.823	8.459	8.04	7.637	7.913	7.863
ENSG00000263934.2	chr17	lincRNA	KNOWN	SNORD3A	II	16.48	11.61	11.63	11.2	10.13	9.595	9.477	9.099	9.365	9.338
ENSG00000264940.2	chr17	lincRNA	KNOWN	SNORD3C	II	15.81	11.07	10.99	10.33	9.317	8.889	8.594	8.161	8.341	8.462
ENSG00000264994.1	chr2	snoRNA	KNOWN	SNORD92	II	11.69	6.739	6.248	6.134	4.902	4.463	4.447	4.015	4.419	4.217
ENSG00000265145.1	chr2	snoRNA	KNOWN	SNORD53	II	11.94	5.963	5.686	5.322	4.363	4.443	4.403	4.166	4.536	4.562
ENSG00000265185.2	chr17	lincRNA	KNOWN	SNORD3B-1	II	15.03	10.62	10.55	9.716	8.949	8.556	8.15	7.703	8.004	7.974
ENSG00000265706.1	chr2	snoRNA	NOVEL	SNORD53_SNORD92	II	10.66	5.641	5.354	4.959	3.652	3.154	3.045	2.897	3.773	3.12
ENSG00000271852.1	chr2	snoRNA	KNOWN	SNORD11B	II	10.2	8.225	6.883	6.122	4.794	4.445	4.222	3.85	4.222	4.548
ENSG00000272034.1	chr11	snoRNA	KNOWN	SNORD14A	II	9.515	4.034	2.694	2.091	1.37	0.8155	0.2876	0.7972	0.3344	1.05
ENSG00000272533.1	chr14	snoRNA	KNOWN	SNORA28	II	10.54	6.685	6.398	5.217	4.471	4.127	4.022	3.509	3.934	3.856
ENSG00000035403.12	chr10	protein_coding	KNOWN	VCL	III	8.552	4.811	5.241	5.137	5.023	4.556	4.42	4.448	4.453	4.72
ENSG00000054654.11	chr14	protein_coding	KNOWN	SYNE2	III	8.538	4.999	5.569	4.922	4.343	4.178	4.062	4.212	3.856	4.303
ENSG00000066279.12	chr1	protein_coding	KNOWN	ASPM	III	8.734	4.548	4.051	4.458	4.846	4.525	4.094	4.132	3.88	4.515
ENSG00000080345.12	chr2	protein_coding	KNOWN	RIF1	III	8.26	3.964	4.27	4.484	4.318	4.122	3.957	3.954	4.003	4.415
ENSG00000096696.9	chr6	protein_coding	KNOWN	DSP	III	9.601	6.18	5.994	5.921	5.554	5.298	5.049	5.337	5.25	5.566
ENSG00000108848.11	chr17	protein_coding	KNOWN	LUC7L3	III	7.699	3.549	4.728	4.452	4.098	3.005	2.626	2.53	2.523	4.061
ENSG00000112159.7	chr6	protein_coding	KNOWN	MDN1	III	8.797	4.499	4.826	4.431	3.804	3.802	3.785	3.992	4.031	4.49
ENSG00000114857.13	chr3	protein_coding	KNOWN	NKTR	III	7.976	3.45	4.738	4.631	4.711	3.699	3.19	2.998	2.87	3.095
ENSG00000115306.11	chr2	protein_coding	KNOWN	SPTBN1	III	12	8.8	9.68	9.048	8.023	7.704	7.49	7.503	7.451	7.598
ENSG00000117724.8	chr1	protein_coding	KNOWN	CENPF	III	8.944	4.101	4.325	4.174	4.482	4.449	4.388	4.523	4.297	5.308
ENSG00000123104.7	chr12	protein_coding	KNOWN	ITPR2	III	8.573	4.396	5.164	4.952	5.004	4.656	4.434	4.304	4.739	5.064
ENSG00000124942.9	chr11	protein_coding	KNOWN	AHNAK	III	9.874	7.612	8.291	7.592	6.143	5.684	5.457	5.902	5.743	5.925
ENSG00000127603.19	chr1	protein_coding	KNOWN	MACF1	III	8.503	5.595	6.251	5.736	4.664	4.217	4.076	4.35	4.09	4.599
ENSG00000129003.11	chr15	protein_coding	KNOWN	VPS13C	III	8.085	3.89	4.66	4.69	4.025	3.74	3.575	3.795	3.874	4.263
ENSG00000136628.12	chr1	protein_coding	KNOWN	EPRS	III	8.085	4.101	4.018	4.255	4.066	3.85	3.653	3.835	3.698	4.297
ENSG00000153201.11	chr2	protein_coding	KNOWN	RANBP2	III	8.724	3.812	4.429	4.088	4.288	4.001	3.996	4.155	4.127	4.733
ENSG00000153914.11	chr5	protein_coding	KNOWN	SREK1	III	8.119	4.034	4.676	4.663	4.732	3.961	3.629	3.404	3.148	4.379
ENSG00000175455.10	chr3	protein_coding	KNOWN	CCDC14	III	7.653	3.89	5.484	4.773	4.119	3.595	3.358	3.118	3.208	3.467
ENSG00000184445.7	chr12	protein_coding	KNOWN	KNTC1	III	7.627	4.165	5.248	4.236	3.984	3.695	3.015	3.03	2.87	3.082
ENSG00000197989.9	chr1	antisense	KNOWN	SNHG12	III	13.59	10.1	9.996	9.722	9.216	8.967	8.919	8.755	8.957	8.874
ENSG00000198589.6	chr4	protein_coding	KNOWN	LRBA	III	8.598	4.77	5.23	4.807	4.525	4.315	4.128	4.186	4.419	4.729
ENSG00000199248.1	chr22	snRNA	KNOWN	RNU6-28P	III	9.553	9.257	8.39	6.445	5.164	4.954	4.445	4.341	4.377	4.436
ENSG00000199266.1	chr20	snoRNA	KNOWN	SNORA60	III	7.773	6.05	4.932	4.29	3.399	2.882	3.216	3.079	3.138	2.646
ENSG00000199308.1	chr19	snRNA	KNOWN	RNU6-222P	III	9.413	10.02	8.185	5.734	4.6	4.18	3.772	3.704	3.805	3.496
ENSG00000199347.1	chr1	snRNA	KNOWN	RNU5E-1	III	12.58	11.81	11.94	10.05	8.888	8.163	7.944	7.565	7.728	7.575
ENSG00000199477.1	chr13	snoRNA	KNOWN	SNORA31	III	10.3	7.486	8.176	7.438	6.023	6.013	5.815	5.673	5.551	5.495
ENSG00000199488.1	chr3	snRNA	KNOWN	RNU1-70P	III	7.943	6.944	5.925	3.089	1.96	1.573	1.648	1.4	2.34	1.717
ENSG00000199562.1	chr1	snRNA	KNOWN	RNU6-37P	III	11.73	11.85	10.56	8.585	7.296	7.062	6.726	6.375	6.608	6.299
ENSG00000199568.1	chr15	snRNA	KNOWN	RNU5A-1	III	14.16	13.44	13.57	11.57	10.37	8.557	9.495	8.999	9.378	8.947
ENSG00000199629.1	chr7	snRNA	KNOWN	RNU1-14P	III	10.23	10.1	8.834	6.589	5.628	5.194	4.574	4.571	4.849	4.515
ENSG00000199664.1	chr10	snRNA	KNOWN	RNU6-1266P	III	7.186	6.963	6.29	5.104	2.861	2.492	2.729	1.944	2.21	1.99
ENSG00000199731.1	chr5	snRNA	KNOWN	RNU6-1079P	III	7.101	7.583	6.584	5.021	2.095	2.924	3.518	2.63	2.046	1.875
ENSG00000199805.1	chr20	snRNA	KNOWN	RNU1-134P	III	10.18	9.448	8.328	6.465	5.366	4.792	4.581	4.18	4.481	4.275
ENSG00000199812.1	chr3	snRNA	KNOWN	RNU6-428P	III	7.381	6.583	5.511	4.393	2.306	1.921	1.988	1.584	1.558	1.577
ENSG00000199892.2	chr5	snRNA	KNOWN	RNU1-17P	III	8.223	8.266	6.857	5.179	3.742	3.631	2.931	2.975	3.218	2.827
ENSG00000199932.1	chr6	snRNA	KNOWN	RNU1-18P	III	13.24	11.86	11.3	9.333	8.155	7.845	7.448	7.038	7.476	7.039
ENSG00000199961.1	chr17	snoRNA	KNOWN	SNORD1B	III	8.195	5.945	5.149	5.462	4.126	3.964	3.934	3.522	3.805	3.849
ENSG00000200107.1	chr17	snRNA	KNOWN	RNU6-1249P	III	7.342	7.033	6.164	4.69	2.91	2.427	2.493	2.2	2.286	1.905
ENSG00000200153.1	chr16	snRNA	KNOWN	RNU6-23P	III	6.807	8.544	6.564	4.69	2.33	2.857	2.636	2.082	1.675	1.783
ENSG00000200156.1	chr15	snRNA	KNOWN	RNU5B-1	III	14.35	13.32	13.65	11.59	10.5	8.73	9.628	9.072	9.356	8.961
ENSG00000200176.1	chr10	snRNA	KNOWN	RNU1-19P	III	11.78	10.77	9.523	8.417	6.611	6.497	6.287	6.024	5.988	6.112
ENSG00000200183.1	chr12	snRNA	KNOWN	RNU6-238P	III	6.936	7.903	5.914	4.067	2.33	1.784	1.421	1.104	1.675	1.201
ENSG00000200197.1	chr11	snRNA	KNOWN	RNU1-21P	III	8.706	7.124	6.154	4.199	3.12	2.813	2.324	2.037	2.34	2.478
ENSG00000200204.1	chr16	snRNA	KNOWN	RNU1-22P	III	10.6	9.315	8.279	6.442	3.991	4.649	4.771	4.036	4.122	4.745
ENSG00000200296.1	chr12	snRNA	KNOWN	RNU1-83P	III	10.84	10.04	8.944	6.782	5.937	5.401	4.957	4.785	4.986	4.674
ENSG00000200534.1	chr6	snoRNA	KNOWN	SNORA33	III	12.27	9.965	10.14	9.836	8.617	8.267	8.13	8.018	7.991	8.121
ENSG00000200597.1	chr6	snRNA	KNOWN	RNU1-87P	III	8.614	7.172	6.756	4.659	3.195	2.906	3.081	2.24	2.976	2.045
ENSG00000200728.1	chr10	snRNA	KNOWN	RNU6-271P	III	7.946	9.654	7.351	4.981	3.049	2.851	2.546	2.263	1.757	1.501
ENSG00000200731.1	chr8	snRNA	KNOWN	RNU1-124P	III	7.907	6.79	6.342	4.285	2.095	2.888	2.636	1.703	2.304	2.147
ENSG00000200792.1	chr21	snoRNA	KNOWN	SNORA80	III	9.461	5.707	5.949	5.028	5.31	5.193	5.293	4.806	5.275	4.989
ENSG00000200816.1	chr6	snoRNA	KNOWN	SNORA38	III	8.443	6.409	5.425	5.281	4.407	3.992	3.737	3.803	4.02	4.028
ENSG00000200903.1	chr17	snRNA	KNOWN	RNU1-42P	III	10.74	10.41	9.167	7.283	5.699	5.407	5.317	5.342	5.452	4.805
ENSG00000200913.1	chr1	snoRNA	KNOWN	SNORD46	III	11.71	9.481	10.52	9.803	8.254	7.138	6.742	6.166	6.407	6.052
ENSG00000200972.1	chr1	snRNA	KNOWN	RNU5A-8P	III	10.56	9.887	10.02	8.32	6.856	6.775	5.917	5.398	5.77	5.585
ENSG00000200975.1	chr1	snRNA	KNOWN	RNU1-7P	III	8.102	5.791	6.026	3.891	3.273	3.06	2.394	1.982	2.554	2.196
ENSG00000201104.1	chr7	snRNA	KNOWN	RNU6-11P	III	11.7	11.84	10.58	8.63	7.277	7.042	6.726	6.375	6.656	6.319
ENSG00000201183.1	chr1	snRNA	KNOWN	RNVU1-12	III	8.444	7.402	6.563	4.473	2.523	2.258	2.808	2.142	2.23	2.574
ENSG00000201223.1	chr5	snRNA	KNOWN	RNU6-1305P	III	7.616	7.652	7.22	5.586	4.807	3.347	3.216	3.127	2.93	2.333
ENSG00000201291.1	chr6	snRNA	KNOWN	RNU1-34P	III	8.75	8.365	6.798	4.773	3.608	3.421	3.052	2.537	2.658	2.592
ENSG00000201372.1	chr20	snRNA	KNOWN	RNU6-1251P	III	8.913	8.83	7.483	5.999	4.427	3.756	3.691	3.76	3.097	3.055
ENSG00000201441.1	chr3	snRNA	KNOWN	RNU6-646P	III	7.146	7.389	6.598	4.371	3.859	3.242	3.248	2.965	2.714	2.045
ENSG00000201457.1	chr1	snoRNA	KNOWN	SNORA55	III	10.84	7.82	7.905	7.376	7.102	6.981	6.982	6.741	6.874	6.678
ENSG00000201474.1	chr5	snRNA	KNOWN	RNU6-164P	III	7.739	7.874	6.794	5.067	4.04	3.044	3.223	3.012	3.032	2.536
ENSG00000201517.1	chrX	snRNA	KNOWN	RNU6-707P	III	10.1	9.998	8.809	6.96	5.853	5.175	5.077	4.672	4.892	4.571
ENSG00000201654.1	chr14	snRNA	KNOWN	RNU6-7	III	11.69	11.68	10.46	8.461	7.189	6.978	6.61	6.279	6.476	6.203
ENSG00000201744.1	chr4	snRNA	KNOWN	RNU6-34P	III	8.413	7.989	7.048	5.208	4.372	3.302	3.235	2.783	2.976	2.172
ENSG00000201852.1	chr18	snRNA	KNOWN	RNU6-702P	III	6.751	7.05	5.925	4.681	3.209	2.358	2.655	2.294	1.558	1.293
ENSG00000201910.1	chr5	snRNA	KNOWN	RNU1-140P	III	7.611	7.402	6.5	4.677	2.711	3.174	2.546	2.36	2.358	2.458
ENSG00000201922.1	chr3	snRNA	KNOWN	RNU1-43P	III	10.41	9.556	8.159	5.491	4.091	4.193	4.281	3.898	4.009	4.585
ENSG00000202064.1	chr1	snRNA	KNOWN	RNVU1-11	III	13.33	12.82	11.39	9.121	9.121	7.789	7.479	7.4	7.183	7.266
ENSG00000202199.1	chrX	snRNA	KNOWN	RNU1-115P	III	9.388	8.983	8.038	5.904	4.551	4.415	3.902	3.913	4.182	3.987
ENSG00000202300.1	chr1	snRNA	KNOWN	RNU6-487P	III	9.057	9.436	7.78	5.887	4.372	4.135	4.051	3.012	3.635	3.23
ENSG00000202313.1	chr6	snRNA	KNOWN	RNU1-64P	III	8.588	7.21	6.713	3.57	2.095	2.323	2.606	2.037	2.629	2.714
ENSG00000202314.1	chr11	snoRNA	KNOWN	SNORD6	III	11.03	7.707	7.087	7.46	6.151	6.207	6.397	6.027	6.368	6.043
ENSG00000202317.1	chr11	snRNA	KNOWN	RNU1-84P	III	9.207	8.448	8.468	6.017	5.028	4.838	4.662	4.049	4.026	3.959
ENSG00000202337.1	chr14	snRNA	KNOWN	RNU6-8	III	11.67	11.62	10.44	8.472	7.225	6.971	6.583	6.308	6.472	6.258
ENSG00000202347.1	chr13	snRNA	KNOWN	RNU1-16P	III	8.594	7.375	5.802	4.081	2.491	2.239	1.686	1.521	2.11	1.845
ENSG00000202380.1	chr20	snRNA	KNOWN	RNU1-55P	III	9.099	8.054	7.272	5.387	3.995	3.429	3.677	2.587	3.032	2.731
ENSG00000202496.1	chr1	snRNA	KNOWN	RNVU1-20	III	8.515	7.24	6.464	4.668	2.835	2.268	3.261	2.805	2.57	2.714
ENSG00000202534.1	chr12	snRNA	KNOWN	RNU6-1329P	III	8.746	7.998	6.945	5.384	2.783	3.081	3.143	3.048	2.6	2.311
ENSG00000203875.6	chr6	processed_transcript	KNOWN	SNHG5	III	11.85	9.519	9.161	9.255	8.255	7.853	7.789	7.41	7.721	7.689
ENSG00000206585.1	chr1	snRNA	KNOWN	RNVU1-9	III	15.95	14.82	13.85	11.79	10.92	10.58	10.17	9.807	9.929	9.865
ENSG00000206587.1	chr11	snRNA	KNOWN	RNU6-46P	III	8.729	9.299	7.401	4.956	2.748	2.936	2.566	2.568	2.001	2.196
ENSG00000206588.1	chr14	snRNA	KNOWN	RNU1-28P	III	15.95	14.8	13.86	11.8	10.92	10.59	10.2	9.789	9.955	9.844
ENSG00000206593.1	chr5	snRNA	KNOWN	RNU6-47P	III	8.86	9.43	8.149	6.129	4.536	4.546	3.954	3.811	4.08	3.849
ENSG00000206596.1	chr14	snRNA	KNOWN	RNU1-27P	III	15.95	14.81	13.85	11.78	10.94	10.59	10.2	9.8	9.935	9.86
ENSG00000206599.1	chr19	snRNA	KNOWN	RNU6-841P	III	7.743	6.926	6.06	4.489	2.981	2.476	2.324	1.621	1.757	1.683
ENSG00000206600.1	chr3	snRNA	KNOWN	RNU6-25P	III	10.99	10.98	9.815	7.918	6.836	6.385	6.062	5.643	5.938	5.618
ENSG00000206601.1	chr4	snRNA	KNOWN	RNU6-431P	III	7.257	7.79	6.054	3.844	2.544	1.979	1.723	1.204	1.253	1.38
ENSG00000206612.1	chr12	snoRNA	KNOWN	SNORA2A	III	8.983	7.007	6.832	6.09	5.015	4.762	4.763	4.502	4.805	4.678
ENSG00000206625.1	chr15	snRNA	KNOWN	RNU6-1	III	11.69	11.65	10.43	8.426	7.206	6.918	6.584	6.176	6.489	6.198
ENSG00000206629.1	chr4	snRNA	KNOWN	RNU1-63P	III	11.34	10.04	8.968	7.641	5.658	6.25	5.534	5.587	4.989	5.42
ENSG00000206633.1	chr2	snoRNA	KNOWN	SNORA80B	III	10.03	6.77	6.566	6.066	5.587	6.119	5.907	5.092	5.823	5.682
ENSG00000206652.1	chr1	snRNA	KNOWN	RNU1-1	III	15.94	14.79	13.84	11.77	10.93	10.6	10.18	9.801	9.939	9.856
ENSG00000206675.1	chr4	snRNA	KNOWN	RNU6-32P	III	10.52	10.7	9.301	7.13	5.793	5.551	5.188	4.542	4.954	4.571
ENSG00000206694.1	chr1	snRNA	KNOWN	RNVU1-3	III	8.375	7.27	6.554	4.436	2.625	2.089	2.817	1.813	2.554	2.311
ENSG00000206702.1	chr6	snRNA	KNOWN	RNU1-11P	III	14.39	13.58	12.44	10.41	9.419	8.943	8.615	8.45	8.529	8.474
ENSG00000206737.1	chr1	snRNA	KNOWN	RNVU1-18	III	15.95	14.83	13.85	11.79	10.94	10.61	10.19	9.807	9.933	9.859
ENSG00000206744.1	chr5	snRNA	KNOWN	RNU6-620P	III	6.641	6.663	6.273	3.907	3.995	2.57	2.238	2.53	1.835	1.422
ENSG00000206755.1	chr16	snoRNA	KNOWN	SNORA30	III	8.606	7.092	5.409	4.218	3.328	3.118	3.059	2.711	2.87	3.069
ENSG00000206763.1	chr7	snRNA	KNOWN	RNU6-10P	III	10.78	10.63	9.518	7.566	6.388	6.059	5.676	5.403	5.595	5.559
ENSG00000206772.1	chr11	snRNA	KNOWN	RNU6-44P	III	8.324	8.535	7.159	5.208	4.112	3.478	3.116	2.183	3.598	2.78
ENSG00000206785.1	chr7	snoRNA	NOVEL	SNORA15	III	7.589	6.739	5.77	4.933	3.769	3.631	3.705	3.28	3.425	3.353
ENSG00000206820.1	chr4	snRNA	KNOWN	RNU1-138P	III	9.858	8.85	7.556	5.651	4.463	3.972	3.549	3.127	3.719	3.241
ENSG00000206828.1	chr1	snRNA	KNOWN	RNVU1-5	III	8.464	7.284	6.529	4.863	2.894	2.191	2.97	2.665	2.41	2.311
ENSG00000206832.1	chr1	snRNA	KNOWN	RNU6V	III	8.64	9.461	7.468	5.272	3.531	3.441	3.279	2.902	2.819	2.61
ENSG00000206833.1	chr16	snRNA	KNOWN	RNU6-20P	III	8.45	8.263	7.166	5.404	3.593	3.576	3.375	3.193	2.953	3.107
ENSG00000206875.1	chr6	snRNA	KNOWN	RNU6-761P	III	10.38	10.39	9.456	7.668	6.35	5.891	5.906	5.477	5.509	5.195
ENSG00000206888.1	chr1	snRNA	KNOWN	RNU6-48P	III	10.51	10.5	9.332	7.539	6.442	5.801	5.704	5.297	5.421	5.03
ENSG00000206892.1	chr3	snRNA	KNOWN	RNU6-42P	III	11.37	11.5	10.22	8.121	6.728	6.447	6.198	5.896	6.089	5.813
ENSG00000206899.1	chr12	snRNA	KNOWN	RNU6-36P	III	11.59	11.67	10.36	8.363	7.064	6.768	6.548	6.235	6.324	6.121
ENSG00000206900.1	chrX	snRNA	KNOWN	RNU6-98P	III	10.14	10.01	9.161	7.16	5.847	5.555	5.272	4.906	5.202	5.064
ENSG00000206908.1	chr6	snRNA	KNOWN	RNU1-136P	III	11.98	10.59	9.754	8.432	5.783	6.748	6.215	5.784	5.755	5.793
ENSG00000206932.1	chr3	snRNA	KNOWN	RNU6-4P	III	11.7	11.71	10.45	8.479	7.243	6.969	6.653	6.298	6.526	6.204
ENSG00000206954.1	chr17	snRNA	KNOWN	RNU6-1201P	III	8.42	7.976	7.37	5.981	4.664	4.222	4.139	3.853	4.25	3.385
ENSG00000206965.1	chr2	snRNA	KNOWN	RNU6-5P	III	11.71	11.79	10.5	8.441	7.241	6.972	6.571	6.182	6.455	6.282
ENSG00000206968.1	chr1	snRNA	KNOWN	RNVU1-16	III	10.18	9.309	8.71	6.998	5.396	6.032	4.669	4.769	5.694	5.285
ENSG00000206972.1	chr15	snRNA	KNOWN	RNU6-17P	III	11.09	11.14	9.518	7.507	6.162	5.867	5.676	5.044	5.113	4.871
ENSG00000206973.1	chr2	snRNA	KNOWN	RNU6-1145P	III	7.328	7.646	6.192	4.18	2.792	2.977	1.811	1.813	2.375	2.266
ENSG00000206975.1	chr8	snRNA	KNOWN	RNU6-13P	III	10.21	10.45	9.013	6.93	5.738	5.523	5.116	4.436	4.836	4.669
ENSG00000206981.1	chr1	snRNA	KNOWN	RNU6-40P	III	7.955	8.838	7.378	5.16	3.335	3.027	3.081	2.852	2.686	2.266
ENSG00000207000.1	chr9	snRNA	KNOWN	RNU6-820P	III	8.663	8.728	7.492	5.642	4.375	4.155	3.79	3.307	3.382	3.218
ENSG00000207003.1	chr19	snRNA	KNOWN	RNU6-611P	III	8.526	9.178	7.344	5.506	3.953	3.462	3.459	2.671	2.953	2.458
ENSG00000207005.1	chr1	snRNA	KNOWN	RNU1-2	III	15.94	14.8	13.84	11.78	10.92	10.59	10.19	9.787	9.938	9.841
ENSG00000207029.1	chr10	snRNA	KNOWN	RNU6-43P	III	7.873	8.965	7.098	5.101	3.804	3.699	2.939	2.717	3.021	2.873
ENSG00000207041.1	chrX	snRNA	KNOWN	RNU6-3P	III	11.64	11.59	10.39	8.422	7.173	6.91	6.546	6.205	6.441	6.272
ENSG00000207052.1	chr5	snRNA	KNOWN	RNU6-378P	III	7.648	7.898	6.876	5.121	4.14	3.307	3.369	3.214	3.086	2.646
ENSG00000207062.1	chr7	snoRNA	NOVEL	SNORA15	III	7.558	6.898	5.835	4.948	3.746	3.699	3.768	3.422	3.347	3.342
ENSG00000207065.1	chr4	snRNA	KNOWN	RNU5A-2P	III	6.872	6.461	7.037	4.479	3.099	1.81	3.052	1.875	1.86	1.875
ENSG00000207067.1	chr8	snoRNA	KNOWN	SNORA72	III	10.39	6.241	6.744	6.242	5.922	5.644	5.664	5.231	5.421	5.299
ENSG00000207072.1	chr18	snRNA	KNOWN	RNU6-39P	III	10.4	10.65	9.355	7.528	5.772	5.55	5.522	4.788	4.827	4.817
ENSG00000207083.1	chr16	snRNA	KNOWN	RNU6-22P	III	9.265	10.6	8.409	6.171	4.639	4.222	3.969	3.604	3.522	3.679
ENSG00000207099.1	chr12	snRNA	KNOWN	RNU6-166P	III	7.576	7.888	6.734	4.574	3.241	3.144	2.186	1.991	2.6	2.458
ENSG00000207106.1	chr1	snRNA	KNOWN	RNVU1-4	III	8.518	7.362	6.557	4.686	2.861	2.41	3.286	2.836	2.393	2.731
ENSG00000207110.1	chr8	snRNA	KNOWN	RNU1-106P	III	10.65	10.32	8.6	5.743	5.597	4.072	4.581	4.262	4.715	4.63
ENSG00000207113.1	chr11	snRNA	KNOWN	RNU6-16P	III	10.92	10.75	9.686	7.87	6.614	6.181	5.917	5.596	5.859	5.536
ENSG00000207116.1	chr2	snRNA	KNOWN	RNU6-31P	III	9.228	10.16	8.313	6.301	4.709	4.473	4.162	3.738	4.101	3.544
ENSG00000207154.1	chr18	snRNA	KNOWN	RNU1-46P	III	11.06	10.04	8.462	6.614	5.985	5.256	4.38	4.647	4.861	4.669
ENSG00000207168.1	chr7	snoRNA	KNOWN	SNORA15	III	7.129	7.132	5.775	4.654	3.341	3.361	3.157	3.135	2.999	2.974
ENSG00000207175.1	chrX	snRNA	KNOWN	RNU1-67P	III	13.34	12.38	11.14	9.623	7.981	8.313	7.852	7.411	7.259	7.428
ENSG00000207182.1	chr4	snRNA	KNOWN	RNU1-44P	III	9.587	8.505	7.983	5.539	4.343	3.598	4.014	3.34	3.766	3.679
ENSG00000207200.1	chr11	snRNA	KNOWN	RNU6-45P	III	8.498	9.325	7.645	5.534	3.812	3.595	3.634	3.012	2.999	2.663
ENSG00000207201.1	chr8	snRNA	KNOWN	RNU1-148P	III	12.35	10.69	10.3	6.956	6.328	5.414	6.111	5.452	6.575	5.874
ENSG00000207205.1	chr1	snRNA	KNOWN	RNVU1-15	III	10.44	10.11	9.302	7.417	5.803	6.233	5.114	5.169	5.916	5.327
ENSG00000207256.1	chr1	snRNA	KNOWN	RNU6-880P	III	8.413	9.098	7.447	5.384	4.105	3.809	3.242	3.03	3.256	3.17
ENSG00000207257.1	chr15	snRNA	KNOWN	RNU6-18P	III	11.09	11.13	9.555	7.533	6.176	5.856	5.641	5.067	5.182	4.958
ENSG00000207264.1	chr10	snRNA	KNOWN	RNU6-15P	III	11.26	11.11	10	8.112	6.948	6.594	6.237	5.9	6.185	5.986
ENSG00000207296.1	chr19	snRNA	KNOWN	RNU6-140P	III	7.078	7.27	6.234	4.426	3.467	2.8	2.711	2.688	2.539	2.122
ENSG00000207307.1	chr4	snRNA	KNOWN	RNU6-145P	III	8.518	9.094	7.185	4.843	3.004	2.988	2.692	2.471	2.508	2.311
ENSG00000207322.1	chr4	snRNA	KNOWN	RNU1-89P	III	11.49	10.87	9.207	7.755	6.329	6.304	5.652	5.882	5.587	5.636
ENSG00000207334.1	chr8	snRNA	KNOWN	RNU6-12P	III	10.15	10.31	8.985	6.976	5.681	5.402	5.025	4.459	4.858	4.661
ENSG00000207336.1	chr5	snRNA	KNOWN	RNU6-658P	III	8.539	8.592	7.48	5.728	4.224	3.935	3.653	3.193	3.265	3.194
ENSG00000207340.1	chr1	snRNA	KNOWN	RNVU1-10	III	13.75	12.75	11.72	9.46	8.448	8.044	7.845	7.447	7.914	7.64
ENSG00000207349.1	chr1	snRNA	KNOWN	RNVU1-17	III	11.76	11.39	10.65	9.017	8.15	6.885	6.776	6.018	6.188	6.143
ENSG00000207352.1	chr5	snRNA	KNOWN	RNU6-540P	III	7.385	7.855	6.175	4.415	2.835	2.332	2.606	1.645	1.495	1.38
ENSG00000207357.1	chr19	snRNA	KNOWN	RNU6-2	III	11.7	11.65	10.44	8.484	7.27	6.947	6.629	6.266	6.534	6.231
ENSG00000207360.1	chr9	snRNA	KNOWN	RNU6-14P	III	9.855	9.698	8.639	6.948	5.546	5.269	5.028	4.214	4.652	4.562
ENSG00000207367.1	chrX	snRNA	KNOWN	RNU6-29P	III	10.77	10.75	9.607	7.769	6.625	6.188	5.986	5.55	5.646	5.45
ENSG00000207389.1	chr1	snRNA	KNOWN	RNU1-4	III	15.94	14.8	13.85	11.77	10.92	10.59	10.19	9.788	9.944	9.845
ENSG00000207392.1	chr6	snoRNA	KNOWN	SNORA20	III	10	8.643	7.345	6.345	5.402	5.017	4.916	4.513	4.892	4.908
ENSG00000207418.1	chr1	snRNA	KNOWN	RNVU1-7	III	15.95	14.83	13.86	11.78	10.92	10.6	10.19	9.803	9.939	9.844
ENSG00000207434.1	chr1	snRNA	KNOWN	RNU6-1072P	III	7.86	7.646	6.863	4.699	3.937	3.47	3.074	3.253	3.054	2.764
ENSG00000207441.1	chr16	snRNA	KNOWN	RNU6-21P	III	7.246	7.084	5.675	3.899	2.036	1.86	1.794	2.028	0.7092	1.05
ENSG00000207449.1	chr15	snRNA	KNOWN	RNU6-19P	III	8.155	9.438	7.429	5.211	3.573	3.256	2.747	2.618	2.393	2.243
ENSG00000207454.1	chr7	snRNA	KNOWN	RNU6-1104P	III	7.621	7.935	6.47	4.348	3.071	2.5	2.536	1.703	2.267	1.577
ENSG00000207468.1	chr10	snoRNA	KNOWN	SNORA19	III	9.073	5.926	6.036	5.883	4.761	4.607	4.662	4.311	4.513	4.341
ENSG00000207472.1	chr1	snRNA	KNOWN	RNU6-41P	III	9.765	9.561	8.476	6.583	5.404	5.177	4.756	4.063	4.544	4.373
ENSG00000207483.1	chr10	snRNA	KNOWN	RNU6-1067P	III	7.399	6.78	6.066	4.36	3.949	2.443	2.461	2.232	1.956	2.122
ENSG00000207493.1	chr16	snoRNA	KNOWN	SNORA46	III	9.714	7.926	6.889	5.431	3.98	3.815	3.922	3.344	3.733	3.264
ENSG00000207501.1	chr1	snRNA	KNOWN	RNVU1-14	III	11.98	10.62	10.04	9.628	6.886	8.3	7.244	6.418	6.063	6.168
ENSG00000207507.1	chr19	snRNA	KNOWN	RNU6-9	III	11.67	11.54	10.38	8.364	7.216	6.94	6.576	6.306	6.453	6.172
ENSG00000207511.1	chr1	snRNA	KNOWN	RNU6-771P	III	7.779	7.618	6.901	4.956	4.224	3.421	3.067	3.101	2.741	2.498
ENSG00000207513.1	chr1	snRNA	KNOWN	RNU1-3	III	15.93	14.81	13.84	11.77	10.92	10.59	10.18	9.79	9.938	9.856
ENSG00000207518.1	chr13	snRNA	KNOWN	RNU6-59P	III	7.067	6.739	5.807	4.186	2.564	2.349	2.047	1.925	2.024	2.097
ENSG00000207523.1	chr1	snoRNA	KNOWN	SNORA66	III	11.47	9.724	8.288	7.488	6.59	6.343	6.054	5.839	6.08	6.142
ENSG00000207524.1	chr4	snRNA	KNOWN	RNU6-33P	III	11.41	11.37	10.13	8.182	6.909	6.642	6.324	6.02	6.168	6.033
ENSG00000208317.1	chr1	snoRNA	KNOWN	SNORD78	III	11.21	7.547	7.219	6.911	6.671	6.675	6.869	6.461	6.865	6.682
ENSG00000208892.1	chr12	snoRNA	KNOWN	SNORA49	III	8.448	5.448	5.276	4.713	4.297	3.809	3.803	3.607	3.746	3.966
ENSG00000212153.1	chr7	snRNA	KNOWN	RNU1-82P	III	11.76	10.76	9.964	7.228	5.717	5.373	5.877	5.309	5.875	5.605
ENSG00000212163.1	chr17	snoRNA	KNOWN	SNORD91A	III	10.02	7.467	6.911	6.242	5.47	5.415	5.425	5.109	5.383	5.49
ENSG00000212170.1	chr15	snRNA	KNOWN	RNU1-77P	III	10.64	9.693	8.516	7.141	5.322	5.079	4.881	4.874	4.501	4.187
ENSG00000212296.1	chr5	snoRNA	KNOWN	SNORD72	III	8.101	6.18	5.026	4.331	2.72	2.768	2.931	2.465	3.365	2.071
ENSG00000212447.1	chr9	snoRNA	KNOWN	SNORD90	III	9.326	5.499	5.19	6.003	4.288	4.381	4.4	4.208	4.328	4.72
ENSG00000212456.1	chr1	snRNA	KNOWN	RNVU1-13	III	9.5	8.18	7.538	6.904	4.861	4.08	3.691	2.677	3.746	3.447
ENSG00000212473.1	chr8	snRNA	KNOWN	RNU1-101P	III	8.549	8.392	7.258	4.704	4.269	2.965	3.015	2.946	2.781	2.628
ENSG00000212544.1	chr1	snRNA	KNOWN	RNVU1-19	III	12.31	11.11	10.27	8.392	7.228	6.979	6.601	6.012	6.435	6.338
ENSG00000212605.1	chrX	snRNA	KNOWN	RNU1-56P	III	8.322	7.18	6.646	5.176	3.422	3.154	3.381	2.417	2.845	2.555
ENSG00000215417.6	chr13	processed_transcript	KNOWN	MIR17HG	III	7.736	6.299	5.551	4.843	3.583	3.097	2.97	2.575	3.076	2.418
ENSG00000221500.1	chr6	snoRNA	KNOWN	SNORD100	III	12.25	9.469	8.144	7.917	7.567	7.73	7.34	7.176	7.091	7.294
ENSG00000222276.1	chr14	snRNA	KNOWN	RNU2-33P	III	12.32	13.52	11.25	9.459	8.445	7.733	7.287	6.786	7.487	7.117
ENSG00000222355.1	chr7	snRNA	KNOWN	RNU2-29P	III	7.405	7.641	6.324	4.895	3.98	2.9	2.586	2.037	2.585	2.147
ENSG00000222438.1	chr12	snRNA	KNOWN	RNU6-1077P	III	7.034	7.248	6.124	4.436	3.859	2.665	2.118	1.791	2.523	1.649
ENSG00000222440.1	chrX	snRNA	KNOWN	RNU2-26P	III	8.718	8.93	7.939	6.222	4.877	4.333	3.969	3.476	3.899	3.374
ENSG00000222612.1	chr20	snRNA	KNOWN	RNU2-52P	III	7.294	7.618	6.925	5.491	3.31	2.607	2.515	2.346	2.508	1.962
ENSG00000222624.1	chr1	snRNA	KNOWN	RNU2-15P	III	7.121	6.116	5.763	4.569	2.81	2.057	2.212	1.495	2.089	0.8808
ENSG00000222626.1	chr5	snRNA	KNOWN	RNU2-48P	III	11.44	12.37	10.6	8.797	7.913	7.214	6.807	6.402	6.751	6.6
ENSG00000222640.1	chr14	snRNA	KNOWN	RNU2-51P	III	8.884	9.679	7.88	6.084	5.292	4.503	4.368	3.94	4.328	4.379
ENSG00000222726.1	chr13	snRNA	KNOWN	RNU2-7P	III	7.626	7.14	6.4	4.739	4.003	3.005	2.417	2.167	2.832	2.517
ENSG00000223001.1	chr6	snRNA	KNOWN	RNU2-61P	III	13.62	14.46	12.46	10.83	9.761	8.962	8.691	8.207	8.634	8.313
ENSG00000223078.1	chr21	snRNA	KNOWN	RNU2-55P	III	6.906	8.05	6.439	4.53	3.568	2.774	2.616	2.271	2.906	2.555
ENSG00000223119.1	chr1	snRNA	KNOWN	RNU6-1139P	III	8.062	9.022	7.283	5.331	3.929	3.74	2.808	2.772	3.198	3.029
ENSG00000223224.1	chr16	snoRNA	KNOWN	SNORD71	III	8.828	8.168	6.259	5.734	5.073	4.601	4.785	4.474	4.605	4.594
ENSG00000223247.1	chr3	snRNA	KNOWN	RNU2-64P	III	9.949	10.3	9.147	7.534	6.357	5.646	5.61	4.997	5.411	5.077
ENSG00000223327.1	chr8	snRNA	KNOWN	RNU2-71P	III	6.991	6.889	6.324	4.726	2.877	2.277	1.759	1.802	2.191	1.102
ENSG00000223336.1	chr13	snRNA	KNOWN	RNU2-6P	III	14.28	15.03	13.48	11.61	10.59	9.976	9.641	9.135	9.681	9.489
ENSG00000232956.4	chr7	lincRNA	KNOWN	SNHG15	III	11	7.313	7.935	7.938	7.748	7.092	6.682	6.418	6.41	6.239
ENSG00000238363.1	chr5	snoRNA	KNOWN	SNORA13	III	10.75	8.728	8.318	6.88	5.883	5.345	5.446	4.966	5.206	5.198
ENSG00000238554.1	chr6	snRNA	KNOWN	RNU1-88P	III	13.76	12.9	11.79	9.536	9.003	8.083	7.913	7.575	7.629	7.675
ENSG00000238578.1	chr17	snoRNA	KNOWN	SNORD4A	III	11.07	8.888	7.47	6.817	6.174	6.043	5.903	5.532	5.644	5.603
ENSG00000238603.1	chr1	snRNA	KNOWN	RNVU1-1	III	13.75	12.74	11.7	9.438	8.449	8.054	7.85	7.409	7.907	7.578
ENSG00000238825.1	chr1	snRNA	KNOWN	RNU1-13P	III	13.33	12.8	11.39	9.127	9.096	7.777	7.502	7.389	7.204	7.257
ENSG00000238833.1	chr20	snRNA	KNOWN	RNU1-131P	III	6.986	7.874	6.094	4.65	2.066	1.603	2.371	1.385	1.86	1.613
ENSG00000238961.1	chr5	snoRNA	KNOWN	SNORA47	III	7.712	4.499	4.549	3.891	3.872	3.113	3.109	2.805	3.293	2.988
ENSG00000239023.1	chr21	snRNA	KNOWN	RNU1-98P	III	8.74	8.96	7.339	5.561	3.995	3.949	3.58	3.177	3.373	3.133
ENSG00000239178.1	chr12	snRNA	KNOWN	RNU6-671P	III	10.31	10.37	9.382	7.67	6.512	5.903	5.628	5.153	5.348	4.982
ENSG00000239183.1	chr9	snoRNA	KNOWN	SNORA84	III	10.09	7.805	6.459	5.754	5.441	5.259	4.91	4.693	4.563	4.848
ENSG00000251806.1	chr20	snoRNA	KNOWN	SNORD119	III	10.02	6.016	5.441	6.942	5.463	5.082	5.043	4.63	5.116	5.017
ENSG00000251870.1	chr18	snRNA	KNOWN	RNU2-69P	III	6.733	8.33	6.329	4.959	3.347	2.508	2.36	1.813	2.644	2.196
ENSG00000251928.1	chr11	snRNA	KNOWN	RNU6-585P	III	7.946	7.893	6.783	4.871	3.505	3.557	2.931	2.767	2.953	2.858
ENSG00000251954.1	chrX	snRNA	KNOWN	RNU6-496P	III	8.094	7.917	6.454	4.41	3.141	2.524	2.586	1.885	2.6	1.962
ENSG00000251955.1	chr20	snRNA	KNOWN	RNU6-27P	III	8.48	8.84	7.601	5.736	4.632	4.29	3.918	3.715	3.56	3.331
ENSG00000252145.1	chrX	snRNA	KNOWN	RNU6-1225P	III	8.629	8.207	7.39	5.756	4.281	3.865	3.727	3.284	3.458	3.029
ENSG00000252201.1	chr1	snRNA	KNOWN	RNU6-1058P	III	8.847	9.148	7.63	5.647	4.259	3.952	3.465	2.902	3.373	3.23
ENSG00000252247.1	chr13	snRNA	KNOWN	RNU6-70P	III	9.089	9.12	7.934	6.112	4.743	4.507	3.93	3.344	3.753	3.436
ENSG00000252311.1	chr16	snRNA	KNOWN	RNU1-103P	III	8.011	6.77	5.809	4.224	1.847	2.34	1.926	1.508	2.191	1.875
ENSG00000252373.1	chr5	snRNA	KNOWN	RNU6-358P	III	8.54	8.562	7.311	5.667	4.23	3.805	3.723	3.106	3.293	3.17
ENSG00000252468.1	chrY	snRNA	KNOWN	RNU2-57P	III	8.653	8.86	7.818	6.15	4.884	4.224	4.118	3.446	3.792	3.342
ENSG00000252635.1	chr20	snRNA	KNOWN	RNU2-56P	III	8.631	8.382	8.044	6.085	4.859	4.042	4.218	3.871	3.293	3.002
ENSG00000252636.1	chr17	snRNA	KNOWN	RNU6-826P	III	7.537	7.535	6.332	4.128	3.071	2.839	2.312	1.521	2.089	1.462
ENSG00000252839.1	chr14	snRNA	KNOWN	RNU6-419P	III	7.509	8.316	6.428	4.261	2.942	2.384	2.25	1.68	1.956	1.201
ENSG00000252850.1	chr12	snRNA	KNOWN	RNU1-117P	III	10.86	10.71	9.234	6.922	4.993	4.761	4.8	4.693	4.808	4.441
ENSG00000253051.1	chr13	snoRNA	KNOWN	SNORA31	III	10.03	6.663	7.607	7.343	6.438	6.187	6.141	5.633	6.049	5.834
ENSG00000253086.1	chr1	snRNA	KNOWN	RNU6-537P	III	9.092	9.621	7.799	5.766	4.507	3.941	3.695	3.31	3.522	3.12
ENSG00000253089.1	chr12	snRNA	KNOWN	RNU1-104P	III	8.555	6.535	5.927	3.852	3.175	2.286	2.636	1.791	1.979	1.422
ENSG00000253729.3	chr8	protein_coding	KNOWN	PRKDC	III	9.629	4.999	5.569	5.087	4.803	4.79	4.676	4.879	4.88	5.274
ENSG00000271739.1	chr7	snRNA	NOVEL	U1	III	8.351	7.226	6.701	5.141	3.557	3.478	3.369	2.36	2.34	2.731
ENSG00000272055.1	chr10	snRNA	KNOWN	RNU6-6P	III	11.71	11.72	10.49	8.489	7.203	6.959	6.592	6.203	6.472	6.168
ENSG00000272292.1	chr1	snRNA	NOVEL	U6	III	9.912	9.888	8.749	6.85	5.501	5.295	4.89	4.283	4.663	4.515
ENSG00000042429.6	chr11	protein_coding	KNOWN	MED17	IV	6.004	5.963	6.021	4.539	3.949	3.416	3.183	3.053	3.218	3.515
ENSG00000048405.5	chr7	protein_coding	KNOWN	ZNF800	IV	5.143	4.396	5.992	4.622	3.812	3.369	3.023	3.39	3.188	3.738
ENSG00000070756.9	chr8	protein_coding	KNOWN	PABPC1	IV	6.877	6.618	10.06	8.172	6.978	6.194	5.685	6.249	5.65	5.636
ENSG00000078967.7	chr7	protein_coding	KNOWN	UBE2D4	IV	3.172	5.572	7.676	5.823	5.131	4.507	3.798	3.715	3.474	3.055
ENSG00000087086.9	chr19	protein_coding	KNOWN	FTL	IV	8.074	11.79	12.31	10.26	10.21	9.635	9.308	9.121	9.137	8.823
ENSG00000089280.14	chr16	protein_coding	KNOWN	FUS	IV	5.686	4.342	5.792	5.223	4.062	3.454	2.993	3.075	2.87	3.696
ENSG00000099917.13	chr22	protein_coding	KNOWN	MED15	IV	5.558	4.641	5.994	4.399	4.059	3.685	3.358	3.325	3.506	3.218
ENSG00000100154.10	chr22	protein_coding	KNOWN	TTC28	IV	1.788	3.45	7.64	3.52	5.608	4.933	3.634	1.844	1.675	3.158
ENSG00000112584.8	chr6	protein_coding	KNOWN	FAM120B	IV	4.947	3.729	6.518	4.948	4.171	3.756	3.322	3.404	3.32	3.696
ENSG00000116580.13	chr1	protein_coding	KNOWN	GON4L	IV	6.654	6.523	7.258	6.099	5.184	4.827	4.662	4.448	4.533	4.373
ENSG00000125648.10	chr19	protein_coding	KNOWN	SLC25A23	IV	4.233	5.524	8.744	6.498	6.267	5.847	5.065	5.152	4.827	4.652
ENSG00000132170.15	chr3	protein_coding	KNOWN	PPARG	IV	5.98	6.499	8.67	7.312	6.458	5.942	5.611	5.492	5.292	5.68
ENSG00000133112.12	chr13	protein_coding	KNOWN	TPT1	IV	8.897	11.28	13.64	12.76	10.66	10.14	10.05	9.975	9.857	9.157
ENSG00000137818.7	chr15	protein_coding	KNOWN	RPLP1	IV	6.802	9.898	11.7	9.679	8.287	8.105	7.538	6.836	6.561	6.441
ENSG00000138802.7	chr4	protein_coding	KNOWN	SEC24B	IV	4.996	4.449	6.122	4.564	3.478	3.228	3.074	3.261	3.218	3.406
ENSG00000143476.13	chr1	protein_coding	KNOWN	DTL	IV	5.931	3.964	6.708	4.827	4.211	3.952	3.544	3.625	3.856	4.193
ENSG00000149308.11	chr11	protein_coding	KNOWN	NPAT	IV	6.11	4.342	6.626	5.583	4.612	4.197	3.984	3.749	3.779	4.211
ENSG00000150991.10	chr12	protein_coding	KNOWN	UBC	IV	9.79	8.682	11.18	8.98	8.775	8.319	8.13	8.248	8.237	8.664
ENSG00000151846.7	chr13	protein_coding	KNOWN	PABPC3	IV	4.387	4.729	8.057	6.024	4.711	4.026	3.465	4.21	3.545	3.331
ENSG00000164713.5	chr7	protein_coding	KNOWN	BRI3	IV	4.501	7.32	7.904	6.701	6.062	5.152	4.533	4.151	4.069	4
ENSG00000167996.11	chr11	protein_coding	KNOWN	FTH1	IV	7.323	12.14	11.48	9.428	9.029	8.396	8.126	8.142	7.725	7.652
ENSG00000168028.9	chr3	protein_coding	KNOWN	RPSA	IV	8.131	9.483	11.54	10.34	9.221	8.548	8.24	7.914	8.149	8.397
ENSG00000171316.7	chr8	protein_coding	KNOWN	CHD7	IV	6.71	5.226	7.132	4.544	4.466	4.142	3.98	3.903	3.733	4.048
ENSG00000173801.12	chr17	protein_coding	KNOWN	JUP	IV	5.436	3.45	6.175	4.218	3.791	3.502	3.31	3.601	3.49	3.879
ENSG00000188825.9	chr17	lincRNA	NOVEL	LINC00910	IV	13.95	15.28	13.84	11.98	11.44	10.65	10.51	9.833	9.682	9.69
ENSG00000197852.8	chr1	protein_coding	KNOWN	FAM212B	IV	5.883	7.523	6.184	6.147	4.174	4.202	4.08	3.701	3.818	3.581
ENSG00000198563.9	chr6	protein_coding	KNOWN	DDX39B	IV	5.974	4.499	5.673	4.302	4.306	3.289	2.947	2.636	3.01	2.418
ENSG00000198695.2	chrM	protein_coding	KNOWN	MT-ND6	IV	5.517	4.226	5.826	6.089	4.246	3.076	2.348	1.844	1.253	2.397
ENSG00000198712.1	chrM	protein_coding	KNOWN	MT-CO2	IV	7.187	12.63	11.32	7.866	6.406	5.713	5.235	6.093	5.462	5.294
ENSG00000198727.2	chrM	protein_coding	KNOWN	MT-CYB	IV	6.803	10.8	9.347	7.48	6.181	5.171	4.339	5.6	4.966	4.576
ENSG00000198763.3	chrM	protein_coding	KNOWN	MT-ND2	IV	6.704	10.96	8.922	6.735	5.471	4.499	3.886	4.92	4.26	4.211
ENSG00000198786.2	chrM	protein_coding	KNOWN	MT-ND5	IV	7.429	9.38	8.411	7.386	6.752	5.657	4.813	5.456	5.041	4.855
ENSG00000198804.2	chrM	protein_coding	KNOWN	MT-CO1	IV	9.229	11.55	12.28	9.793	8.596	7.798	7.104	7.962	7.257	6.984
ENSG00000198840.2	chrM	protein_coding	KNOWN	MT-ND3	IV	5.719	9.502	10.14	6.668	4.852	4.165	3.906	3.947	3.441	3.426
ENSG00000198886.2	chrM	protein_coding	KNOWN	MT-ND4	IV	7.282	11.59	10.23	7.948	6.785	5.878	5.111	6.127	5.467	5.271
ENSG00000198888.2	chrM	protein_coding	KNOWN	MT-ND1	IV	6.494	9.927	8.779	6.437	5.276	4.422	3.828	4.614	4.127	4.021
ENSG00000198899.2	chrM	protein_coding	KNOWN	MT-ATP6	IV	6.302	10.52	9.65	7.43	5.744	4.792	4.431	5.135	4.619	4.246
ENSG00000198938.2	chrM	protein_coding	KNOWN	MT-CO3	IV	8.049	12.13	12.08	8.906	7.469	6.809	6.297	6.866	6.45	6.174
ENSG00000199313.1	chr9	snRNA	KNOWN	RNU4-82P	IV	9.528	11.27	10.66	8.81	7.619	6.973	6.901	6.266	6.429	6.317
ENSG00000199325.1	chr11	snRNA	KNOWN	RNU4-39P	IV	6.377	8.24	7.54	5.917	4.401	3.642	3.691	3.245	3.356	3.015
ENSG00000199377.1	chr1	snRNA	KNOWN	RNU5F-1	IV	9.738	9.574	9.751	8.371	6.578	6.474	5.536	5.114	5.303	5.013
ENSG00000199695.1	chr22	snRNA	KNOWN	RNU6-1128P	IV	6.178	6.811	6.062	3.868	3.568	2.637	1.988	2.511	1.885	2.289
ENSG00000199709.1	chr11	snRNA	KNOWN	RNU4-23P	IV	6.667	6.663	6.473	4.895	3.643	2.864	2.747	2.01	3.01	2.438
ENSG00000200062.1	chr16	snRNA	KNOWN	RNU4-58P	IV	7.936	8.741	8.418	6.67	5.559	4.548	4.589	4.462	4.407	4.415
ENSG00000200169.1	chr1	snRNA	KNOWN	RNU5D-1	IV	10.55	10.39	10.38	9.169	7.466	7.002	6.388	5.94	6.03	5.905
ENSG00000200779.1	chr2	snRNA	KNOWN	RNU6-105P	IV	6.814	8.225	7.32	5.423	2.996	3.598	2.664	3.003	2.965	2.714
ENSG00000200795.1	chr12	snRNA	KNOWN	RNU4-1	IV	12.13	13.33	12.78	10.86	9.75	9.168	8.983	8.592	8.598	8.525
ENSG00000200889.1	chr17	snRNA	KNOWN	RNU4-13P	IV	7.613	8.818	8.529	6.7	5.355	4.562	4.631	3.973	4.489	3.987
ENSG00000201180.1	chr20	snRNA	KNOWN	RNU6-115P	IV	7.87	9.438	7.825	5.465	4.269	3.73	3.116	4.015	2.976	3.342
ENSG00000201317.1	chr1	snRNA	KNOWN	RNU4-59P	IV	7.015	8.517	7.486	5.444	4.154	3.671	4.383	2.772	3.188	3.015
ENSG00000201458.1	chr3	snRNA	KNOWN	RNU4-4P	IV	7.336	9.311	8.606	6.976	5.158	4.618	4.745	3.774	4.197	4.132
ENSG00000201558.1	chr1	snRNA	KNOWN	RNVU1-6	IV	7.507	7.32	7.844	7.337	5.654	4.351	3.732	3.397	3.441	3.241
ENSG00000201614.1	chr1	snRNA	KNOWN	RNU4-19P	IV	7.24	8.409	7.924	6.388	5.115	3.917	4.36	3.545	4.245	4.014
ENSG00000201628.1	chr6	snRNA	KNOWN	RNU4-7P	IV	6.045	7.78	7.01	5.134	3.681	2.57	2.711	2.41	2.375	2.438
ENSG00000201648.1	chr3	snRNA	KNOWN	RNU4-91P	IV	6.262	8.337	7.843	5.768	4.112	3.33	3.653	2.887	3.159	2.311
ENSG00000201659.1	chrX	snRNA	KNOWN	RNU12-2P	IV	6.025	7.195	6.544	4.631	3.273	3.033	2.439	2.028	2.322	2.243
ENSG00000201801.1	chr1	snRNA	KNOWN	RNU5E-4P	IV	9.669	9.489	9.598	8.077	6.277	6.467	5.341	4.903	5.305	4.769
ENSG00000201998.1	chr11	snoRNA	KNOWN	SNORA23	IV	8.751	10.37	10.37	9.961	7.902	7.037	6.695	6.266	6.5	6.088
ENSG00000202538.1	chr12	snRNA	KNOWN	RNU4-2	IV	12.71	13.97	13.38	11.48	10.23	9.599	9.533	8.949	9.05	8.989
ENSG00000205246.4	chr19	protein_coding	KNOWN	RPSAP58	IV	7.256	8.996	11	9.872	8.642	8.003	7.788	7.389	7.668	7.957
ENSG00000206838.1	chr7	snoRNA	KNOWN	SNORA5A	IV	10.99	8.486	10.63	10.29	8.308	7.458	7.028	6.664	6.62	6.512
ENSG00000207138.1	chr8	snRNA	KNOWN	RNU6-869P	IV	7.155	8.688	7.26	4.875	3.909	3.441	2.439	3.453	2.476	2.902
ENSG00000207260.1	chr4	snRNA	KNOWN	RNU6-35P	IV	7.952	8.461	7.27	5.931	5.926	3.298	4.297	3.11	2.87	2.458
ENSG00000207291.1	chrX	snRNA	KNOWN	RNU6-30P	IV	9.597	10.87	9.251	7.783	5.607	5.643	5.912	5.019	4.619	4.817
ENSG00000210678.1	chr5	snRNA	KNOWN	RNU6ATAC2P	IV	8.309	12.46	10.79	8.796	7.629	7.55	6.542	6.578	7.02	6.842
ENSG00000210839.1	chr4	snRNA	KNOWN	RNU6ATAC5P	IV	6.507	10.83	9.276	7.02	6.573	6.257	5.5	5.328	5.696	5.54
ENSG00000210841.1	chr3	snRNA	KNOWN	RNU6ATAC26P	IV	4.776	9.251	7.221	5.179	3.847	3.429	3.229	3.197	3.021	2.917
ENSG00000212424.1	chr15	snRNA	KNOWN	RNU1-119P	IV	8.068	8.237	7.772	5.486	4.922	4.411	3.996	3.824	3.805	3.276
ENSG00000212443.1	chr12	snoRNA	KNOWN	SNORA53	IV	9.922	10.24	9.237	8.113	6.463	5.767	5.613	5.017	5.452	5.174
ENSG00000212550.1	chr15	snRNA	KNOWN	RNU1-78P	IV	8.215	8.263	7.794	5.532	4.852	4.479	4.122	3.868	3.553	2.858
ENSG00000212907.2	chrM	protein_coding	KNOWN	MT-ND4L	IV	5.626	8.813	8.249	6.04	4.572	3.695	3.136	3.806	3.265	3.107
ENSG00000221038.1	chr17	snRNA	KNOWN	RNU6ATAC7P	IV	6.629	10.8	9.351	7.215	6.737	6.319	5.718	5.499	5.929	5.707
ENSG00000221102.1	chr14	snoRNA	KNOWN	SNORA11B	IV	5.88	7.461	7.19	5.766	4.912	4.656	4.315	3.816	4.147	3.818
ENSG00000221562.1	chr5	snRNA	KNOWN	RNU6ATAC10P	IV	6.767	10.89	9.434	7.295	6.753	6.431	5.846	5.629	6.041	5.6
ENSG00000221676.1	chr9	snRNA	KNOWN	RNU6ATAC	IV	9.757	13.2	11.54	9.844	9.341	8.422	8.582	8.519	8.036	8.032
ENSG00000222076.1	chr15	snRNA	KNOWN	RNU2-3P	IV	13.54	14.83	13.28	11.83	10.81	10.22	10.33	9.459	9.323	9.129
ENSG00000222126.1	chr2	snRNA	KNOWN	RNU2-9P	IV	6.829	8.088	7.014	5.302	4.14	3.005	2.834	2.504	2.658	2.438
ENSG00000222177.1	chr16	snRNA	KNOWN	RNU4-30P	IV	5.391	7.641	7.876	5.384	3.489	2.839	3.03	2.099	2.426	2.147
ENSG00000222222.1	chr1	snRNA	KNOWN	RNU2-17P	IV	9.072	9.878	9.374	8.538	6.382	5.867	5.947	5.273	5.314	4.989
ENSG00000222293.1	chr9	snRNA	KNOWN	RNU2-36P	IV	10.58	12.1	10.01	8.287	7.134	6.334	6.032	5.57	6.056	5.726
ENSG00000222389.1	chr3	snRNA	KNOWN	RNU2-28P	IV	7.705	9.259	8.114	6.374	5.122	4.351	4.135	3.754	3.928	3.833
ENSG00000222414.1	chr10	snRNA	KNOWN	RNU2-59P	IV	16.33	17.16	15.86	14.11	13.41	12.96	12.91	12.23	12.26	11.94
ENSG00000222449.1	chr2	snRNA	KNOWN	RNU6-1140P	IV	7.885	8.671	7.464	6.049	4.463	3.62	4.169	3.436	3.208	2.68
ENSG00000222465.1	chr9	snRNA	KNOWN	RNU2-5P	IV	8.77	9.42	8.438	6.552	5.432	4.471	4.533	4.132	4.407	4.275
ENSG00000222477.1	chr11	snRNA	KNOWN	RNU2-23P	IV	11.18	12.26	10.87	8.714	7.965	7.388	6.966	6.559	6.858	6.795
ENSG00000222489.1	chr14	snoRNA	KNOWN	SNORA79	IV	7.491	8.685	8.787	7.326	6.566	5.956	5.816	5.349	5.747	5.373
ENSG00000222501.1	chr8	snRNA	KNOWN	RNU4-25P	IV	6.262	7.893	7.313	5.581	3.578	3.251	3.197	2.389	2.807	2.714
ENSG00000222627.1	chr3	snRNA	KNOWN	RNU2-37P	IV	10.94	10.67	10.28	8.985	7.847	6.777	7.03	6.255	6.604	5.849
ENSG00000222644.1	chr4	snRNA	KNOWN	RNU2-16P	IV	8.617	9.832	8.577	6.845	5.635	4.912	4.655	4.098	4.567	4.394
ENSG00000222650.1	chr1	snRNA	KNOWN	RNU2-70P	IV	8.865	9.729	8.577	7.313	5.521	4.863	4.908	4.395	4.687	4.048
ENSG00000222724.1	chr2	snRNA	KNOWN	RNU2-63P	IV	8.761	8.655	8.229	6.79	5.449	5.288	4.664	4.534	4.436	4.175
ENSG00000222736.1	chrX	snRNA	KNOWN	RNU4-6P	IV	6.074	8.538	8.351	5.819	4.352	3.391	3.914	3.035	2.906	2.827
ENSG00000222760.1	chr9	snRNA	KNOWN	RNU4-53P	IV	5.622	7.81	6.919	5.311	3.352	2.761	3.067	2.556	1.885	2.355
ENSG00000222788.1	chr1	snRNA	KNOWN	RNU2-38P	IV	11.11	12.18	10.94	9.07	7.961	7.363	6.985	6.498	6.919	6.756
ENSG00000222810.1	chrX	snRNA	KNOWN	RNU2-68P	IV	8.643	8.94	8.25	6.636	5.446	4.525	4.827	4.157	4.172	3.563
ENSG00000222923.1	chr2	snRNA	KNOWN	RNU2-41P	IV	6.648	8.27	7.24	5.64	3.98	3.005	3.164	2.642	2.781	2.61
ENSG00000222985.1	chr14	snRNA	KNOWN	RNU2-14P	IV	8.488	10.41	7.951	6.168	4.783	4.473	3.992	3.538	3.964	4.205
ENSG00000223125.1	chr17	snRNA	KNOWN	RNU2-32P	IV	7.812	9.203	7.923	6.044	5.632	3.978	3.918	3.535	3.522	3.264
ENSG00000228253.1	chrM	protein_coding	KNOWN	MT-ATP8	IV	3.954	7.884	7.326	5.457	3.578	2.492	1.723	2.593	2.286	2.147
ENSG00000230530.1	chr3	antisense	NOVEL	LIMD1-AS1	IV	4.509	9.584	8.509	7.461	5.319	5.707	5.358	5.263	5.619	4.769
ENSG00000234912.5	chr17	processed_transcript	KNOWN	LINC00338	IV	6.323	10.2	9.015	7.445	6.451	6.049	5.498	5.4	5.53	5.216
ENSG00000238561.1	chr14	snRNA	KNOWN	RNU6ATAC28P	IV	4.972	9.997	7.917	6.028	4.587	4.531	4.014	3.774	3.799	3.515
ENSG00000238741.1	chr3	snoRNA	KNOWN	SCARNA7	IV	7.969	8.914	9.434	7.711	6.276	5.778	5.629	5.116	5.432	5.271
ENSG00000238835.1	chr5	snoRNA	KNOWN	SCARNA18	IV	5.578	8.962	8.281	6.437	5.243	4.821	4.618	4.248	4.701	4.181
ENSG00000248473.1	chr5	lincRNA	NOVEL	CTC-338M12.2	IV	3.756	9.576	8.624	7.284	6.07	5.859	5.375	5.231	5.025	4.825
ENSG00000251733.1	chr9	snoRNA	KNOWN	SCARNA8	IV	7.222	8.777	8.401	6.999	6.058	5.47	5.452	4.927	5.194	5.024
ENSG00000251898.1	chr12	snoRNA	KNOWN	SCARNA11	IV	6.388	10.25	8.971	7.159	6.021	5.582	5.188	5.027	5.264	4.976
ENSG00000252010.1	chr2	snoRNA	KNOWN	SCARNA5	IV	9.289	9.325	9.439	7.826	7.503	7.178	6.786	6.378	6.702	6.257
ENSG00000252018.1	chr1	snRNA	KNOWN	RNU2-30P	IV	10.54	12.13	10.71	8.8	7.643	7.113	6.683	6.232	6.558	6.374
ENSG00000252056.1	chr1	snRNA	KNOWN	RNU5E-2P	IV	7.067	7.116	7.288	5.359	3.695	5.82	2.756	2.556	2.614	2.555
ENSG00000252139.1	chr18	snoRNA	NOVEL	SCARNA18	IV	6.622	5.981	6.823	6.114	4.977	4.483	4.118	3.945	3.356	3.952
ENSG00000252237.1	chr12	snRNA	KNOWN	RNU4-54P	IV	5.066	7.795	7.103	4.879	3.633	3.159	2.978	2.82	2.23	2.289
ENSG00000252521.1	chr9	snRNA	KNOWN	RNU5D-2P	IV	6.692	6.926	6.904	5.287	3.568	3.071	2.765	2.192	2.46	2.243
ENSG00000252712.1	chr15	snoRNA	KNOWN	SCARNA14	IV	6.846	9.122	7.978	6.388	5.175	4.832	4.72	4.242	4.372	3.966
ENSG00000252835.1	chr17	snoRNA	KNOWN	SCARNA21	IV	4.575	6.067	5.772	4.261	4.059	3.486	3.235	2.857	2.857	2.592
ENSG00000252847.1	chr9	snRNA	KNOWN	RNU2-46P	IV	9.887	11.32	9.679	7.789	6.696	6.112	5.664	5.405	5.54	5.638
ENSG00000252947.1	chr1	snoRNA	KNOWN	SCARNA1	IV	6.786	9.959	8.722	7.339	5.902	5.543	5.35	5.003	5.149	4.961
ENSG00000253097.1	chr1	snRNA	KNOWN	RNU2-19P	IV	5.922	7.739	6.274	4.42	3.012	2.562	2.371	1.982	2.067	1.683
ENSG00000253190.2	chr8	lincRNA	NOVEL	AC084082.3	IV	2.786	7.1	6.251	4.479	3.328	3.378	3.322	2.965	3.67	2.397
ENSG00000253733.2	chr8	lincRNA	NOVEL	LZTS1-AS1	IV	2.609	7.058	8.67	9.663	0.3543	-0.1732	0.3828	0.4888	0.8655	1.422
ENSG00000254144.2	chr8	antisense	NOVEL	7SK	IV	9.285	12.23	10.93	9.152	8.798	8.405	7.897	6.947	7.634	7.506
ENSG00000255823.1	chr11	protein_coding	KNOWN	MTRNR2L8	IV	3.442	13.13	10.96	4.699	2.644	2.013	2.09	2.192	2.375	1.54
ENSG00000256045.1	chrX	protein_coding	KNOWN	MTRNR2L10	IV	-0.8804	11.73	3.95	1.411	-0.08744	-0.5149	-1.528	-1.883	-0.6498	-0.8706
ENSG00000256618.1	chr17	protein_coding	KNOWN	MTRNR2L1	IV	2.786	13.66	9.446	4.607	2.217	1.933	2.076	2.15	2.089	1.38
ENSG00000257285.1	chr14	antisense	NOVEL	RP11-298I3.1	IV	4.884	10.56	9.047	7.804	6.042	6.374	6.108	5.998	6.026	5.391
ENSG00000258486.2	chr14	antisense	KNOWN	RN7SL1	IV	12.08	17.74	16.69	14.96	14.03	13.92	13.68	13.41	13.67	13.37
ENSG00000259001.2	chr14	antisense	NOVEL	RPPH1	IV	11.8	17.08	16.68	14.39	14.04	13.6	13.13	12.73	13.03	12.73
ENSG00000260464.1	chr1	lincRNA	NOVEL	RP4-561L24.3	IV	5.316	10.48	9.309	8.06	6.787	6.609	6.693	6.28	6.287	5.714
ENSG00000260682.2	chr16	lincRNA	NOVEL	7SK	IV	10.17	13.59	12.2	10.41	9.543	9.3	8.913	8.247	8.765	8.568
ENSG00000261441.1	chr15	antisense	NOVEL	RP11-217B1.2	IV	5.834	10.6	9.572	8.44	7.167	6.623	6.391	6.467	6.259	5.747
ENSG00000261519.2	chr16	lincRNA	NOVEL	Y_RNA	IV	2.992	7.926	6.65	4.914	3.855	3.591	3.639	3.314	3.514	3.107
ENSG00000262899.1	chr16	antisense	NOVEL	LA16c-360H6.3	IV	4.542	11.24	9.506	7.847	6.249	6.254	6.421	5.827	5.968	5.667
ENSG00000264229.1	chr2	antisense	KNOWN	RNU4ATAC	IV	8.047	11.38	10.1	8.735	7.083	6.486	6.409	4.886	6.576	6.084
ENSG00000264727.1	chr17	lincRNA	NOVEL	RP11-680C21.1	IV	2.174	8.14	6.988	5.768	3.888	4.205	4.033	3.858	3.969	3.818
ENSG00000266402.2	chr17	lincRNA	NOVEL	SNORA76	IV	9.232	7.226	8.869	7.184	6.56	5.791	5.398	5.139	4.871	4.617
ENSG00000269028.2	chr3	protein_coding	KNOWN	MTRNR2L12	IV	4.273	13.66	11.82	5.23	3.134	2.539	2.645	2.936	3.118	2.311
ENSG00000270022.2	chr22	lincRNA	KNOWN	RNU12	IV	11.29	12	11.08	8.752	8.231	7.898	6.67	7.311	7.003	7.295
ENSG00000270103.2	chr1	lincRNA	KNOWN	RNU11	IV	9.513	11.14	11.37	9.389	8.14	7.777	7.605	7.193	7.032	6.635
ENSG00000270141.2	chr3	lincRNA	KNOWN	TERC	IV	7.362	7.855	7.692	6.365	5.799	5.459	5.045	5.012	4.627	4.538
ENSG00000270672.1	chr7	protein_coding	KNOWN	MTRNR2L6	IV	0.101	11.27	6.08	1.411	-0.7274	-1.764	-0.9623	-1.632	0.1027	-1.651
ENSG00000271043.1	chr5	protein_coding	KNOWN	MTRNR2L2	IV	2.786	12.76	10.96	4.489	2.378	1.921	1.845	2.183	2.024	1.814
ENSG00000000003.10	chrX	protein_coding	KNOWN	TSPAN6	IX	4.741	5.474	4.778	4.584	4.449	4.732	5.16	5.481	5.861	5.638
ENSG00000001036.8	chr6	protein_coding	KNOWN	FUCA2	IX	6.629	6.77	5.942	5.549	6.324	6.89	7.307	7.536	7.544	7.329
ENSG00000001084.6	chr6	protein_coding	KNOWN	GCLC	IX	5.377	4.729	4.026	3.899	4.262	4.744	5.143	5.586	5.819	5.97
ENSG00000003056.3	chr12	protein_coding	KNOWN	M6PR	IX	7.341	7.601	6.679	6.748	7.126	7.642	7.989	8.149	8.143	7.795
ENSG00000004455.12	chr1	protein_coding	KNOWN	AK2	IX	7.155	7.86	6.901	7.031	7.202	7.611	8.161	8.383	8.665	7.869
ENSG00000005073.5	chr7	protein_coding	KNOWN	HOXA11	IX	3.713	3.89	3.984	3.459	4.119	4.173	4.447	4.575	4.601	4.106
ENSG00000005812.6	chr13	protein_coding	KNOWN	FBXL3	IX	5.088	5.369	5.16	5.272	5.2	5.507	5.753	5.896	6.07	6.058
ENSG00000005882.7	chr17	protein_coding	KNOWN	PDK2	IX	4.534	5.341	5.367	5.039	5.786	5.685	5.725	6.047	6.043	5.216
ENSG00000006194.6	chr16	protein_coding	KNOWN	ZNF263	IX	6.183	5.285	4.56	4.802	5.485	5.886	5.924	5.947	5.925	5.842
ENSG00000006451.3	chr7	protein_coding	KNOWN	RALA	IX	3.638	4.686	4.091	4.331	4.14	4.535	4.754	4.917	4.811	4.325
ENSG00000006576.12	chr7	protein_coding	KNOWN	PHTF2	IX	5.1	4.595	4.802	4.544	4.413	4.79	5.03	5.412	5.321	5.55
ENSG00000007202.10	chr17	protein_coding	KNOWN	KIAA0100	IX	8.711	8.741	7.491	8.088	8.543	8.989	9.128	9.277	9.265	9.118
ENSG00000007541.10	chr16	protein_coding	KNOWN	PIGQ	IX	5.253	5.524	5.114	4.636	5.218	5.545	5.61	5.825	5.855	5.519
ENSG00000008018.8	chr6	protein_coding	KNOWN	PSMB1	IX	7.258	7.855	6.492	6.849	6.816	7.516	8.454	9.034	9.179	8.52
ENSG00000008394.8	chr12	protein_coding	KNOWN	MGST1	IX	5.723	6.548	5.499	5.732	6.132	6.533	6.678	6.922	6.798	6.557
ENSG00000008441.12	chr19	protein_coding	KNOWN	NFIX	IX	4.776	5.285	4.984	4.612	4.781	5.007	4.72	5.828	5.858	5.254
ENSG00000008517.12	chr16	protein_coding	KNOWN	IL32	IX	4.35	5.831	4.868	5.163	5.543	5.94	6.277	6.371	6.268	5.373
ENSG00000009335.13	chr7	protein_coding	KNOWN	UBE3C	IX	7.593	7.284	6.866	7.111	7.315	7.629	7.808	7.912	8.096	8.131
ENSG00000011009.6	chr1	protein_coding	KNOWN	LYPLA2	IX	5.712	7.058	6.337	6.017	6.639	7.171	7.531	7.486	7.283	6.244
ENSG00000011132.7	chr19	protein_coding	KNOWN	APBA3	IX	4.233	4.77	4.176	3.691	4.449	4.71	5.043	5.132	5.206	4.087
ENSG00000011295.11	chr17	protein_coding	KNOWN	TTC19	IX	6.692	6.422	5.622	5.725	5.71	6.459	7.027	7.354	7.443	7.123
ENSG00000013561.13	chr5	protein_coding	KNOWN	RNF14	IX	4.972	4.926	5.255	5.087	5.421	5.572	5.763	5.702	5.957	5.952
ENSG00000022277.8	chr20	protein_coding	KNOWN	RTFDC1	IX	5.483	6.18	4.873	5.087	5.015	5.694	6.449	6.924	7.207	6.894
ENSG00000023734.6	chr12	protein_coding	KNOWN	STRAP	IX	6.438	6.953	6.816	6.778	6.832	7.024	7.119	7.41	7.72	7.759
ENSG00000023892.9	chr6	protein_coding	KNOWN	DEF6	IX	4.984	3.964	2.994	3.155	3.478	4.05	4.525	4.962	5.095	5.234
ENSG00000023909.5	chr1	protein_coding	KNOWN	GCLM	IX	4.405	4.595	3.976	4.025	3.563	3.92	4.515	5.104	5.287	4.944
ENSG00000025770.14	chr22	protein_coding	KNOWN	NCAPH2	IX	6.204	5.908	5.283	5.436	5.995	6.277	6.546	6.73	6.921	6.689
ENSG00000025772.7	chr20	protein_coding	KNOWN	TOMM34	IX	5.837	6.84	5.96	5.885	6.225	6.868	7.396	7.614	7.444	6.756
ENSG00000026297.11	chr6	protein_coding	KNOWN	RNASET2	IX	3.878	3.812	3.139	3.303	3.913	4.069	4.288	4.324	4.337	4.087
ENSG00000028137.12	chr1	protein_coding	KNOWN	TNFRSF1B	IX	4.668	4.548	3.639	3.761	4.217	4.717	4.902	5.155	4.963	4.524
ENSG00000029364.7	chr14	protein_coding	KNOWN	SLC39A9	IX	7.546	7.523	6.771	7.433	7.645	7.955	8.072	8.198	8.262	7.998
ENSG00000029993.10	chrX	protein_coding	KNOWN	HMGB3	IX	5.014	5.1	3.803	4.308	4.306	4.724	5.31	5.755	6.107	6.321
ENSG00000030582.12	chr17	protein_coding	KNOWN	GRN	IX	6.004	5.791	5.422	4.963	5.716	6.207	6.218	6.215	6.155	6.142
ENSG00000032389.8	chr2	protein_coding	KNOWN	TSSC1	IX	6.398	7.382	6.698	6.797	7.539	7.879	8.112	8.039	8.037	7.389
ENSG00000034152.14	chr17	protein_coding	KNOWN	MAP2K3	IX	4.359	5.422	5.046	4.902	5.464	5.659	5.543	6.39	5.97	5.177
ENSG00000035862.8	chr17	protein_coding	KNOWN	TIMP2	IX	2.443	4.342	3.606	3.28	3.804	4.306	4.599	4.747	4.245	3.81
ENSG00000037042.8	chr17	protein_coding	KNOWN	TUBG2	IX	4.534	4.999	4.812	4.108	4.59	4.869	5.325	5.505	5.855	5.448
ENSG00000037241.3	chr5	protein_coding	KNOWN	RPL26L1	IX	4.253	5.945	4.992	5.074	5.273	5.905	6.386	6.485	6.305	5.213
ENSG00000038210.9	chr4	protein_coding	KNOWN	PI4K2B	IX	5.562	5.945	4.526	4.598	5.078	5.841	6.346	6.466	6.458	6.166
ENSG00000038274.11	chr5	protein_coding	KNOWN	MAT2B	IX	5.368	5.945	5.979	5.81	5.624	5.876	6.349	6.373	6.463	6.488
ENSG00000043143.16	chr5	protein_coding	KNOWN	PHF15	IX	5.922	5.85	5.528	5.783	5.918	6.009	6.055	6.257	6.43	6.371
ENSG00000048392.7	chr8	protein_coding	KNOWN	RRM2B	IX	4.797	5.256	4.051	4.564	4.237	4.672	5.058	5.59	5.856	5.987
ENSG00000049130.9	chr12	protein_coding	KNOWN	KITLG	IX	6.918	6.83	6.696	7.054	6.964	7.245	7.5	7.588	7.459	7.298
ENSG00000049541.6	chr7	protein_coding	KNOWN	RFC2	IX	5.094	5.728	4.992	5.348	5.51	5.655	6.179	6.479	6.647	6.28
ENSG00000050130.13	chr14	protein_coding	KNOWN	JKAMP	IX	5.618	6.409	5.511	5.679	5.845	6.143	6.488	6.631	6.433	6.417
ENSG00000051108.10	chr16	protein_coding	KNOWN	HERPUD1	IX	5.483	5.889	5.77	5.431	5.028	5.315	5.999	6.533	6.652	6.501
ENSG00000051523.6	chr16	protein_coding	KNOWN	CYBA	IX	6.812	7.505	6.426	6.734	6.731	7.149	7.826	8.326	8.816	8.429
ENSG00000051596.5	chr5	protein_coding	KNOWN	THOC3	IX	5.513	6.707	5.051	5.211	5.46	6.473	7.311	7.539	7.498	6.798
ENSG00000053371.8	chr1	protein_coding	KNOWN	AKR7A2	IX	5.16	6.211	5.026	5.362	5.617	6.265	6.916	7.066	6.876	6.121
ENSG00000053372.4	chr1	protein_coding	KNOWN	MRTO4	IX	5.292	5.981	5.248	5.137	5.103	5.499	6.15	6.646	7.074	7.128
ENSG00000054611.9	chr22	protein_coding	KNOWN	TBC1D22A	IX	4.171	4.729	4.115	3.844	4.13	4.694	4.914	5.205	5.61	5.263
ENSG00000057019.11	chr3	protein_coding	KNOWN	DCBLD2	IX	6.746	5.77	5.447	5.595	5.869	6.185	6.467	6.594	6.631	6.66
ENSG00000060491.11	chr20	protein_coding	KNOWN	OGFR	IX	5.649	5.226	3.887	4.148	4.69	5.119	5.422	5.822	6.079	6.27
ENSG00000061794.8	chr12	protein_coding	KNOWN	MRPS35	IX	6.582	6.963	6.976	6.941	6.636	6.987	7.541	7.939	8.223	8.012
ENSG00000063587.11	chrX	protein_coding	KNOWN	ZNF275	IX	5.133	4.811	5.046	5.049	4.981	5.129	5.21	5.906	5.479	5.381
ENSG00000063660.4	chr2	protein_coding	KNOWN	GPC1	IX	5.409	5.1	4.338	4.463	5.217	5.663	5.616	5.944	6.158	6.12
ENSG00000063978.11	chr4	protein_coding	KNOWN	RNF4	IX	6.074	6.652	6.714	6.085	6.382	6.843	7.037	7.166	7.04	6.521
ENSG00000064199.2	chr11	protein_coding	KNOWN	SPA17	IX	2.84	3.642	2.795	2.532	2.554	3.325	4.146	4.505	4.608	3.544
ENSG00000064393.11	chr7	protein_coding	KNOWN	HIPK2	IX	4.884	5.77	5.823	4.148	4.551	4.774	4.431	5.628	5.167	5.165
ENSG00000064490.8	chr19	protein_coding	KNOWN	RFXANK	IX	5.5	6.641	5.58	5.725	6.008	6.687	7.142	7.377	7.467	6.583
ENSG00000064666.10	chr19	protein_coding	KNOWN	CNN2	IX	5.618	6.535	7.017	6.014	6.133	6.458	6.944	7.486	7.848	7.638
ENSG00000065057.3	chr16	protein_coding	KNOWN	NTHL1	IX	4.423	5.165	4.345	5.101	5.319	5.531	5.979	6.382	6.73	6.298
ENSG00000065457.6	chr16	protein_coding	KNOWN	ADAT1	IX	5.34	5.226	4.936	4.989	5.24	5.513	5.462	5.733	5.517	5.266
ENSG00000065911.7	chr2	protein_coding	KNOWN	MTHFD2	IX	7.041	7.577	7.126	7.269	7.3	7.657	8.071	8.287	8.551	8.319
ENSG00000066044.9	chr19	protein_coding	KNOWN	ELAVL1	IX	5.335	6.133	6.129	5.511	5.616	5.849	6.109	6.493	6.802	6.979
ENSG00000066230.6	chr5	protein_coding	KNOWN	SLC9A3	IX	8.83	8.337	7.011	7.101	8.483	8.508	8.382	8.691	8.744	8.273
ENSG00000066926.6	chr18	protein_coding	KNOWN	FECH	IX	5.418	5.77	5.328	5.287	5.162	5.789	6.4	6.865	6.912	6.722
ENSG00000067182.3	chr12	protein_coding	KNOWN	TNFRSF1A	IX	4.414	5.133	5.118	4.186	4.421	4.696	5.316	5.569	5.542	5.186
ENSG00000067560.6	chr3	protein_coding	KNOWN	RHOA	IX	7.823	9.309	8.578	8.458	8.508	9.162	9.728	9.929	9.935	9.23
ENSG00000067606.11	chr1	protein_coding	KNOWN	PRKCZ	IX	4.359	4.449	3.932	3.86	4.284	4.505	4.817	5.07	5.264	4.753
ENSG00000068078.13	chr4	protein_coding	KNOWN	FGFR3	IX	4.877	3.964	2.96	3.58	3.851	4.168	4.614	4.89	4.808	4.712
ENSG00000068120.10	chr17	protein_coding	KNOWN	COASY	IX	5.391	5.728	5.194	4.891	5.577	5.931	5.816	5.913	5.861	5.665
ENSG00000068137.10	chr17	protein_coding	KNOWN	PLEKHH3	IX	4.607	4.449	4.035	3.599	4.375	4.625	4.683	4.813	5.005	4.594
ENSG00000068438.10	chrX	protein_coding	KNOWN	FTSJ1	IX	5.675	6.461	5.955	5.859	6.433	6.722	6.761	6.876	6.852	6.421
ENSG00000069424.10	chr1	protein_coding	KNOWN	KCNAB2	IX	5.154	5.524	5.266	4.859	5.439	6.028	5.996	6.186	5.998	5.524
ENSG00000070214.11	chr9	protein_coding	KNOWN	SLC44A1	IX	6.776	7.18	6.29	6.919	6.941	7.279	7.436	7.579	7.655	7.512
ENSG00000070367.11	chr14	protein_coding	KNOWN	EXOC5	IX	5.094	4.811	4.035	4.249	4.334	4.852	5.17	5.34	5.483	5.779
ENSG00000070413.13	chr22	protein_coding	KNOWN	DGCR2	IX	7.103	6.571	5.743	5.808	5.907	6.412	6.836	7.277	7.43	7.394
ENSG00000070761.3	chr16	protein_coding	KNOWN	C16orf80	IX	4.953	5.998	5.297	4.922	4.875	5.511	6.188	6.673	7.031	6.226
ENSG00000071462.7	chr7	protein_coding	KNOWN	WBSCR22	IX	5.019	5.811	4.936	4.743	5.165	5.851	6.616	6.79	7.322	6.74
ENSG00000071539.9	chr5	protein_coding	KNOWN	TRIP13	IX	5.538	6.211	5.696	5.384	5.626	6.271	6.9	6.944	6.806	6.169
ENSG00000072210.14	chr17	protein_coding	KNOWN	ALDH3A2	IX	6.349	6.369	5.118	5.384	5.271	5.974	6.529	7.054	7.438	7.498
ENSG00000072506.8	chrX	protein_coding	KNOWN	HSD17B10	IX	5.69	6.989	5.823	6.229	6.248	6.878	7.436	7.749	8.022	7.127
ENSG00000073008.10	chr19	protein_coding	KNOWN	PVR	IX	6.507	6.396	6.129	5.961	6.46	6.645	6.763	6.903	7.074	6.917
ENSG00000073350.9	chr17	protein_coding	KNOWN	LLGL2	IX	6.701	6.474	5.854	5.64	6.511	6.712	6.856	6.66	6.682	6.729
ENSG00000073849.10	chr3	protein_coding	KNOWN	ST6GAL1	IX	5.066	4.889	4.891	4.273	4.752	5.042	5.121	5.404	5.526	5.285
ENSG00000074201.4	chr11	protein_coding	KNOWN	CLNS1A	IX	6.219	6.396	5.611	5.917	5.805	6.244	6.811	7.166	7.32	7.053
ENSG00000074319.8	chr11	protein_coding	KNOWN	TSG101	IX	4.302	5.396	5.134	4.645	4.661	4.997	5.384	5.865	6.126	5.887
ENSG00000075336.7	chr18	protein_coding	KNOWN	TIMM21	IX	5.175	5.422	4.887	5.063	5.254	5.486	5.767	5.745	5.738	5.415
ENSG00000075785.8	chr3	protein_coding	KNOWN	RAB7A	IX	4.369	6.116	5.563	5.01	4.253	4.687	5.341	6.566	6.55	6.217
ENSG00000075914.8	chr3	protein_coding	KNOWN	EXOSC7	IX	5.248	5.707	4.572	4.851	5.019	5.56	5.99	6.506	6.575	5.865
ENSG00000076770.10	chrX	protein_coding	KNOWN	MBNL3	IX	5.302	5.474	4.655	5.494	5.157	4.982	5.272	5.868	5.765	5.943
ENSG00000077152.5	chr1	protein_coding	KNOWN	UBE2T	IX	5.449	6.313	5.067	5.551	5.464	6.145	6.944	7.195	6.887	6.109
ENSG00000077348.4	chr19	protein_coding	KNOWN	EXOSC5	IX	4.72	6.1	5.354	5.035	5.559	6.345	6.848	6.895	6.65	5.618
ENSG00000077463.10	chr19	protein_coding	KNOWN	SIRT6	IX	3.654	4.396	4.318	3.77	4.567	4.703	4.802	4.84	5.09	4.773
ENSG00000077549.13	chr1	protein_coding	KNOWN	CAPZB	IX	5.116	6.486	5.78	5.867	5.547	5.895	6.568	6.914	6.818	6.465
ENSG00000078114.14	chr10	protein_coding	KNOWN	NEBL	IX	5.227	4.889	4.213	4.811	4.854	5.231	5.44	5.604	5.462	5.143
ENSG00000078369.13	chr1	protein_coding	KNOWN	GNB1	IX	5.906	7.14	7.545	6.779	6.888	7.046	7.033	7.531	7.565	7.106
ENSG00000078808.12	chr1	protein_coding	KNOWN	SDF4	IX	7.179	7.341	6.266	6.236	6.876	7.49	7.881	7.943	8.317	7.983
ENSG00000079332.9	chr10	protein_coding	KNOWN	SAR1A	IX	6.453	6.86	5.929	6.073	5.78	6.414	7.015	7.354	7.485	7.295
ENSG00000079462.3	chr19	protein_coding	KNOWN	PAFAH1B3	IX	5.492	6.749	5.84	6.042	6.555	6.89	7.379	7.356	7.41	6.383
ENSG00000079999.9	chr19	protein_coding	KNOWN	KEAP1	IX	6.449	6.696	6.064	6.092	6.701	6.877	7.081	7.289	7.421	7.744
ENSG00000080371.4	chr12	protein_coding	KNOWN	RAB21	IX	5.054	5.572	3.993	4.399	4.873	5.648	6.103	6.186	5.859	5.654
ENSG00000082515.12	chr5	protein_coding	KNOWN	MRPL22	IX	4.083	5.067	4.783	5.428	4.615	4.661	5.522	5.635	5.838	5.266
ENSG00000082781.6	chr3	protein_coding	KNOWN	ITGB5	IX	5.959	5.474	4.107	4.645	4.852	5.384	5.733	5.981	6.022	6.394
ENSG00000083845.4	chr19	protein_coding	KNOWN	RPS5	IX	8.455	9.765	10.76	10.56	9.556	9.732	10.17	10.4	10.4	9.431
ENSG00000083937.4	chr3	protein_coding	KNOWN	CHMP2B	IX	5.345	6.116	6.114	5.417	5.36	5.85	6.333	6.862	7.18	6.339
ENSG00000084070.7	chr1	protein_coding	KNOWN	SMAP2	IX	3.669	4.285	3.932	3.219	3.638	3.862	4.101	4.603	5.047	4.63
ENSG00000084207.11	chr11	protein_coding	KNOWN	GSTP1	IX	8.805	10.11	9.079	9.48	9.73	10.14	10.73	11.08	11.45	10.19
ENSG00000084733.6	chr2	protein_coding	KNOWN	RAB10	IX	6.667	7.263	7.003	6.758	6.839	7.17	7.558	7.91	8.041	7.724
ENSG00000085365.13	chr5	protein_coding	KNOWN	SCAMP1	IX	5.78	6.149	5.406	5.564	5.669	6.019	6.289	6.322	6.513	6.697
ENSG00000085415.11	chr18	protein_coding	KNOWN	SEH1L	IX	6.18	6.739	6.548	6.121	6.108	6.688	7.029	7.523	7.635	7.032
ENSG00000085662.9	chr7	protein_coding	KNOWN	AKR1B1	IX	5.191	5.831	4.821	4.933	5.464	5.816	6.155	6.528	6.56	6.579
ENSG00000085871.4	chr4	protein_coding	KNOWN	MGST2	IX	4.903	5.685	4.773	5.049	4.981	5.586	6.134	6.552	6.691	6.025
ENSG00000086015.15	chr1	protein_coding	KNOWN	MAST2	IX	4.818	4.811	4.502	4.879	4.722	4.736	4.883	5.25	5.221	5.425
ENSG00000086504.11	chr16	protein_coding	KNOWN	MRPL28	IX	5.094	5.663	4.633	4.925	5.051	5.486	6.092	6.497	7.138	6.809
ENSG00000087077.7	chr7	protein_coding	KNOWN	TRIP6	IX	5.766	6.195	5.103	5.163	5.364	5.701	6.142	6.761	7.333	7.201
ENSG00000087460.18	chr20	protein_coding	KNOWN	GNAS	IX	6.44	7.78	7.827	7.3	7.75	8.187	8.435	8.525	8.309	7.801
ENSG00000089050.10	chr20	protein_coding	KNOWN	RBBP9	IX	4.396	5.226	4.681	4.752	4.888	5.085	5.126	5.295	5.339	4.745
ENSG00000089220.4	chr12	protein_coding	KNOWN	PEBP1	IX	7.51	8.788	7.365	7.415	7.793	8.687	9.409	9.711	9.726	8.851
ENSG00000089327.10	chr19	protein_coding	KNOWN	FXYD5	IX	4.668	6.18	5.67	4.708	4.842	5.255	5.706	6.259	6.132	5.607
ENSG00000090013.5	chr19	protein_coding	KNOWN	BLVRB	IX	5.071	6.56	5.4	5.532	5.934	6.515	7.133	7.472	7.632	6.758
ENSG00000090372.10	chr19	protein_coding	KNOWN	STRN4	IX	5.81	6.133	5.938	5.452	6.276	6.667	6.782	6.708	6.757	6.242
ENSG00000091164.8	chr18	protein_coding	KNOWN	TXNL1	IX	5.618	6.211	5.28	5.305	5.23	5.417	5.947	6.495	7.044	6.824
ENSG00000091640.3	chr17	protein_coding	KNOWN	SPAG7	IX	4.293	5.474	4.723	4.981	4.884	4.933	5.576	5.996	5.929	5.492
ENSG00000091651.4	chr16	protein_coding	KNOWN	ORC6	IX	5.248	5.422	5.425	5.462	5.373	5.756	6.407	6.406	6.015	5.397
ENSG00000092010.10	chr14	protein_coding	KNOWN	PSME1	IX	6.191	6.85	5.543	5.714	6.195	6.659	7.267	7.634	8.189	8.059
ENSG00000092094.6	chr14	protein_coding	KNOWN	OSGEP	IX	4.851	4.449	3.584	3.852	4.08	4.7	5.272	5.457	5.425	4.441
ENSG00000092445.7	chr15	protein_coding	KNOWN	TYRO3	IX	5.675	5.448	4.723	4.974	5.501	5.915	5.937	5.889	5.911	5.519
ENSG00000092531.5	chr15	protein_coding	KNOWN	SNAP23	IX	4.302	4.889	4.812	4.76	4.538	4.919	5.571	5.768	5.944	5.322
ENSG00000092841.14	chr12	protein_coding	KNOWN	MYL6	IX	7.605	8.857	7.63	8.054	8.161	8.909	9.771	9.817	9.598	8.413
ENSG00000092847.6	chr1	protein_coding	KNOWN	AGO1	IX	5.449	4.926	4.304	4.579	4.69	5.177	5.307	5.829	5.892	5.582
ENSG00000093010.7	chr22	protein_coding	KNOWN	COMT	IX	6.105	6.821	5.835	5.672	6.966	7.398	7.718	7.782	7.925	7.196
ENSG00000093144.14	chr6	protein_coding	KNOWN	ECHDC1	IX	5.175	5.133	4.954	5.299	5.177	5.622	5.769	5.815	5.542	6.232
ENSG00000095380.10	chr9	protein_coding	KNOWN	NANS	IX	5.906	6.369	5.393	5.863	5.972	6.309	6.692	7.112	7.605	7.373
ENSG00000096080.7	chr6	protein_coding	KNOWN	MRPS18A	IX	5.744	6.78	6.312	6.281	6.262	6.696	7.225	7.51	7.676	6.903
ENSG00000097007.13	chr9	protein_coding	KNOWN	ABL1	IX	4.996	4.811	4.146	4.376	4.557	4.766	4.959	5.528	5.548	5.598
ENSG00000099326.4	chr19	protein_coding	KNOWN	MZF1	IX	4.776	3.812	3.515	3.361	3.791	3.992	4.209	4.302	4.39	4.093
ENSG00000099337.3	chr19	protein_coding	KNOWN	KCNK6	IX	3.838	4.449	3.214	3.427	3.628	3.972	4.166	4.143	4.048	4.106
ENSG00000099341.7	chr19	protein_coding	KNOWN	PSMD8	IX	6.59	8.164	7.487	7.649	7.85	8.525	9.098	9.053	8.812	7.732
ENSG00000099377.9	chr16	protein_coding	KNOWN	HSD3B7	IX	5.783	5.998	5.534	5.227	5.621	6.148	6.606	6.952	7.375	6.957
ENSG00000099622.9	chr19	protein_coding	KNOWN	CIRBP	IX	7.19	7.577	7.077	6.996	7.178	7.665	8.132	8.317	8.385	7.629
ENSG00000099814.11	chr14	protein_coding	KNOWN	CEP170B	IX	5.622	4.285	4.161	4.484	5.15	5.244	5.243	5.435	5.485	5.787
ENSG00000099956.13	chr22	protein_coding	KNOWN	SMARCB1	IX	4.831	7.041	6.048	5.239	5.309	5.849	6.263	6.391	6.789	6.472
ENSG00000100028.7	chr22	protein_coding	KNOWN	SNRPD3	IX	5.316	6.674	5.318	5.796	5.847	6.392	7.103	7.217	6.596	5.961
ENSG00000100116.12	chr22	protein_coding	KNOWN	GCAT	IX	4.551	4.999	4.478	4.922	5.858	5.65	5.723	5.887	6.266	5.853
ENSG00000100239.11	chr22	protein_coding	KNOWN	PPP6R2	IX	5.769	5.1	4.723	5.035	5.438	5.628	5.679	5.822	5.941	5.945
ENSG00000100241.15	chr22	protein_coding	KNOWN	SBF1	IX	7.228	6.511	5.627	6.053	6.412	6.738	6.907	7.484	7.791	7.815
ENSG00000100243.16	chr22	protein_coding	KNOWN	CYB5R3	IX	4.359	5.707	5.234	4.18	3.968	4.713	5.554	6.572	6.565	5.853
ENSG00000100294.7	chr22	protein_coding	KNOWN	MCAT	IX	4.698	5.256	4.205	4.73	5.278	5.518	5.616	5.473	5.615	5.616
ENSG00000100319.11	chr22	protein_coding	KNOWN	ZMAT5	IX	2.545	3.812	3.028	2.931	3.405	4.012	4.504	4.518	4.648	3.994
ENSG00000100350.10	chr22	protein_coding	KNOWN	FOXRED2	IX	4.922	5.663	5.164	4.747	4.745	5.067	5.253	6.302	6.325	6.058
ENSG00000100359.16	chr22	protein_coding	KNOWN	SGSM3	IX	5.326	5.196	4.338	4.519	5.103	5.277	5.18	5.334	5.487	5.373
ENSG00000100360.10	chr22	protein_coding	KNOWN	IFT27	IX	4.959	5.067	4.018	3.618	4.191	4.787	4.997	5.036	5.31	4.24
ENSG00000100441.5	chr14	protein_coding	KNOWN	KHNYN	IX	6.874	5.341	4.478	4.681	5.256	5.754	5.999	6.249	6.345	6.358
ENSG00000100442.6	chr14	protein_coding	KNOWN	FKBP3	IX	3.56	4.449	3.584	3.636	3.322	3.587	4.222	4.368	3.992	3.287
ENSG00000100554.7	chr14	protein_coding	KNOWN	ATP6V1D	IX	4.831	5.313	4.138	4.489	4.72	5.15	5.87	6.067	5.936	5.443
ENSG00000100558.4	chr14	protein_coding	KNOWN	PLEK2	IX	5.807	6.953	5.717	6.24	6.725	7.126	7.441	7.436	7.295	6.555
ENSG00000100577.14	chr14	protein_coding	KNOWN	GSTZ1	IX	5.821	5.396	4.331	4.584	5.015	5.528	5.89	6.104	6.344	5.561
ENSG00000100580.7	chr14	protein_coding	KNOWN	TMED8	IX	5.149	4.963	3.897	4.42	4.246	4.661	5.091	5.584	5.73	5.207
ENSG00000100591.3	chr14	protein_coding	KNOWN	AHSA1	IX	6.704	7.075	5.819	5.997	5.954	6.878	7.835	8.374	8.522	8.023
ENSG00000100612.9	chr14	protein_coding	KNOWN	DHRS7	IX	5.165	5.831	4.378	4.906	4.989	5.735	6.39	6.497	6.594	6.226
ENSG00000100664.6	chr14	protein_coding	KNOWN	EIF5	IX	7.964	7.467	7.393	7.248	7.399	7.747	7.918	7.927	8.058	8.352
ENSG00000100744.10	chr14	protein_coding	KNOWN	GSKIP	IX	5.769	6.83	6.445	6.223	6.111	6.44	6.969	7.188	7.255	6.682
ENSG00000100804.14	chr14	protein_coding	KNOWN	PSMB5	IX	6.407	7.559	6.58	7.237	6.942	7.347	7.832	8.184	8.856	8.396
ENSG00000100811.6	chr14	protein_coding	KNOWN	YY1	IX	5.766	5.998	6.357	6.162	6.042	6.142	6.332	6.528	6.663	6.782
ENSG00000100836.6	chr14	protein_coding	KNOWN	PABPN1	IX	5.652	5.831	5.633	5.504	5.617	5.59	5.732	6.021	6.289	5.5
ENSG00000100897.13	chr14	protein_coding	KNOWN	DCAF11	IX	5.783	6.486	5.248	5.47	6.284	6.823	6.999	6.981	6.994	6.469
ENSG00000100902.6	chr14	protein_coding	KNOWN	PSMA6	IX	3.916	4.285	3.661	3.691	3.573	3.828	4.403	4.578	5.261	5.044
ENSG00000100906.6	chr14	protein_coding	KNOWN	NFKBIA	IX	5.212	5.133	5.9	4.959	4.803	4.793	5.415	5.824	5.914	5.634
ENSG00000100911.9	chr14	protein_coding	KNOWN	PSME2	IX	6.25	6.422	5.387	5.619	5.732	6.248	6.655	7.025	7.508	6.862
ENSG00000101152.6	chr20	protein_coding	KNOWN	DNAJC5	IX	6.335	6.255	5.241	5.595	5.968	6.394	6.553	6.647	7.022	6.683
ENSG00000101158.8	chr20	protein_coding	KNOWN	NELFCD	IX	6.191	6.523	5.922	5.598	5.764	6.084	6.7	7.07	7.49	7.565
ENSG00000101246.14	chr20	protein_coding	KNOWN	ARFRP1	IX	5.037	4.449	3.285	3.589	4.393	4.652	4.763	4.705	4.801	4.41
ENSG00000101350.6	chr20	protein_coding	KNOWN	KIF3B	IX	5.427	5.728	4.665	5.517	5.693	5.901	5.896	5.904	5.87	6.105
ENSG00000101417.7	chr20	protein_coding	KNOWN	PXMP4	IX	2.371	2.965	3.184	3.709	3.755	4.17	4.483	4.598	4.432	3.644
ENSG00000101558.9	chr18	protein_coding	KNOWN	VAPA	IX	6.536	7.306	6.705	6.713	6.37	6.782	7.269	7.628	7.722	7.395
ENSG00000101608.7	chr18	protein_coding	KNOWN	MYL12A	IX	6.976	8.207	6.973	7.145	7.365	8.258	9.014	9.089	8.767	7.847
ENSG00000101843.14	chrX	protein_coding	KNOWN	PSMD10	IX	5.4	6.707	5.344	5.576	5.279	5.949	6.454	6.813	7.041	6.425
ENSG00000101856.8	chrX	protein_coding	KNOWN	PGRMC1	IX	7.035	7.641	6.671	6.761	6.65	7.226	8.067	8.437	8.548	8.126
ENSG00000102096.9	chrX	protein_coding	KNOWN	PIM2	IX	4.331	4.889	4.845	4.046	4.496	4.952	5.195	5.651	5.599	4.753
ENSG00000102100.10	chrX	protein_coding	KNOWN	SLC35A2	IX	5.06	5.85	5.528	5.245	5.467	5.871	6.109	6.371	6.531	6.425
ENSG00000102172.11	chrX	protein_coding	KNOWN	SMS	IX	4.884	5.663	4.583	4.899	5.306	5.841	6.301	6.272	6.036	5.777
ENSG00000102181.15	chrX	protein_coding	KNOWN	CD99L2	IX	4.996	4.999	4.249	4.249	4.835	5.188	5.304	5.482	5.777	5.607
ENSG00000102317.13	chrX	protein_coding	KNOWN	RBM3	IX	6.564	7.467	7.061	7.251	6.79	7.031	7.597	7.906	8.342	7.669
ENSG00000102393.4	chrX	protein_coding	KNOWN	GLA	IX	5.243	5.1	4.6	5.141	5.325	5.134	5.452	5.543	5.83	5.69
ENSG00000102471.9	chr13	protein_coding	KNOWN	NDFIP2	IX	6.121	7.007	6.393	6.359	6.647	7.401	7.777	7.733	7.655	7.122
ENSG00000102572.10	chr13	protein_coding	KNOWN	STK24	IX	5.786	6.241	5.797	5.263	6.371	6.649	6.799	7.078	7.046	6.425
ENSG00000102804.10	chr13	protein_coding	KNOWN	TSC22D1	IX	8.188	9.112	9.79	8.894	8.531	9.013	9.537	9.482	9.411	8.951
ENSG00000102977.9	chr16	protein_coding	KNOWN	ACD	IX	4.871	4.729	4.384	4.161	4.562	4.795	4.756	4.935	5.372	5.177
ENSG00000103018.12	chr16	protein_coding	KNOWN	CYB5B	IX	8.569	10.07	9.179	9.24	9.468	10.12	10.73	10.65	10.21	9.339
ENSG00000103035.6	chr16	protein_coding	KNOWN	PSMD7	IX	6.178	6.327	5.549	5.571	5.422	5.979	6.771	7.376	7.914	7.839
ENSG00000103061.7	chr16	protein_coding	KNOWN	SLC7A6OS	IX	5.1	4.034	3.257	3.51	3.909	4.193	4.731	5.199	5.341	4.844
ENSG00000103111.10	chr16	protein_coding	KNOWN	MON1B	IX	3.891	3.812	3.243	3.206	3.092	3.583	3.914	4.405	4.54	4.466
ENSG00000103245.9	chr16	protein_coding	KNOWN	NARFL	IX	5.008	5.067	4.183	4.135	4.713	4.983	5.44	5.817	6.057	5.375
ENSG00000103257.4	chr16	protein_coding	KNOWN	SLC7A5	IX	10.09	10.66	9.746	9.304	9.622	10.46	10.88	11.44	11.48	10.88
ENSG00000103274.6	chr16	protein_coding	KNOWN	NUBP1	IX	4.302	5.548	4.331	3.982	4.738	5.081	5.993	6.431	6.567	5.868
ENSG00000103415.7	chr16	protein_coding	KNOWN	HMOX2	IX	5.906	6.629	5.571	5.787	6.311	6.612	7.016	7.256	7.785	7.763
ENSG00000103423.9	chr16	protein_coding	KNOWN	DNAJA3	IX	6.509	6.707	6.4	6.2	5.838	6.209	6.736	7.343	7.782	7.73
ENSG00000103479.10	chr16	protein_coding	KNOWN	RBL2	IX	6.102	5.256	5.026	4.815	5.076	5.472	5.737	6.001	6.086	5.943
ENSG00000103485.12	chr16	protein_coding	KNOWN	QPRT	IX	4.378	5.133	5.4	5.406	5.333	5.18	5.459	5.929	6.274	5.743
ENSG00000103496.10	chr16	protein_coding	KNOWN	STX4	IX	3.527	4.101	2.715	3.372	3.623	3.97	4.166	4.375	4.381	4.199
ENSG00000103510.15	chr16	protein_coding	KNOWN	KAT8	IX	4.877	5.226	4.46	4.726	5.143	5.449	5.58	5.631	5.939	5.675
ENSG00000103591.8	chr15	protein_coding	KNOWN	AAGAB	IX	5.831	6.972	5.704	5.837	5.848	6.587	7.104	7.229	7.131	6.701
ENSG00000103653.12	chr15	protein_coding	KNOWN	CSK	IX	4.996	5.396	5.164	4.922	5.336	5.72	5.92	6.347	6.466	5.554
ENSG00000103769.5	chr15	protein_coding	KNOWN	RAB11A	IX	6.384	7.248	6.098	5.997	6.192	6.87	7.601	8.031	8.267	7.681
ENSG00000103852.8	chr15	protein_coding	KNOWN	TTC23	IX	4.213	3.228	3.692	3.599	3.672	3.941	4.122	4.145	4.137	4.24
ENSG00000103855.13	chr15	protein_coding	KNOWN	CD276	IX	5.149	5.422	5.419	4.823	5.808	5.903	5.786	6.081	6.424	6.035
ENSG00000104064.12	chr15	protein_coding	KNOWN	GABPB1	IX	4.458	4.548	4.397	4.236	4.04	4.349	4.643	4.821	4.839	5.083
ENSG00000104331.4	chr8	protein_coding	KNOWN	IMPAD1	IX	7.19	7.717	6.346	6.573	7.037	7.807	8.194	8.26	8.112	7.883
ENSG00000104341.12	chr8	protein_coding	KNOWN	LAPTM4B	IX	5.1	5.595	4.992	4.948	5.122	5.749	6.292	6.669	6.528	6.429
ENSG00000104388.10	chr8	protein_coding	KNOWN	RAB2A	IX	5.196	6.067	4.932	5.272	5.627	6.169	6.632	6.633	6.472	5.836
ENSG00000104442.5	chr8	protein_coding	KNOWN	ARMC1	IX	5.17	6.313	6.253	5.908	5.624	6.106	6.513	6.58	6.586	5.986
ENSG00000104522.11	chr8	protein_coding	KNOWN	TSTA3	IX	6.154	6.953	6.064	6.24	6.682	6.972	7.455	7.572	7.609	6.878
ENSG00000104524.9	chr8	protein_coding	KNOWN	PYCRL	IX	5.679	6.749	5.649	5.47	5.477	6.434	7.251	7.472	7.491	6.262
ENSG00000104671.3	chr8	protein_coding	KNOWN	DCTN6	IX	3.193	4.226	3.915	4.249	3.714	4.377	4.906	4.771	4.372	3.778
ENSG00000104687.8	chr8	protein_coding	KNOWN	GSR	IX	7.184	7.701	7.19	7.036	7.733	7.874	8.064	8.35	8.7	8.683
ENSG00000104765.10	chr8	protein_coding	KNOWN	BNIP3L	IX	4.263	4.926	4.655	4.393	4.496	5.225	5.792	6.087	6.03	5.327
ENSG00000104823.4	chr19	protein_coding	KNOWN	ECH1	IX	3.99	5.033	4.345	3.868	4.204	4.552	5.279	5.949	6.117	5.891
ENSG00000104825.12	chr19	protein_coding	KNOWN	NFKBIB	IX	3.669	4.165	3.366	3.82	4.157	4.457	5.083	5.05	4.54	4.33
ENSG00000104872.6	chr19	protein_coding	KNOWN	PIH1D1	IX	6.509	6.548	5.955	6.341	6.546	6.813	7.088	7.347	7.748	7.135
ENSG00000104889.4	chr19	protein_coding	KNOWN	RNASEH2A	IX	5.641	6.033	5.262	5.465	5.513	5.877	6.329	6.858	7.429	7.374
ENSG00000105053.6	chr19	protein_coding	KNOWN	VRK3	IX	4.518	4.999	5.321	4.847	5.145	5.143	5.279	5.576	5.873	5.722
ENSG00000105171.5	chr19	protein_coding	KNOWN	POP4	IX	4.755	5.685	4.748	4.76	4.884	5.361	5.931	6.188	6.307	5.982
ENSG00000105248.11	chr19	protein_coding	KNOWN	CCDC94	IX	3.77	4.686	3.764	3.82	3.751	4.056	4.8	5.293	6.038	5.757
ENSG00000105325.9	chr19	protein_coding	KNOWN	FZR1	IX	5.354	4.811	4.945	4.42	5.002	5.183	5.27	5.87	6.19	6.16
ENSG00000105341.14	chr19	protein_coding	KNOWN	ATP5SL	IX	4.922	6.1	6.307	6.142	5.785	5.873	6.437	6.879	6.816	6.223
ENSG00000105379.5	chr19	protein_coding	KNOWN	ETFB	IX	4.818	5.595	4.502	4.677	5.18	5.883	6.571	6.882	7.201	6.437
ENSG00000105401.2	chr19	protein_coding	KNOWN	CDC37	IX	6.891	6.79	5.528	5.779	6.039	6.507	7.173	7.557	7.951	7.927
ENSG00000105402.3	chr19	protein_coding	KNOWN	NAPA	IX	4.871	5.889	5.763	5.414	5.517	5.883	6.324	6.858	6.787	6.148
ENSG00000105426.10	chr19	protein_coding	KNOWN	PTPRS	IX	4.996	4.851	4.091	4.337	4.823	5.102	5.001	5.509	5.396	5.237
ENSG00000105438.4	chr19	protein_coding	KNOWN	KDELR1	IX	5.827	7.32	7.179	6.414	6.562	7.134	7.341	7.639	7.472	6.972
ENSG00000105443.9	chr19	protein_coding	KNOWN	CYTH2	IX	4.871	6.396	4.429	4.212	4.154	4.481	4.896	4.861	4.673	4.451
ENSG00000105514.3	chr19	protein_coding	KNOWN	RAB3D	IX	4.928	5.685	5.502	5.741	5.722	5.931	6.231	6.24	5.914	6.042
ENSG00000105516.6	chr19	protein_coding	KNOWN	DBP	IX	4.171	5.341	4.753	3.945	4.234	4.736	4.98	4.995	4.986	3.894
ENSG00000105669.8	chr19	protein_coding	KNOWN	COPE	IX	6.479	8.033	6.761	6.596	6.948	7.773	8.595	8.82	8.756	7.493
ENSG00000105738.6	chr19	protein_coding	KNOWN	SIPA1L3	IX	4.844	4.641	5.583	4.382	4.685	4.9	5.032	5.473	5.597	5.547
ENSG00000105767.2	chr19	protein_coding	KNOWN	CADM4	IX	3.476	3.964	2.715	3.116	3.695	4.445	4.635	4.494	4.172	4.314
ENSG00000106003.8	chr7	protein_coding	KNOWN	LFNG	IX	5.734	5.963	5.792	5.296	5.589	6.217	6.545	6.695	6.282	5.777
ENSG00000106028.6	chr7	protein_coding	KNOWN	SSBP1	IX	6.214	5.791	5.083	4.645	5.37	5.935	6.566	6.961	7.177	6.791
ENSG00000106049.3	chr7	protein_coding	KNOWN	HIBADH	IX	4.762	5.945	4.878	5.077	5.431	5.904	6.481	6.479	6.055	5.58
ENSG00000106070.13	chr7	protein_coding	KNOWN	GRB10	IX	5.373	5.285	5.022	4.97	5.175	5.21	5.5	5.701	5.773	5.755
ENSG00000106077.14	chr7	protein_coding	KNOWN	ABHD11	IX	5.307	5.889	5.38	5.517	5.574	5.846	6.502	6.91	7.2	6.604
ENSG00000106123.7	chr7	protein_coding	KNOWN	EPHB6	IX	3.966	3.45	2.942	2.916	3.209	3.446	4.011	4.354	4.765	4.394
ENSG00000106211.8	chr7	protein_coding	KNOWN	HSPB1	IX	4.441	7.092	5.947	5.532	5.838	5.738	6.29	6.344	6.511	5.789
ENSG00000106245.5	chr7	protein_coding	KNOWN	BUD31	IX	5.287	6.717	6.425	7.114	6.911	6.885	7.128	7.326	7.123	6.143
ENSG00000106266.4	chr7	protein_coding	KNOWN	SNX8	IX	3.592	3.45	2.907	3.256	3.98	4.269	4.241	4.29	4.485	4.087
ENSG00000106460.13	chr7	protein_coding	KNOWN	TMEM106B	IX	5.931	5.641	5.594	5.524	5.325	5.637	6.137	6.338	6.353	6.197
ENSG00000106541.7	chr7	protein_coding	KNOWN	AGR2	IX	8.149	8.891	8.122	8.179	8.011	8.562	9.357	9.802	10.13	9.471
ENSG00000106692.9	chr9	protein_coding	KNOWN	FKTN	IX	5.083	4.641	4.067	4.463	4.331	4.782	4.941	5.497	5.436	5.122
ENSG00000106799.8	chr9	protein_coding	KNOWN	TGFBR1	IX	6.113	6.1	4.605	5.476	6.014	6.293	6.376	6.313	6.23	6.219
ENSG00000107338.8	chr9	protein_coding	KNOWN	SHB	IX	3.916	4.342	3.923	3.54	4.14	4.548	4.623	4.708	4.637	4.125
ENSG00000107371.8	chr9	protein_coding	KNOWN	EXOSC3	IX	4.509	4.396	3.257	3.876	4.084	4.562	4.916	4.975	4.792	4.72
ENSG00000107372.8	chr9	protein_coding	KNOWN	ZFAND5	IX	6.287	5.889	6.088	5.393	5.432	5.877	6.14	6.331	6.252	5.58
ENSG00000107537.9	chr10	protein_coding	KNOWN	PHYH	IX	3.576	4.641	4.213	4.32	4.612	4.659	5.032	5.05	4.735	4.965
ENSG00000107669.13	chr10	protein_coding	KNOWN	ATE1	IX	5.307	5.618	5.4	5.491	5.185	5.429	5.684	5.953	6.014	6.116
ENSG00000107758.11	chr10	protein_coding	KNOWN	PPP3CB	IX	4.341	4.165	4.859	4.279	3.804	3.871	4.428	5.282	4.96	4.524
ENSG00000107874.6	chr10	protein_coding	KNOWN	CUEDC2	IX	4.331	5.791	4.802	5.351	5.828	6.199	6.457	6.315	6.427	5.855
ENSG00000107902.9	chr10	protein_coding	KNOWN	LHPP	IX	2.992	4.226	3.184	3.361	3.709	4.02	4.362	4.344	4.481	3.406
ENSG00000107949.12	chr10	protein_coding	KNOWN	BCCIP	IX	5.701	5.572	5.428	5.71	5.652	5.79	6.349	6.755	6.59	6.48
ENSG00000108010.7	chr10	protein_coding	KNOWN	GLRX3	IX	5.586	6.341	5.99	6.518	6.032	6.301	6.925	7.053	7.071	6.662
ENSG00000108064.6	chr10	protein_coding	KNOWN	TFAM	IX	5.755	5.981	4.821	4.941	5.15	5.808	6.22	6.46	6.523	6.643
ENSG00000108179.9	chr10	protein_coding	KNOWN	PPIF	IX	6.971	7.94	7.086	6.9	7.291	7.956	8.33	8.694	8.56	7.592
ENSG00000108294.4	chr17	protein_coding	KNOWN	PSMB3	IX	6.641	7.577	6.681	6.918	6.703	7.199	7.829	8.325	8.943	8.691
ENSG00000108389.5	chr17	protein_coding	KNOWN	MTMR4	IX	6.449	5.908	5.377	5.697	5.757	5.963	6.125	6.375	6.567	6.607
ENSG00000108439.5	chr17	protein_coding	KNOWN	PNPO	IX	5.513	7.024	6.106	6.095	6.354	6.94	7.284	7.451	7.46	6.676
ENSG00000108468.10	chr17	protein_coding	KNOWN	CBX1	IX	4.675	5.226	4.067	4.255	4.983	5.679	5.962	5.978	5.584	5.564
ENSG00000108479.7	chr17	protein_coding	KNOWN	GALK1	IX	3.756	3.343	2.814	3.181	3.335	3.793	4.391	4.734	5.169	5.093
ENSG00000108528.9	chr17	protein_coding	KNOWN	SLC25A11	IX	6.717	7.944	7.294	7.262	7.709	8.278	8.715	8.63	8.445	7.432
ENSG00000108561.4	chr17	protein_coding	KNOWN	C1QBP	IX	7.87	8.679	8.246	8.478	8.313	8.626	8.975	9.096	9.598	9.435
ENSG00000108666.5	chr17	protein_coding	KNOWN	C17orf75	IX	3.623	3.812	3.538	3.96	4.055	4.272	4.584	4.663	4.801	4.769
ENSG00000108774.10	chr17	protein_coding	KNOWN	RAB5C	IX	4.322	5.908	5.29	4.985	5.235	5.709	6.08	6.637	6.63	5.402
ENSG00000108826.11	chr17	protein_coding	KNOWN	MRPL27	IX	5.968	7.571	6.451	6.69	7.01	7.779	8.385	8.209	7.47	6.524
ENSG00000108953.12	chr17	protein_coding	KNOWN	YWHAE	IX	6.513	7.164	6.332	6.406	5.897	6.308	7.143	7.887	8.483	7.917
ENSG00000109016.13	chr17	protein_coding	KNOWN	DHRS7B	IX	4.414	4.641	3.527	3.868	4.095	4.525	4.851	4.87	5.025	5.186
ENSG00000109062.5	chr17	protein_coding	KNOWN	SLC9A3R1	IX	5.542	6.241	5.428	4.996	5.092	5.746	6.401	7.149	7.739	7.064
ENSG00000109519.8	chr4	protein_coding	KNOWN	GRPEL1	IX	5.931	6.641	5.563	5.6	5.512	6.014	6.775	7.315	7.569	7.268
ENSG00000109572.9	chr4	protein_coding	KNOWN	CLCN3	IX	7.667	7.132	5.981	6.507	6.226	6.666	7.287	7.735	7.905	8.173
ENSG00000109736.10	chr4	protein_coding	KNOWN	MFSD10	IX	4.978	5.313	4.728	4.773	5.378	5.897	6.276	6.401	6.226	5.402
ENSG00000110025.7	chr11	protein_coding	KNOWN	SNX15	IX	2.992	3.812	4.234	3.727	4.343	4.579	4.729	4.686	4.795	4.193
ENSG00000110042.3	chr11	protein_coding	KNOWN	DTX4	IX	4.645	4.729	4.514	4.708	4.884	5.063	5.091	5.398	5.515	5.174
ENSG00000110057.3	chr11	protein_coding	KNOWN	UNC93B1	IX	4.645	4.729	3.661	3.437	4.224	4.283	4.887	5.307	5.667	5.58
ENSG00000110063.4	chr11	protein_coding	KNOWN	DCPS	IX	4.223	5.256	4.676	4.64	5.246	5.822	6.403	6.353	6.254	5.46
ENSG00000110218.4	chr11	protein_coding	KNOWN	PANX1	IX	5.773	5.728	4.633	5.039	5.273	5.716	5.874	5.952	6.026	6.058
ENSG00000110400.6	chr11	protein_coding	KNOWN	PVRL1	IX	3.825	3.964	3.984	3.636	3.98	4.386	4.383	4.797	4.963	4.252
ENSG00000110628.9	chr11	protein_coding	KNOWN	SLC22A18	IX	4.312	4.926	5.134	4.743	4.867	4.909	5.043	5.317	5.641	5.425
ENSG00000110651.7	chr11	protein_coding	KNOWN	CD81	IX	6.825	7.733	6.968	7.11	7.463	7.748	8.103	8.467	8.113	7.709
ENSG00000110660.10	chr11	protein_coding	KNOWN	SLC35F2	IX	6.788	7.395	6.344	6.421	6.682	7.16	7.544	7.761	7.571	7.43
ENSG00000110696.5	chr11	protein_coding	KNOWN	C11orf58	IX	5.971	6.685	6.08	6.37	6.45	6.772	7.343	7.491	7.16	6.914
ENSG00000110917.3	chr12	protein_coding	KNOWN	MLEC	IX	9.627	9.57	8.13	8.312	9.095	9.909	10.13	10.1	10.05	9.9
ENSG00000110921.7	chr12	protein_coding	KNOWN	MVK	IX	5.071	5.728	5.051	4.851	5.336	5.518	5.853	6.091	6.368	5.813
ENSG00000110931.14	chr12	protein_coding	KNOWN	CAMKK2	IX	4.838	4.686	3.906	4.115	4.48	4.625	4.561	5.077	4.91	4.829
ENSG00000110958.11	chr12	protein_coding	KNOWN	PTGES3	IX	6.23	7.124	6.803	6.627	6.247	6.523	7.095	7.89	7.896	7.374
ENSG00000111110.7	chr12	protein_coding	KNOWN	PPM1H	IX	5.066	4.926	3.734	4.141	4.352	4.614	4.778	4.928	5.077	5.112
ENSG00000111196.5	chr12	protein_coding	KNOWN	MAGOHB	IX	4.171	3.45	3.228	3.852	3.897	3.815	4.345	4.569	4.142	3.535
ENSG00000111358.9	chr12	protein_coding	KNOWN	GTF2H3	IX	4.965	5.341	4.594	4.721	4.493	4.792	5.25	5.845	6.207	6.241
ENSG00000111361.8	chr12	protein_coding	KNOWN	EIF2B1	IX	4.916	5.256	4.484	4.458	4.635	5.385	5.989	5.884	5.623	5.064
ENSG00000111665.7	chr12	protein_coding	KNOWN	CDCA3	IX	5.79	5.663	5.269	5.032	5.304	5.567	5.955	6.203	6.443	5.991
ENSG00000111669.10	chr12	protein_coding	KNOWN	TPI1	IX	9.162	10.37	9.12	9.178	9.146	10.02	10.88	11.24	11.49	10.33
ENSG00000111684.6	chr12	protein_coding	KNOWN	LPCAT3	IX	5.316	5.811	5.328	4.735	5.045	5.655	6.164	6.557	6.771	6.272
ENSG00000111707.7	chr12	protein_coding	KNOWN	SUDS3	IX	5.53	4.641	3.915	4.095	4.569	4.854	5.086	5.162	5.228	5.112
ENSG00000111711.5	chr12	protein_coding	KNOWN	GOLT1B	IX	5.326	5.663	6.017	5.721	5.658	6.039	6.238	6.33	6.245	5.709
ENSG00000111726.8	chr12	protein_coding	KNOWN	CMAS	IX	4.698	4.889	4.22	4.717	4.985	5.423	5.829	5.991	5.899	6.088
ENSG00000111737.7	chr12	protein_coding	KNOWN	RAB35	IX	5.488	5.749	5.898	5.356	5.531	6.041	6.451	6.641	6.777	6.138
ENSG00000111802.9	chr6	protein_coding	KNOWN	TDP2	IX	3.99	4.101	4.123	4.76	4.706	4.918	5.148	5.079	4.943	4.94
ENSG00000111845.4	chr6	protein_coding	KNOWN	PAK1IP1	IX	4.851	4.963	4.56	4.686	4.888	5.222	5.492	5.539	5.79	5.952
ENSG00000111875.6	chr6	protein_coding	KNOWN	ASF1A	IX	3.756	5.341	5.66	4.922	4.829	5.168	5.399	5.483	5.711	5.324
ENSG00000112039.3	chr6	protein_coding	KNOWN	FANCE	IX	4.312	3.964	3.95	3.975	4.087	4.17	4.599	5.006	5.264	5.204
ENSG00000112096.11	chr6	protein_coding	KNOWN	SOD2	IX	6.289	6.313	5.425	5.867	6.291	6.519	6.893	7.212	7.571	7.348
ENSG00000112130.12	chr6	protein_coding	KNOWN	RNF8	IX	4.941	5.256	4.622	4.859	5.056	5.349	5.778	5.702	5.733	5.45
ENSG00000112210.7	chr6	protein_coding	KNOWN	RAB23	IX	4.202	4.101	4.213	4.236	4.337	4.605	4.754	4.816	4.849	4.832
ENSG00000112378.11	chr6	protein_coding	KNOWN	PERP	IX	7.684	8.635	8.11	7.74	7.788	8.451	9.024	9.046	8.967	8.616
ENSG00000113312.6	chr5	protein_coding	KNOWN	TTC1	IX	5.002	5.396	4.763	4.622	4.23	4.891	5.697	6.281	6.735	6.562
ENSG00000113552.11	chr5	protein_coding	KNOWN	GNPDA1	IX	6.082	6.989	6.351	6.231	6.555	6.803	7.178	7.491	7.748	7.176
ENSG00000113558.13	chr5	protein_coding	KNOWN	SKP1	IX	6.837	7.448	6.575	6.531	6.476	7.071	7.565	8.031	8.321	7.496
ENSG00000113583.6	chr5	protein_coding	KNOWN	C5orf15	IX	4.509	4.851	4.707	4.36	4.493	4.814	5.388	5.589	5.526	5.433
ENSG00000113621.10	chr5	protein_coding	KNOWN	TXNDC15	IX	4.484	4.641	4.001	4.108	4.501	4.381	4.836	5.057	5.298	4.958
ENSG00000113734.13	chr5	protein_coding	KNOWN	BNIP1	IX	3.825	4.889	4.649	4.53	4.438	4.906	5.526	5.637	5.536	4.58
ENSG00000113742.8	chr5	protein_coding	KNOWN	CPEB4	IX	3.698	3.45	3.65	3.868	3.648	4.122	4.442	4.47	4.648	4.041
ENSG00000114021.6	chr3	protein_coding	KNOWN	NIT2	IX	5.664	5.641	5.118	5.564	5.501	5.666	5.996	6.069	6.104	5.915
ENSG00000114209.10	chr3	protein_coding	KNOWN	PDCD10	IX	5.014	5.313	5.209	5.028	4.97	5.152	5.481	5.836	5.889	5.684
ENSG00000114395.6	chr3	protein_coding	KNOWN	CYB561D2	IX	5.16	5.87	5.103	5.59	5.927	6.188	6.407	6.357	6.401	5.885
ENSG00000114544.11	chr3	protein_coding	KNOWN	SLC41A3	IX	5.253	5.685	4.773	5.021	5.486	5.449	5.701	6.05	6.356	6.244
ENSG00000114650.14	chr3	protein_coding	KNOWN	SCAP	IX	6.688	7.24	6.771	6.579	7.172	7.656	7.692	7.79	7.906	7.366
ENSG00000114686.4	chr3	protein_coding	KNOWN	MRPL3	IX	6.608	7.1	6.179	6.524	6.769	7.165	7.694	7.914	7.997	7.838
ENSG00000114784.3	chr3	protein_coding	KNOWN	EIF1B	IX	2.64	4.851	4.13	3.868	3.863	4.409	4.611	4.717	4.432	3.635
ENSG00000114850.2	chr3	protein_coding	KNOWN	SSR3	IX	8.11	8.937	8.923	8.977	8.852	8.965	9.235	9.421	9.47	8.738
ENSG00000115042.5	chr2	protein_coding	KNOWN	FAHD2A	IX	4.049	4.499	3.639	3.28	3.884	3.984	4.247	4.564	4.91	5.013
ENSG00000115129.9	chr2	protein_coding	KNOWN	TP53I3	IX	4.302	4.595	3.392	3.997	4.181	4.338	4.81	4.93	5.116	4.43
ENSG00000115234.6	chr2	protein_coding	KNOWN	SNX17	IX	6.71	6.76	6.26	6.313	6.516	6.898	7.516	7.986	8.341	7.968
ENSG00000115271.6	chr2	protein_coding	KNOWN	GCA	IX	4.978	4.686	4.22	4.242	4.188	4.481	5.049	5.602	5.755	5.616
ENSG00000115274.10	chr2	protein_coding	KNOWN	INO80B	IX	4.405	5.1	4.56	4.088	4.137	4.36	4.863	5.105	5.567	4.972
ENSG00000115364.9	chr2	protein_coding	KNOWN	MRPL19	IX	5.614	6.299	5.219	5.183	5.467	5.991	6.768	7.151	7.061	6.683
ENSG00000115425.9	chr2	protein_coding	KNOWN	PECR	IX	3.576	2.813	2.96	3.155	3.31	3.702	4.263	4.448	4.351	3.901
ENSG00000115457.5	chr2	protein_coding	KNOWN	IGFBP2	IX	5.297	5.524	4.543	4.863	5.222	5.722	6.199	6.471	6.763	6.281
ENSG00000115520.4	chr2	protein_coding	KNOWN	COQ10B	IX	3.742	4.449	4.712	4.36	3.892	4.114	4.589	5.056	5.149	4.976
ENSG00000115540.10	chr2	protein_coding	KNOWN	MOB4	IX	3.623	4.396	4.153	3.7	3.786	4.445	5.083	5.08	4.619	4.199
ENSG00000115641.14	chr2	protein_coding	KNOWN	FHL2	IX	4.947	5.728	5.849	5.423	5.231	5.487	5.893	6.075	5.863	5.554
ENSG00000115685.10	chr2	protein_coding	KNOWN	PPP1R7	IX	4.359	5.396	4.594	4.989	4.888	5.264	5.679	5.726	6.21	5.943
ENSG00000115806.8	chr2	protein_coding	KNOWN	GORASP2	IX	5.243	5.641	6.349	5.167	4.888	5.191	5.714	6.198	6.363	6.063
ENSG00000115884.6	chr2	protein_coding	KNOWN	SDC1	IX	7.499	7.559	6.975	6.93	7.082	7.361	7.62	8.189	8.629	8.535
ENSG00000115946.3	chr2	protein_coding	KNOWN	PNO1	IX	4.233	5.313	5.141	4.756	4.281	4.56	5.486	5.875	6.307	5.701
ENSG00000116096.5	chr2	protein_coding	KNOWN	SPR	IX	7.041	8.415	7.324	7.619	8.197	8.676	9.024	8.891	8.816	8.011
ENSG00000116161.13	chr1	protein_coding	KNOWN	CACYBP	IX	6.102	7.116	5.586	5.766	6.497	7.172	7.655	7.73	7.743	7.035
ENSG00000116171.12	chr1	protein_coding	KNOWN	SCP2	IX	5.282	5.908	4.873	5.07	5.475	5.948	6.55	6.76	6.367	6.123
ENSG00000116191.12	chr1	protein_coding	KNOWN	RALGPS2	IX	4.698	4.285	3.561	3.975	4.066	4.29	4.33	4.589	4.708	4.855
ENSG00000116209.7	chr1	protein_coding	KNOWN	TMEM59	IX	7.087	8.187	7.109	7.417	7.154	7.801	8.441	8.531	8.487	7.953
ENSG00000116213.11	chr1	protein_coding	KNOWN	WRAP73	IX	4.797	4.851	4.466	4.786	4.783	4.973	5.313	5.544	5.619	5.819
ENSG00000116221.11	chr1	protein_coding	KNOWN	MRPL37	IX	6.375	8.024	7.45	7.124	7.418	8.051	8.474	8.459	8.247	7.43
ENSG00000116353.11	chr1	protein_coding	KNOWN	MECR	IX	4.432	5.033	5.863	5.217	4.904	4.827	5.45	5.787	5.977	5.234
ENSG00000116455.9	chr1	protein_coding	KNOWN	WDR77	IX	5.546	5.618	4.502	4.654	4.812	5.493	6.176	6.624	7.069	6.598
ENSG00000116514.12	chr1	protein_coding	KNOWN	RNF19B	IX	4.302	4.811	4.905	4.308	4.059	4.288	4.769	5.083	5.226	5.03
ENSG00000116521.6	chr1	protein_coding	KNOWN	SCAMP3	IX	5.243	6.448	5.962	5.89	6.167	6.591	6.946	6.975	6.967	6.493
ENSG00000116663.6	chr1	protein_coding	KNOWN	FBXO6	IX	3.527	4.548	3.527	3.975	4.477	4.835	5.344	5.488	5.374	4.724
ENSG00000116704.6	chr1	protein_coding	KNOWN	SLC35D1	IX	5.81	5.256	4.358	4.607	4.393	4.874	5.411	5.99	6.187	6.071
ENSG00000116750.8	chr1	protein_coding	KNOWN	UCHL5	IX	4.622	4.342	3.959	3.891	3.598	3.987	4.469	5.121	5.039	5.231
ENSG00000116752.5	chr1	protein_coding	KNOWN	BCAS2	IX	4.171	5.595	4.681	4.53	4.602	5.252	6.004	6.177	5.853	5.03
ENSG00000116857.11	chr1	protein_coding	KNOWN	TMEM9	IX	5.748	6.696	6.009	6.145	6.596	7.032	7.42	7.442	7.293	6.76
ENSG00000116863.10	chr1	protein_coding	KNOWN	ADPRHL2	IX	4.903	5.889	4.391	4.777	4.989	5.736	6.495	6.693	6.548	5.811
ENSG00000116871.11	chr1	protein_coding	KNOWN	MAP7D1	IX	4.061	4.342	3.43	3.727	3.817	3.943	4.205	4.67	5.245	5.099
ENSG00000116922.9	chr1	protein_coding	KNOWN	C1orf109	IX	4.89	4.686	3.671	3.77	4.507	5.156	5.307	5.454	5.491	5.263
ENSG00000116985.6	chr1	protein_coding	KNOWN	BMP8B	IX	3.274	4.165	2.942	2.885	3.37	3.77	4.26	4.583	4.274	4.217
ENSG00000117118.5	chr1	protein_coding	KNOWN	SDHB	IX	7.136	8.187	7.899	8.356	7.885	8.266	8.919	9.044	8.836	7.862
ENSG00000117153.11	chr1	protein_coding	KNOWN	KLHL12	IX	4.916	4.889	4.351	4.574	4.713	4.987	5.148	5.201	5.305	5.799
ENSG00000117155.12	chr1	protein_coding	KNOWN	SSX2IP	IX	5.16	5.033	4.107	4.645	4.702	5	5.093	5.158	5.301	5.222
ENSG00000117450.9	chr1	protein_coding	KNOWN	PRDX1	IX	8.202	8.772	7.534	7.802	7.687	8.339	8.965	9.546	10.16	10.16
ENSG00000117472.5	chr1	protein_coding	KNOWN	TSPAN1	IX	5.726	5.87	5.409	5.588	5.608	5.84	5.91	6.204	6.659	6.669
ENSG00000117479.7	chr1	protein_coding	KNOWN	SLC19A2	IX	5.014	4.342	4.059	4.186	4.171	4.455	4.669	4.762	4.849	4.466
ENSG00000117519.11	chr1	protein_coding	KNOWN	CNN3	IX	4.591	4.729	4.649	4.302	4.123	4.785	5.325	5.878	6.234	6.258
ENSG00000117592.8	chr1	protein_coding	KNOWN	PRDX6	IX	6.998	8.075	7.101	7.034	7.159	7.41	7.959	8.68	8.967	8.487
ENSG00000117614.5	chr1	protein_coding	KNOWN	SYF2	IX	4.061	4.548	3.793	4.261	4.029	4.142	4.908	5.247	5.346	5.502
ENSG00000117632.16	chr1	protein_coding	KNOWN	STMN1	IX	6.462	7.888	6.639	6.759	6.483	7.306	8.153	8.402	8.458	7.812
ENSG00000117748.5	chr1	protein_coding	KNOWN	RPA2	IX	5.202	5.663	5.099	5.186	4.977	5.121	5.762	6.258	6.888	6.617
ENSG00000117751.13	chr1	protein_coding	KNOWN	PPP1R8	IX	5.492	5.889	5.804	5.554	5.777	6.021	6.296	6.332	6.615	6.607
ENSG00000117899.6	chr15	protein_coding	KNOWN	MESDC2	IX	6.045	6.255	5.397	5.345	5.679	6.289	6.911	7.134	6.985	7.012
ENSG00000118096.3	chr11	protein_coding	KNOWN	IFT46	IX	4.049	5.448	4.821	4.69	4.861	5.404	5.862	5.879	5.814	5.322
ENSG00000118680.8	chr18	protein_coding	KNOWN	MYL12B	IX	7.309	8.86	7.651	7.927	8.051	8.785	9.449	9.643	9.275	8.397
ENSG00000119318.8	chr9	protein_coding	KNOWN	RAD23B	IX	6.596	7.382	7.428	6.982	6.979	7.178	7.465	7.81	8.173	8.17
ENSG00000119335.12	chr9	protein_coding	KNOWN	SET	IX	7.765	7.825	7.357	7.504	7.576	7.861	8.208	8.477	8.967	8.919
ENSG00000119383.15	chr9	protein_coding	KNOWN	PPP2R4	IX	7.719	8.156	7.667	7.58	8.084	8.531	8.592	8.768	9.084	8.661
ENSG00000119414.7	chr9	protein_coding	KNOWN	PPP6C	IX	4.283	5.749	6.066	5.107	4.805	4.989	5.286	6.03	6.052	5.799
ENSG00000119514.5	chr9	protein_coding	KNOWN	GALNT12	IX	4.727	3.729	2.814	2.961	3.078	3.681	4.318	4.792	5.069	5.037
ENSG00000119655.4	chr14	protein_coding	KNOWN	NPC2	IX	5.014	6.629	6.761	6.383	6.132	6.479	6.853	7.153	7.182	6.409
ENSG00000119682.12	chr14	protein_coding	KNOWN	AREL1	IX	6.068	5.908	5.164	5.581	5.939	6.232	6.271	6.472	6.292	6.236
ENSG00000119820.5	chr2	protein_coding	KNOWN	YIPF4	IX	6.034	6.571	5.668	5.428	5.385	5.995	6.711	7.059	7.06	6.617
ENSG00000119899.11	chr6	protein_coding	KNOWN	SLC17A5	IX	4.741	5.033	4.802	4.519	4.794	4.985	5.136	5.406	5.456	5.417
ENSG00000119977.15	chr10	protein_coding	KNOWN	TCTN3	IX	5.741	5.707	5.651	5.628	6.049	6.226	6.499	6.553	6.623	6.354
ENSG00000119986.6	chr10	protein_coding	KNOWN	AVPI1	IX	3.954	4.963	4.788	4.442	4.469	5.025	5.398	5.5	5.811	5.083
ENSG00000120159.7	chr9	protein_coding	KNOWN	CAAP1	IX	4.449	4.285	3.887	4.161	4.312	4.479	4.662	4.893	5.028	4.567
ENSG00000120162.9	chr9	protein_coding	KNOWN	MOB3B	IX	2.866	3.89	3.491	3.427	3.516	3.908	3.841	4.283	4.142	3.055
ENSG00000120256.4	chr6	protein_coding	KNOWN	LRP11	IX	4.783	4.729	3.993	3.945	4.334	4.757	5.131	5.157	5.314	5.311
ENSG00000120265.12	chr6	protein_coding	KNOWN	PCMT1	IX	5.414	5.963	5.219	5.251	5.002	5.645	6.607	7.04	7.091	6.89
ENSG00000120314.14	chr5	protein_coding	KNOWN	WDR55	IX	5.248	5.889	4.773	5.473	5.734	6.169	6.366	6.568	6.484	5.868
ENSG00000120457.7	chr11	protein_coding	KNOWN	KCNJ5	IX	4.149	5.067	4.532	4.308	4.877	5.047	5.109	5.31	5.35	4.976
ENSG00000120697.4	chr13	protein_coding	KNOWN	ALG5	IX	5.002	5.369	4.84	5.483	5.268	5.557	5.882	5.668	5.863	5.781
ENSG00000120805.9	chr12	protein_coding	KNOWN	ARL1	IX	5.675	6.369	5.341	5.423	5.445	6.049	6.687	7.055	7.175	6.703
ENSG00000121022.9	chr8	protein_coding	KNOWN	COPS5	IX	5.744	5.499	4.984	5.398	5.199	5.366	5.87	6.266	6.384	6.342
ENSG00000121039.5	chr8	protein_coding	KNOWN	RDH10	IX	5.483	5.524	4.717	5.118	5.08	5.368	5.652	5.869	6.067	5.952
ENSG00000121579.7	chr3	protein_coding	KNOWN	NAA50	IX	6.931	7.473	6.369	6.385	6.782	7.474	7.837	7.866	7.74	7.705
ENSG00000122068.7	chr3	protein_coding	KNOWN	FYTTD1	IX	5.181	5.981	5.034	5.42	5.262	5.746	6.166	6.503	6.658	6.299
ENSG00000122565.14	chr7	protein_coding	KNOWN	CBX3	IX	7.167	7.306	6.809	6.655	6.633	6.995	7.371	7.574	7.341	7.181
ENSG00000122705.12	chr9	protein_coding	KNOWN	CLTA	IX	7.01	8.565	7.51	7.62	8.127	8.76	9.17	9.079	8.945	7.987
ENSG00000122741.11	chr9	protein_coding	KNOWN	DCAF10	IX	4.359	4.285	4.6	4.494	4.137	4.434	4.394	4.885	4.986	4.461
ENSG00000122952.12	chr10	protein_coding	KNOWN	ZWINT	IX	6.942	7.108	5.696	6.008	6.247	6.898	7.721	7.859	7.673	7.128
ENSG00000122971.4	chr12	protein_coding	KNOWN	ACADS	IX	5.186	5.548	4.768	4.769	4.449	4.889	5.608	6.391	7.073	6.896
ENSG00000123143.8	chr19	protein_coding	KNOWN	PKN1	IX	5.431	5.963	5.447	5.544	6.151	6.643	6.736	6.659	6.737	6.231
ENSG00000123159.11	chr19	protein_coding	KNOWN	GIPC1	IX	6.33	7.226	6.671	6.559	7.098	7.6	7.893	8.016	8.147	7.255
ENSG00000123395.10	chr12	protein_coding	KNOWN	C12orf44	IX	5.427	6.499	5.252	5.365	6.125	6.688	6.818	6.686	6.925	6.296
ENSG00000123575.8	chrX	protein_coding	KNOWN	FAM199X	IX	5.906	5.165	4.213	4.708	4.61	5.178	5.585	5.833	6.154	6.156
ENSG00000123992.14	chr2	protein_coding	KNOWN	DNPEP	IX	5.861	6.327	6.385	6.379	6.571	6.566	6.761	7	7.143	6.887
ENSG00000124107.5	chr20	protein_coding	KNOWN	SLPI	IX	3.234	4.811	3.774	3.967	4.474	4.992	5.481	5.517	4.945	4.132
ENSG00000124120.6	chr20	protein_coding	KNOWN	TTPAL	IX	3.442	3.729	2.994	2.916	3.526	3.896	3.914	4.294	4.385	4.257
ENSG00000124145.5	chr20	protein_coding	KNOWN	SDC4	IX	5.049	5.749	5.194	4.992	4.981	5.602	6.148	6.668	6.713	5.947
ENSG00000124155.12	chr20	protein_coding	KNOWN	PIGT	IX	4.653	5.196	5.19	4.855	5.236	5.433	5.516	5.814	5.785	5.285
ENSG00000124226.7	chr20	protein_coding	KNOWN	RNF114	IX	5.87	6.869	6.55	6.249	6.55	6.961	7.391	7.367	6.938	6.342
ENSG00000124374.8	chr2	protein_coding	KNOWN	PAIP2B	IX	3.698	4.165	3.108	3.77	3.672	4.413	4.92	4.919	4.729	4.436
ENSG00000124535.11	chr6	protein_coding	KNOWN	WRNIP1	IX	6.042	5.641	4.526	4.726	4.952	5.586	6.156	6.511	6.748	6.947
ENSG00000124562.5	chr6	protein_coding	KNOWN	SNRPC	IX	5.458	6.821	5.927	6.085	6.302	6.874	7.243	7.481	7.751	6.761
ENSG00000124570.13	chr6	protein_coding	KNOWN	SERPINB6	IX	4.984	5.499	4.484	4.985	5.2	5.675	6.075	6.106	6.352	6.217
ENSG00000124688.9	chr6	protein_coding	KNOWN	MAD2L1BP	IX	4.638	5.595	5.23	5.074	5.143	5.296	5.844	6.321	6.325	5.663
ENSG00000124762.9	chr6	protein_coding	KNOWN	CDKN1A	IX	5.598	7.187	7.325	6.35	6.798	7.379	7.867	7.841	7.375	6.426
ENSG00000124767.6	chr6	protein_coding	KNOWN	GLO1	IX	6.662	7.785	7.067	6.982	6.954	7.493	8.099	8.45	8.604	7.988
ENSG00000124787.9	chr6	protein_coding	KNOWN	RPP40	IX	3.424	4.034	2.586	3.103	3.228	3.416	3.874	4.246	4.762	4.749
ENSG00000124795.10	chr6	protein_coding	KNOWN	DEK	IX	6.8	7.041	6.186	6.293	6.879	7.342	7.697	7.71	7.421	7.556
ENSG00000125149.7	chr16	protein_coding	KNOWN	C16orf70	IX	4.149	4.499	4.543	3.718	3.937	4.185	4.196	4.641	4.493	4.175
ENSG00000125246.11	chr13	protein_coding	KNOWN	CLYBL	IX	3.623	4.101	3.077	3.416	3.106	3.494	4.238	4.661	4.536	4.341
ENSG00000125266.6	chr13	protein_coding	KNOWN	EFNB2	IX	5.368	5.1	5.334	5.444	5.332	5.507	5.635	5.91	5.935	5.734
ENSG00000125505.12	chr19	protein_coding	KNOWN	MBOAT7	IX	6.034	6.56	5.979	5.725	6.195	6.461	6.439	6.706	6.631	6.632
ENSG00000125657.3	chr19	protein_coding	KNOWN	TNFSF9	IX	4.599	5.499	5.588	4.899	4.968	5.081	5.534	6.089	6.458	6.006
ENSG00000125731.8	chr19	protein_coding	KNOWN	SH2D3A	IX	5.175	5.749	5.318	5.183	5.504	5.821	6.048	6.311	6.376	5.961
ENSG00000125753.9	chr19	protein_coding	KNOWN	VASP	IX	5.995	6.341	6.292	5.91	6.079	6.282	6.753	7.129	7.678	7.61
ENSG00000125818.12	chr20	protein_coding	KNOWN	PSMF1	IX	5.517	6.255	6.415	5.988	5.992	6.175	6.566	6.992	7.312	6.998
ENSG00000125835.13	chr20	protein_coding	KNOWN	SNRPB	IX	7.764	8.392	7.326	7.255	7.914	8.398	8.992	9.217	9.691	8.88
ENSG00000125877.7	chr20	protein_coding	KNOWN	ITPA	IX	4.922	5.749	4.594	4.944	5.12	5.531	6.157	6.774	6.725	6.027
ENSG00000125912.6	chr19	protein_coding	KNOWN	NCLN	IX	7.263	7.565	7.089	6.83	7.213	7.564	7.751	8.16	8.597	8.22
ENSG00000125968.7	chr20	protein_coding	KNOWN	ID1	IX	6.366	6.83	6.705	6.297	6.442	6.45	6.949	7.426	7.906	7.432
ENSG00000125970.7	chr20	protein_coding	KNOWN	RALY	IX	5.998	6.486	6.422	6.273	6.849	6.936	7.033	7.068	7.093	6.884
ENSG00000125977.6	chr20	protein_coding	KNOWN	EIF2S2	IX	5.959	6.652	5.528	5.549	5.674	6.309	6.998	7.373	7.355	6.988
ENSG00000126062.3	chr3	protein_coding	KNOWN	TMEM115	IX	4.811	5.165	4.821	4.025	4.716	5.123	5.254	5.514	5.648	5.44
ENSG00000126067.7	chr1	protein_coding	KNOWN	PSMB2	IX	5.542	6.618	5.934	5.626	5.478	6.002	6.726	7.306	7.676	7.258
ENSG00000126247.6	chr19	protein_coding	KNOWN	CAPNS1	IX	6.719	7.775	7.248	7.266	7.239	7.701	8.235	8.457	8.774	8.196
ENSG00000126522.12	chr7	protein_coding	KNOWN	ASL	IX	4.128	4.285	3.299	3.448	4.044	4.424	4.561	4.763	5.528	5.394
ENSG00000126524.5	chr7	protein_coding	KNOWN	SBDS	IX	5.071	5.685	5.022	5.308	5.67	6.05	6.455	6.474	6.368	6.174
ENSG00000126698.6	chr1	protein_coding	KNOWN	DNAJC8	IX	4.341	4.499	4.176	4.167	4.126	4.368	5.084	5.419	6.057	5.741
ENSG00000126709.10	chr1	protein_coding	KNOWN	IFI6	IX	7.394	8.574	7.315	7.546	7.775	8.591	9.27	9.403	8.96	8.588
ENSG00000127314.13	chr12	protein_coding	KNOWN	RAP1B	IX	4.638	5.226	5.28	5.217	5.101	5.487	5.798	5.706	5.54	5.086
ENSG00000127337.2	chr12	protein_coding	KNOWN	YEATS4	IX	4.414	5.396	4.743	4.415	4.702	5.175	5.485	5.395	5.481	4.986
ENSG00000127884.4	chr10	protein_coding	KNOWN	ECHS1	IX	7.678	8.912	7.679	7.781	8.786	9.222	9.649	9.785	9.807	8.946
ENSG00000128311.9	chr22	protein_coding	KNOWN	TST	IX	6.753	7.368	6.547	6.529	6.773	7.204	7.714	8.201	8.582	8.325
ENSG00000128789.15	chr18	protein_coding	KNOWN	PSMG2	IX	2.992	3.89	3.822	3.292	3.988	4.377	4.434	4.928	4.39	3.309
ENSG00000128829.7	chr15	protein_coding	KNOWN	EIF2AK4	IX	4.897	4.226	3.993	3.803	4.048	4.234	4.414	4.732	4.655	4.863
ENSG00000128891.11	chr15	protein_coding	KNOWN	C15orf57	IX	3.459	3.642	3.713	3.5	3.298	3.84	4.228	4.612	4.715	4.571
ENSG00000128944.8	chr15	protein_coding	KNOWN	KNSTRN	IX	5.69	6.133	5.84	5.747	5.758	6.251	6.779	6.96	6.934	6.373
ENSG00000128951.9	chr15	protein_coding	KNOWN	DUT	IX	5.55	6.595	5.782	5.929	5.824	6.55	7.1	6.958	6.918	6.025
ENSG00000129103.13	chr7	protein_coding	KNOWN	SUMF2	IX	6.988	7.334	6.716	7.03	7.161	7.599	7.884	7.855	8.165	7.692
ENSG00000129128.8	chr4	protein_coding	KNOWN	SPCS3	IX	6.779	7.435	6.26	6.486	6.83	7.497	7.613	7.587	7.454	7.042
ENSG00000129195.11	chr17	protein_coding	KNOWN	FAM64A	IX	4.387	4.889	3.967	4.011	4.15	4.703	5.484	5.781	6.1	5.684
ENSG00000129255.10	chr17	protein_coding	KNOWN	MPDU1	IX	7.05	7.78	7.062	7.243	7.266	7.608	8.186	8.6	8.729	7.953
ENSG00000129451.7	chr19	protein_coding	KNOWN	KLK10	IX	3.214	4.396	4.168	3.459	3.88	3.932	3.886	4.37	4.578	4.485
ENSG00000129518.4	chr14	protein_coding	KNOWN	EAPP	IX	4.89	6.327	4.84	4.97	5.036	5.627	6.171	6.564	6.389	5.894
ENSG00000129625.8	chr5	protein_coding	KNOWN	REEP5	IX	5.578	6.618	6.197	6.738	6.324	6.715	7.087	7.114	6.642	6.626
ENSG00000129636.8	chr16	protein_coding	KNOWN	ITFG1	IX	5.594	5.448	5.005	4.959	4.799	5.194	5.733	5.877	5.781	5.801
ENSG00000130021.9	chrX	protein_coding	KNOWN	HDHD1	IX	2.84	3.812	3.941	3.803	3.228	3.995	4.094	4.534	4.202	3.276
ENSG00000130159.9	chr19	protein_coding	KNOWN	ECSIT	IX	5.094	7.148	5.799	5.766	6.261	6.451	6.7	6.73	6.959	6.236
ENSG00000130202.5	chr19	protein_coding	KNOWN	PVRL2	IX	5.827	6.033	5.675	5.144	5.712	6.417	6.813	7.234	7.184	6.735
ENSG00000130204.8	chr19	protein_coding	KNOWN	TOMM40	IX	6.982	6.898	6.447	6.281	6.555	6.868	7.279	7.685	7.899	7.581
ENSG00000130299.12	chr19	protein_coding	KNOWN	GTPBP3	IX	4.668	4.342	3.573	3.437	3.737	4.173	4.321	4.826	4.904	4.347
ENSG00000130309.6	chr19	protein_coding	KNOWN	COLGALT1	IX	6.622	6.583	6.716	6.523	6.584	6.888	7.003	7.27	7.247	7.175
ENSG00000130429.8	chr7	protein_coding	KNOWN	ARPC1B	IX	4.705	5.685	6.036	5.694	5.47	5.455	5.784	5.983	6.286	6.274
ENSG00000130489.8	chr22	protein_coding	KNOWN	SCO2	IX	5.554	6.917	5.807	6.077	6.585	7.164	7.605	7.502	7.552	6.74
ENSG00000130638.11	chr22	protein_coding	KNOWN	ATXN10	IX	5.292	5.595	5.996	5.263	4.871	5.214	5.641	5.914	6.104	6.128
ENSG00000130669.13	chr19	protein_coding	KNOWN	PAK4	IX	3.728	3.45	3.793	3.155	3.399	3.753	3.803	4.462	4.634	4.169
ENSG00000130713.11	chr9	protein_coding	KNOWN	EXOSC2	IX	6.178	5.77	5.649	5.875	5.227	5.341	5.966	6.429	6.833	6.459
ENSG00000130724.4	chr19	protein_coding	KNOWN	CHMP2A	IX	4.283	5.791	4.655	5.114	5.405	5.866	6.451	6.705	6.793	6.211
ENSG00000130772.9	chr1	protein_coding	KNOWN	MED18	IX	4.263	4.034	4.572	4.376	4.04	4.424	4.885	5.222	5.544	4.979
ENSG00000131462.3	chr17	protein_coding	KNOWN	TUBG1	IX	5.844	6.595	6.453	5.645	6.017	6.515	6.922	7.269	7.53	7.154
ENSG00000131467.6	chr17	protein_coding	KNOWN	PSME3	IX	5.751	6.341	6.354	5.571	5.605	6.187	6.552	7.179	7.244	6.678
ENSG00000131475.2	chr17	protein_coding	KNOWN	VPS25	IX	5.89	7.067	6.086	6.162	6.427	7.151	7.754	7.715	7.199	6.314
ENSG00000131507.9	chr5	protein_coding	KNOWN	NDFIP1	IX	4.831	6.898	5.854	5.488	5.497	6.291	6.717	6.895	6.508	5.853
ENSG00000131584.14	chr1	protein_coding	KNOWN	ACAP3	IX	6.116	4.641	4.543	4.447	4.865	5.194	5.317	5.326	5.323	5.28
ENSG00000131652.9	chr16	protein_coding	KNOWN	THOC6	IX	4.877	5.396	4.692	4.468	5.233	5.582	5.75	5.833	6.26	5.844
ENSG00000131724.6	chrX	protein_coding	KNOWN	IL13RA1	IX	4.972	4.889	4.514	4.447	5.27	5.404	5.498	5.61	5.648	5.383
ENSG00000131771.9	chr17	protein_coding	KNOWN	PPP1R1B	IX	6.923	7.749	7.592	7.176	7.414	7.76	8.056	8.201	8.44	7.867
ENSG00000131871.10	chr15	protein_coding	KNOWN	VIMP	IX	5.083	5.313	4.018	4.802	5.12	5.643	5.771	5.775	6.074	6.094
ENSG00000132002.3	chr19	protein_coding	KNOWN	DNAJB1	IX	5.307	6.226	7.454	6.246	6.013	6.133	6.452	6.785	7.022	6.874
ENSG00000132323.4	chr2	protein_coding	KNOWN	ILKAP	IX	4.79	5.033	4.198	4.135	4.331	4.725	5.128	5.219	5.491	4.889
ENSG00000132341.6	chr12	protein_coding	KNOWN	RAN	IX	8.613	9.261	8.679	8.827	8.498	8.907	9.527	9.985	10.49	10.21
ENSG00000132359.9	chr17	protein_coding	KNOWN	RAP1GAP2	IX	6.219	6.016	5.216	5.39	5.692	5.839	5.92	6.043	6.168	6.05
ENSG00000132423.6	chr6	protein_coding	KNOWN	COQ3	IX	3.978	4.101	3.404	4.115	3.842	4.02	4.616	4.696	4.983	5.335
ENSG00000132463.9	chr4	protein_coding	KNOWN	GRSF1	IX	7.096	7.092	5.998	6.228	6.02	6.682	7.263	7.804	8.12	8.262
ENSG00000132481.2	chr17	protein_coding	KNOWN	TRIM47	IX	5.359	5.067	4.878	4.436	5.027	5.228	5.529	5.787	6.1	6.126
ENSG00000132581.4	chr17	protein_coding	KNOWN	SDF2	IX	4.35	5.341	3.984	4.365	4.857	5.405	5.644	5.789	6.023	5.561
ENSG00000132591.7	chr17	protein_coding	KNOWN	ERAL1	IX	4.69	5.728	5.686	5.342	5.398	5.846	6.352	6.477	6.598	5.936
ENSG00000132603.9	chr16	protein_coding	KNOWN	NIP7	IX	4.903	4.963	4.98	5.021	4.664	5.208	5.731	6.038	6.719	6.349
ENSG00000132664.7	chr20	protein_coding	KNOWN	POLR3F	IX	3.954	3.228	4.649	3.899	3.917	3.887	4.011	4.505	4.735	4.41
ENSG00000133195.7	chr17	protein_coding	KNOWN	SLC39A11	IX	5.037	4.811	3.813	3.891	4.36	5.033	5.548	5.767	5.643	5.741
ENSG00000133316.11	chr11	protein_coding	KNOWN	WDR74	IX	6.031	5.685	5.3	5.428	5.645	5.895	6.248	6.276	6.562	6.646
ENSG00000133318.9	chr11	protein_coding	KNOWN	RTN3	IX	5.883	6.133	6.246	5.665	5.21	5.662	6.169	7.001	7.406	7.302
ENSG00000133424.15	chr22	protein_coding	KNOWN	LARGE	IX	4.475	3.343	3.671	3.646	4.029	4.29	4.368	4.529	4.497	4.319
ENSG00000133597.5	chr7	protein_coding	KNOWN	ADCK2	IX	5.368	6.033	5.026	5.23	5.875	6.557	6.725	6.664	6.777	6.217
ENSG00000133703.7	chr12	protein_coding	KNOWN	KRAS	IX	4.484	4.926	4.234	4.906	4.372	4.878	5.16	5.511	5.285	5.237
ENSG00000133872.9	chr8	protein_coding	KNOWN	TMEM66	IX	7.187	8.148	7.876	7.83	7.989	8.218	8.412	8.441	8.406	8.098
ENSG00000134109.6	chr3	protein_coding	KNOWN	EDEM1	IX	5.014	4.641	4.298	4.622	4.884	5.487	5.48	5.656	5.462	5.162
[truncated: 5,737 more rows]
