# Supplementary material for: Extensive localization of long noncoding RNAs to the cytosol and mono- and polyribosomal complexes
Source: Genome Biol. 2014 Jan 7;15(1):R6. doi: 10.1186/gb-2014-15-1-r6 (PMC4053777; doi:10.1186/gb-2014-15-1-r6)
Supplement: Additional file 10 — Table with the results of the antisense lncRNA versus senseprotein-codingtranscript co-localization analysis. [file gb-2014-15-1-r6-S10.xlsx]

## Sheet: senseantisense.txt
Additional file 10) Table with antisense long noncoding RNAs and the potential subcellular co-localization with sense protein coding partners.
For each expressed AS lncRNA, expression and localization of the sense partner was checked. Co-localization was determined based on clustering (Figure 4).
Antisense transcript	Sense partner*	Cluster antisense	Cluster partner	Co-localization?		cluster	type	# AS-S pairs
C17orf76-AS1		I		no		I	nuclear1
CTBP1-AS2	CTBP1	V	VIII	no		II	nuclear2
DHRS4-AS1	DHRS4	V	IX	no		III	free1
DYNLL1-AS1	DYNLL1	VI	VI	yes		IV	free2
EPB41L4A-AS1		V		no		V	40S60S	1
FAM83H-AS1	FAM83H	XI	X	no		VI	80S / 2 ribo	1
FGD5-AS1		V		no		VII	2 ribo / 3 ribo
HOXA-AS4		VII		no		VIII	3 ribo / 4 ribo
ILF3-AS1	ILF3	VIII	I	no		IX	5 ribo / 6 ribo
LIMD1-AS1	LIMD1	IV	X	no		X	>6 ribo
LZTS1-AS1		IV		no		XI	nonspecific	1
MAFG-AS1	MAFG	VII	XI	no
MAPKAPK5-AS1	MAPKAPK5	VII	XI	no
MMP24-AS1	MMP24	V	X	no
NCBP2-AS2	NCBP2	VI	VIII	no
NOP14-AS1	NOP14	VI	I	no
OIP5-AS1	OIP5	V	VII	no
PCBP1-AS1	PCBP1	V	V	yes
PITPNA-AS1	PITPNA	VI	IX	no
RAB30-AS1		VI		no
SBF2-AS1	SBF2	V	X	no
THAP9-AS1		XI		no
VPS9D1-AS1		VII		no
WAC-AS1	WAC	XI	XI	yes
ZNF674-AS1		VI		no
25 antisense transcripts	16 expressed sense partners			3 co-localizing pairs
*if expressed, otherwise left blank
